# Supplementary material for: Attenuation of PITPNM1 Signaling Cascade Can Inhibit Breast Cancer Progression
Source: Biomolecules. 2021 Aug 25;11(9):1265. doi: 10.3390/biom11091265 (PMC8467484; doi:10.3390/biom11091265)
Supplement: Supplementary file 1 [file biomolecules-11-01265-s001.zip]

Archive with 8 entries (6 files):
- biomolecules-1315711-final-suppl/
- biomolecules-1315711-final-suppl/supplementary files/
- biomolecules-1315711-final-suppl/supplementary files/supplementary table S1.xlsx
- biomolecules-1315711-final-suppl/supplementary files/supplementary table S2.xlsx
- biomolecules-1315711-final-suppl/supplementary files/supplementary table S3.xlsx
- biomolecules-1315711-final-suppl/supplementary files/supplementary table S4.xlsx
- biomolecules-1315711-final-suppl/supplementary files/supplementary table S5.xlsx
- biomolecules-1315711-final-suppl/supplementary files/supplementary table S6.xlsx
