# Supplementary material for: Attenuation of PITPNM1 Signaling Cascade Can Inhibit Breast Cancer Progression
Source: Biomolecules. 2021 Aug 25;11(9):1265. doi: 10.3390/biom11091265 (PMC8467484; doi:10.3390/biom11091265)
Supplement: Supplementary file 1 [file biomolecules-11-01265-s001.zip › biomolecules-1315711-final-suppl/supplementary files/supplementary table S1.xlsx]

## Sheet: DESeq2 results
	PITPNM1	PITPNM1	baseMeanA	baseMeanB	baseMean	log2FoldChange	lfcSE	stat	pvalue	padj
ENSG00000115386	high	low	94.4499	1.84383	1.94096	2.33266	0.544936	4.28062	1.86e-05	9.62e-05	REG1A
ENSG00000163202	high	low	13.3408	0.878159	0.546122	2.27701	0.558065	4.08018	4.5e-05	0.000209072	LCE3D
ENSG00000162992	high	low	63.3586	8.49364	2.78831	2.26652	0.535982	4.22872	2.35e-05	0.000118247	NEUROD1
ENSG00000221844	high	low	17.3649	2.76587	0.818581	2.22729	0.315499	7.05958	1.67e-12	4.59e-11	DPP3P2
ENSG00000100604	high	low	21094.1	783.374	252.662	2.18227	0.265556	8.21774	2.07e-16	1.55e-14	CHGA
ENSG00000187135	high	low	2.27763	0.521949	0.583228	2.1204	0.396809	5.34363	9.11e-08	8.2e-07	VSTM2B
ENSG00000104921	high	low	182.917	34.7932	61.3544	2.06023	0.195032	10.5635	4.4e-26	3.32e-23	FCER2
ENSG00000170465	high	low	356.968	54.6185	62.0086	2.00687	0.251283	7.9865	1.39e-15	8.49e-14	KRT6C
ENSG00000196805	high	low	9.81853	1.19413	0.578538	1.85595	0.692694	2.67932	0.00737722	0.0179805	SPRR2B
ENSG00000198854	high	low	1.71134	10.2492	0.370406	1.83072	0.525162	3.48601	0.000490282	0.00171682	C1orf68
ENSG00000157851	high	low	297.743	82.9289	58.3671	1.80489	0.264264	6.82989	8.5e-12	1.96e-10	DPYSL5
ENSG00000133636	high	low	6462.46	470.58	80.7082	1.80346	0.280095	6.43875	1.2e-10	2.1e-09	NTS
ENSG00000205420	high	low	7613.21	1151.42	937.609	1.7941	0.238401	7.52558	5.25e-14	2.07e-12	KRT6A
ENSG00000164287	high	low	930.684	268.871	428.157	1.79141	0.256283	6.98998	2.75e-12	7.15e-11	CDC20B
ENSG00000196092	high	low	435.613	126.156	200.637	1.78772	0.180059	9.92852	3.13e-23	1.46e-20	PAX5
ENSG00000156738	high	low	1356.3	397.987	628.635	1.7688	0.180539	9.79732	1.16e-22	4.92e-20	MS4A1
ENSG00000136573	high	low	215.085	64.1462	100.474	1.74528	0.163639	10.6654	1.48e-26	1.23e-23	BLK
ENSG00000167483	high	low	210.037	62.9769	98.3716	1.73778	0.141519	12.2795	1.17e-34	2.58e-31	NIBAN3
ENSG00000182566	high	low	28.0544	6.62177	10.3361	1.73408	0.167502	10.3526	4.07e-25	2.76e-22	CLEC4G
ENSG00000169594	high	low	246.559	56.3628	83.1798	1.72341	0.173133	9.95424	2.42e-23	1.16e-20	BNC1
ENSG00000173702	high	low	142.181	48.946	67.025	1.71925	0.22785	7.54553	4.5e-14	1.81e-12	MUC13
ENSG00000163534	high	low	165.463	34.9014	53.986	1.70973	0.190328	8.98306	2.63e-19	4.48e-17	FCRL1
ENSG00000106689	high	low	112.258	34.4663	53.1892	1.70348	0.158383	10.7554	5.59e-27	5.3e-24	LHX2
ENSG00000177455	high	low	288.589	89.4032	137.343	1.69056	0.163793	10.3214	5.64e-25	3.6e-22	CD19
ENSG00000206073	high	low	298.253	45.3444	16.2137	1.68022	0.369017	4.55323	5.28e-06	3.12e-05	SERPINB4
ENSG00000100721	high	low	280.174	69.7187	106.479	1.67335	0.194913	8.58508	9.08e-18	9.69e-16	TCL1A
ENSG00000112195	high	low	52.1126	16.5634	25.1195	1.65078	0.133827	12.3352	5.85e-35	1.39e-31	TREML2
ENSG00000162897	high	low	80.9287	11.9175	18.0045	1.64025	0.210358	7.79742	6.32e-15	3.27e-13	FCAMR
ENSG00000144834	high	low	61.9581	10.2693	10.0588	1.62986	0.216923	7.51356	5.75e-14	2.24e-12	TAGLN3
ENSG00000171560	high	low	2271.8	124.565	23.4262	1.62651	0.380789	4.27142	1.94e-05	9.98e-05	FGA
ENSG00000147381	high	low	478.943	182.12	44.2922	1.58486	0.447621	3.54063	0.000399176	0.00143115	MAGEA4
ENSG00000204613	high	low	4.95372	1.69318	2.47793	1.54925	0.253626	6.1084	1.01e-09	1.41e-08	TRIM10
ENSG00000105376	high	low	127.009	43.6026	63.6769	1.54284	0.14714	10.4856	1.01e-25	7.26e-23	ICAM5
ENSG00000237412	high	low	23.7884	3.44652	1.61325	1.53498	0.323178	4.74965	2.04e-06	1.33e-05	PRSS56
ENSG00000185559	high	low	1546.26	828.421	107.182	1.51892	0.296628	5.12064	3.05e-07	2.43e-06	DLK1
ENSG00000186081	high	low	30460.9	10740	15486.5	1.50396	0.189249	7.947	1.91e-15	1.13e-13	KRT5
ENSG00000188822	high	low	79.8773	28.2407	40.6687	1.49925	0.156392	9.58649	9.11e-22	3.15e-19
ENSG00000132704	high	low	115.671	40.9134	58.9062	1.4992	0.170519	8.792	1.47e-18	1.98e-16
ENSG00000128438	high	low	38.4889	13.636	19.6177	1.49919	0.161437	9.28653	1.59e-20	3.92e-18
ENSG00000176566	high	low	31.5596	11.528	3.06979	1.47465	0.54707	2.69555	0.00702727	0.0172415
ENSG00000160683	high	low	26.7162	9.58748	13.71	1.47431	0.158132	9.3233	1.13e-20	2.88e-18
ENSG00000197641	high	low	88.2675	11.2725	9.62508	1.47062	0.356657	4.12334	3.73e-05	0.000177491
ENSG00000167889	high	low	366.735	132.765	189.078	1.46592	0.148194	9.89189	4.51e-23	2e-20
ENSG00000137440	high	low	465.928	70.3876	85.865	1.46476	0.257232	5.6943	1.24e-08	1.34e-07
ENSG00000226321	high	low	58.3049	17.5039	24.7556	1.4472	0.195496	7.40268	1.33e-13	4.74e-12
ENSG00000214402	high	low	19.4601	7.16669	10.1255	1.44563	0.158045	9.14701	5.85e-20	1.2e-17
ENSG00000159516	high	low	14.1639	1.32366	1.26936	1.44322	0.461854	3.12485	0.00177897	0.00523303
ENSG00000254774	high	low	2.06515	1.3514	1.12091	1.44055	0.317504	4.5371	5.7e-06	3.34e-05
ENSG00000168824	high	low	317.172	130.722	165.708	1.43037	0.134987	10.5964	3.1e-26	2.45e-23
ENSG00000273238	high	low	0.982463	0.40229	0.263747	1.42794	0.612365	2.33184	0.0197091	0.041905
ENSG00000271856	high	low	72.2309	26.8544	37.7757	1.42649	0.159905	8.92087	4.63e-19	7.31e-17
ENSG00000184672	high	low	66.9253	14.8432	8.57397	1.41855	0.30716	4.61828	3.87e-06	2.35e-05
ENSG00000255406	high	low	1.99908	0.657672	0.707557	1.41602	0.392002	3.61227	0.000303525	0.00112541
ENSG00000186832	high	low	7680.35	2571.56	2839.93	1.41245	0.210044	6.72454	1.76e-11	3.77e-10
ENSG00000240476	high	low	5.62151	0.895761	1.25513	1.41149	0.217985	6.47515	9.47e-11	1.7e-09
ENSG00000232747	high	low	2.16341	0.795455	1.1247	1.41029	0.274528	5.13714	2.79e-07	2.24e-06
ENSG00000270505	high	low	5.59227	0.496864	0.714373	1.40717	0.295599	4.76042	1.93e-06	1.27e-05
ENSG00000164458	high	low	6.82422	1.27899	1.51993	1.39635	0.408228	3.4205	0.000625059	0.00211319
ENSG00000111700	high	low	16.553	1.84029	1.56869	1.39587	0.41581	3.35699	0.000787953	0.00258416
ENSG00000260458	high	low	6.77581	1.80893	1.36972	1.38824	0.356412	3.89505	9.82e-05	0.00041737
ENSG00000117322	high	low	596.393	183.181	254.237	1.38477	0.21191	6.53474	6.37e-11	1.19e-09
ENSG00000273706	high	low	160.963	38.0751	26.7012	1.37745	0.310458	4.43683	9.13e-06	5.07e-05
ENSG00000235532	high	low	26.8284	10.3995	14.3537	1.37016	0.183881	7.45131	9.24e-14	3.43e-12
ENSG00000265517	high	low	8.80578	3.42688	4.72148	1.36968	0.233131	5.87517	4.22e-09	5.13e-08
ENSG00000233936	high	low	3.09437	1.5245	1.65455	1.36717	0.345073	3.96197	7.43e-05	0.000325758
ENSG00000067842	high	low	25.9822	7.3726	7.73696	1.36693	0.198954	6.87058	6.39e-12	1.52e-10
ENSG00000254256	high	low	3.10738	0.79076	0.756658	1.36657	0.405224	3.37238	0.000745206	0.00246369
ENSG00000262488	high	low	10.8011	4.20855	5.79525	1.36177	0.147127	9.25574	2.13e-20	5.08e-18
ENSG00000227121	high	low	3.2967	1.87163	0.459406	1.35945	0.474144	2.86717	0.00414155	0.010882
ENSG00000211661	high	low	37.8526	4.14371	3.47779	1.35934	0.275702	4.93046	8.2e-07	5.88e-06
ENSG00000159527	high	low	29.208	7.10822	4.76573	1.35854	0.346159	3.92462	8.69e-05	0.000374453
ENSG00000242515	high	low	5.13635	3.71252	0.582632	1.34962	0.465074	2.90195	0.00370845	0.00989038
ENSG00000105205	high	low	7.16104	0.958763	1.3087	1.34765	0.263841	5.10782	3.26e-07	2.58e-06
ENSG00000162456	high	low	3.28968	0.986397	1.32353	1.34048	0.315278	4.25174	2.12e-05	0.000107964
ENSG00000112539	high	low	17.2912	5.40196	6.61743	1.33881	0.252992	5.29193	1.21e-07	1.06e-06
ENSG00000160856	high	low	305.047	120.59	164.986	1.33855	0.149825	8.93405	4.11e-19	6.59e-17
ENSG00000128268	high	low	722.176	286.26	391.177	1.33523	0.109164	12.2315	2.11e-34	4.38e-31
ENSG00000234068	high	low	152.418	16.7856	6.27122	1.32989	0.328867	4.04386	5.26e-05	0.00023975
ENSG00000057149	high	low	226.668	68.8419	17.5842	1.32984	0.441172	3.01433	0.00257544	0.00721105
ENSG00000139445	high	low	40.3177	16.0706	21.9065	1.32803	0.1989	6.67689	2.44e-11	5.05e-10
ENSG00000188011	high	low	8.73607	3.49264	4.75464	1.32708	0.158581	8.36849	5.84e-17	4.96e-15
ENSG00000110697	high	low	2935.75	1170.95	1595.7	1.32608	0.0492601	26.92	1.28e-159	4.25e-155
ENSG00000134757	high	low	3029.66	1407.54	1648.02	1.32408	0.209615	6.31673	2.67e-10	4.28e-09
ENSG00000186529	high	low	195.603	78.5405	106.715	1.31652	0.187351	7.02701	2.11e-12	5.65e-11
ENSG00000169271	high	low	15.2653	4.37552	2.46129	1.31633	0.391767	3.35999	0.00077946	0.00256086
ENSG00000186847	high	low	22575.1	8011.91	9870.5	1.31229	0.195147	6.72463	1.76e-11	3.77e-10
ENSG00000132185	high	low	229.889	92.6069	125.648	1.3112	0.151046	8.6808	3.93e-18	4.66e-16
ENSG00000238269	high	low	34.602	15.6084	4.30587	1.30841	0.241547	5.41679	6.07e-08	5.7e-07
ENSG00000187862	high	low	28.1631	11.3691	15.4111	1.30799	0.151884	8.61174	7.2e-18	7.86e-16
ENSG00000183729	high	low	17.0656	3.25425	4.41374	1.30729	0.243534	5.36799	7.96e-08	7.28e-07
ENSG00000125798	high	low	21.2829	3.15777	3.82171	1.28943	0.310012	4.15928	3.19e-05	0.000154531
ENSG00000211657	high	low	4.28152	1.13577	1.55011	1.28414	0.250723	5.12173	3.03e-07	2.41e-06
ENSG00000170477	high	low	1153.01	266.99	150.891	1.28288	0.269394	4.76211	1.92e-06	1.27e-05
ENSG00000164746	high	low	28.7387	10.8063	13.111	1.28157	0.181429	7.06374	1.62e-12	4.47e-11
ENSG00000249500	high	low	2.47072	0.850694	0.796072	1.27685	0.279372	4.57043	4.87e-06	2.89e-05
ENSG00000247982	high	low	278.63	115.102	154.46	1.27603	0.0995468	12.8184	1.29e-37	3.9e-34
ENSG00000159958	high	low	358.509	148.355	198.935	1.27289	0.125033	10.1804	2.43e-24	1.41e-21
ENSG00000253818	high	low	321.716	49.3086	34.8428	1.27117	0.213172	5.96314	2.47e-09	3.17e-08
ENSG00000224607	high	low	163.484	27.0508	20.9297	1.26518	0.230424	5.49065	4e-08	3.91e-07
ENSG00000196754	high	low	3970.73	1002.78	814.073	1.25985	0.169262	7.44322	9.83e-14	3.62e-12
ENSG00000111732	high	low	15.783	32.3991	6.85847	1.25763	0.177453	7.08712	1.37e-12	3.82e-11
ENSG00000171431	high	low	254.615	109.46	8.50555	1.25703	0.283469	4.43445	9.23e-06	5.12e-05
ENSG00000074317	high	low	14.6689	4.33366	5.79183	1.25382	0.170512	7.35323	1.93e-13	6.58e-12
ENSG00000154764	high	low	43.073	4.50394	4.79398	1.24922	0.163689	7.63167	2.32e-14	1.01e-12
ENSG00000268804	high	low	5.95414	2.48929	3.32321	1.24893	0.166323	7.50905	5.96e-14	2.32e-12
ENSG00000188910	high	low	457.645	192.761	256.514	1.24755	0.187061	6.6692	2.57e-11	5.29e-10
ENSG00000106178	high	low	22.0451	7.61419	8.48644	1.24299	0.191915	6.47677	9.37e-11	1.68e-09
ENSG00000225279	high	low	4.04007	1.74247	2.29546	1.24266	0.162759	7.63496	2.26e-14	9.85e-13
ENSG00000262406	high	low	747.057	316.014	419.758	1.24117	0.180544	6.87462	6.22e-12	1.49e-10
ENSG00000167791	high	low	3.22687	0.101121	0.193298	1.23745	0.775487	1.59571	0.110554	0.178891
ENSG00000226777	high	low	247.965	106.025	140.187	1.22604	0.161797	7.57762	3.52e-14	1.46e-12
ENSG00000250366	high	low	144.837	59.5665	29.5999	1.22601	0.262107	4.67753	2.9e-06	1.83e-05
ENSG00000233052	high	low	34.5762	13.0252	7.85419	1.22477	0.292331	4.18968	2.79e-05	0.000137401
ENSG00000196711	high	low	19.689	1.99724	1.82122	1.22332	0.331808	3.68683	0.000227062	0.000870125
ENSG00000178233	high	low	20.0444	7.70384	9.30416	1.22162	0.124772	9.79084	1.23e-22	5.05e-20
ENSG00000254030	high	low	2.76596	1.17174	1.55544	1.21771	0.218439	5.57462	2.48e-08	2.53e-07
ENSG00000117215	high	low	638.15	274.502	362.026	1.2169	0.173272	7.02304	2.17e-12	5.8e-11
ENSG00000206262	high	low	49.7286	6.31143	4.90296	1.21133	0.199199	6.08101	1.19e-09	1.65e-08
ENSG00000230088	high	low	1.33017	0.469292	0.4852	1.21057	0.301095	4.02055	5.81e-05	0.000261417
ENSG00000186471	high	low	20.1909	7.69841	8.74758	1.20497	0.215156	5.60045	2.14e-08	2.21e-07
ENSG00000068831	high	low	538.308	233.593	306.932	1.20443	0.0993095	12.1281	7.5e-34	1.31e-30
ENSG00000267568	high	low	3.68454	1.17676	1.52741	1.19816	0.241109	4.96937	6.72e-07	4.92e-06
ENSG00000187912	high	low	57.5294	25.0606	32.8752	1.19666	0.148879	8.03775	9.15e-16	5.84e-14
ENSG00000268089	high	low	322.555	115.087	69.3143	1.1935	0.206477	5.78032	7.46e-09	8.5e-08
ENSG00000109182	high	low	147.098	77.382	84.2848	1.19215	0.216805	5.49874	3.83e-08	3.75e-07
ENSG00000154975	high	low	51.8614	11.4183	5.55143	1.19213	0.274596	4.3414	1.42e-05	7.5e-05
ENSG00000269553	high	low	10.334	4.52075	5.91989	1.19201	0.14567	8.18294	2.77e-16	2.02e-14
ENSG00000242766	high	low	70.6261	38.0064	40.4917	1.19034	0.217366	5.47621	4.35e-08	4.21e-07
ENSG00000275418	high	low	5.11519	2.23194	2.92589	1.18818	0.173644	6.84264	7.77e-12	1.81e-10
ENSG00000211965	high	low	1235.68	690.439	709.655	1.18643	0.177683	6.67723	2.44e-11	5.04e-10
ENSG00000115085	high	low	640.241	281.538	367.871	1.18534	0.116399	10.1834	2.35e-24	1.39e-21
ENSG00000128218	high	low	102.792	45.2213	59.0775	1.18388	0.143257	8.26407	1.41e-16	1.09e-14
ENSG00000239268	high	low	3.64525	1.58203	1.44679	1.17725	0.367636	3.20222	0.00136372	0.00416275
ENSG00000211898	high	low	1377.91	440.277	573.708	1.17573	0.18399	6.39016	1.66e-10	2.8e-09
ENSG00000260303	high	low	4.9496	1.74888	2.28854	1.17225	0.198506	5.90535	3.52e-09	4.36e-08
ENSG00000260581	high	low	17.378	6.62666	8.60598	1.17091	0.148382	7.89118	2.99e-15	1.7e-13
ENSG00000171551	high	low	1982.78	248.962	95.5597	1.16811	0.138982	8.40479	4.29e-17	3.76e-15
ENSG00000007312	high	low	688.851	307.765	399.485	1.16241	0.123712	9.39613	5.66e-21	1.54e-18
ENSG00000095777	high	low	109.453	48.92	63.4891	1.16216	0.168354	6.9031	5.09e-12	1.25e-10
ENSG00000163209	high	low	100.031	53.5637	29.4725	1.15931	0.330637	3.50629	0.000454393	0.00160605
ENSG00000260719	high	low	13.7206	6.15048	7.97247	1.15687	0.137418	8.41865	3.81e-17	3.42e-15
ENSG00000167768	high	low	301.579	1792.57	28.787	1.1508	0.171031	6.72863	1.71e-11	3.68e-10
ENSG00000259162	high	low	6.95035	3.15266	4.06669	1.14617	0.172621	6.63978	3.14e-11	6.34e-10
ENSG00000164438	high	low	24.5429	11.7073	12.7879	1.14486	0.471787	2.42664	0.0152393	0.0336313
ENSG00000168135	high	low	15.4308	3.05914	3.49084	1.14101	0.238169	4.79078	1.66e-06	1.12e-05
ENSG00000158486	high	low	101.256	46.1072	59.3804	1.13662	0.150193	7.56773	3.8e-14	1.56e-12
ENSG00000236921	high	low	1.71612	0.695522	0.681238	1.13442	0.312289	3.63261	0.000280574	0.00104981
ENSG00000106648	high	low	1.45771	0.626283	0.463329	1.13315	0.358408	3.16162	0.00156896	0.00469514
ENSG00000239922	high	low	4.61971	0.290306	0.28398	1.13208	0.539939	2.09667	0.0360226	0.0699333
ENSG00000153064	high	low	391.816	179.153	230.337	1.12917	0.13604	8.30028	1.04e-16	8.25e-15
ENSG00000204475	high	low	61.9734	28.3375	36.433	1.12811	0.13155	8.57548	9.87e-18	1.04e-15
ENSG00000107317	high	low	3340.66	1118.39	1437.48	1.12788	0.129221	8.72832	2.58e-18	3.31e-16
ENSG00000197880	high	low	10.4803	4.82836	6.18868	1.12637	0.125743	8.95776	3.31e-19	5.44e-17
ENSG00000178172	high	low	16.073	2.09214	2.3123	1.1262	0.239498	4.70235	2.57e-06	1.64e-05
ENSG00000153789	high	low	38.3821	17.6117	22.6108	1.12545	0.163494	6.88376	5.83e-12	1.41e-10
ENSG00000136918	high	low	43.2736	15.077	19.3373	1.1222	0.178713	6.27934	3.4e-10	5.31e-09
ENSG00000258116	high	low	6.49172	2.98859	3.83173	1.12024	0.175412	6.38634	1.7e-10	2.86e-09
ENSG00000196611	high	low	3321.96	1528.25	1959.96	1.12011	0.18195	6.15613	7.45e-10	1.07e-08
ENSG00000092345	high	low	17.6323	6.05965	7.06707	1.11802	0.189444	5.90159	3.6e-09	4.44e-08
ENSG00000268297	high	low	6.47639	2.37187	3.0412	1.1161	0.21833	5.11198	3.19e-07	2.53e-06
ENSG00000163499	high	low	43.4641	14.1105	8.34621	1.11441	0.210782	5.28703	1.24e-07	1.08e-06
ENSG00000136931	high	low	74.4568	10.869	5.60845	1.11192	0.225661	4.9274	8.33e-07	5.96e-06
ENSG00000129654	high	low	674.061	312.394	399.44	1.10961	0.195865	5.66518	1.47e-08	1.56e-07
ENSG00000128714	high	low	53.2746	26.5608	16.2755	1.1065	0.176158	6.28129	3.36e-10	5.26e-09
ENSG00000182674	high	low	43.7933	17.1713	16.7744	1.10402	0.168204	6.56359	5.25e-11	1e-09
ENSG00000163283	high	low	11.8701	4.1308	2.708	1.10141	0.293905	3.74749	0.000178614	0.000704335
ENSG00000145850	high	low	63.8868	29.794	37.9995	1.09903	0.130098	8.44771	2.97e-17	2.76e-15
ENSG00000185479	high	low	6363.12	2616.27	2763.81	1.09717	0.2062	5.32091	1.03e-07	9.17e-07
ENSG00000276850	high	low	44.7265	20.9168	26.6474	1.09652	0.181743	6.03333	1.61e-09	2.16e-08
ENSG00000154252	high	low	95.4502	44.6651	56.8881	1.09557	0.179288	6.11065	9.92e-10	1.4e-08
ENSG00000187492	high	low	95.205	28.9677	36.8793	1.09512	0.196531	5.57225	2.51e-08	2.56e-07
ENSG00000234184	high	low	20.7998	9.75749	12.4152	1.0929	0.188866	5.78663	7.18e-09	8.21e-08
ENSG00000237111	high	low	19.4097	10.4012	11.5956	1.09268	0.193791	5.63843	1.72e-08	1.8e-07
ENSG00000275385	high	low	837.926	393.174	500.217	1.09162	0.165108	6.61156	3.8e-11	7.55e-10
ENSG00000139800	high	low	57.2587	26.8822	34.1932	1.09135	0.312033	3.49753	0.000469579	0.00165304
ENSG00000185962	high	low	2.29452	0.962925	1.20625	1.08632	0.311873	3.48322	0.000495429	0.00173228
ENSG00000227507	high	low	1075.24	579.593	643.906	1.08409	0.137546	7.88165	3.23e-15	1.81e-13
ENSG00000198074	high	low	338.484	189.264	126.917	1.08247	0.202012	5.35846	8.39e-08	7.61e-07
ENSG00000137142	high	low	53.9184	25.4925	32.3341	1.08101	0.152215	7.10182	1.23e-12	3.49e-11
ENSG00000189292	high	low	117.042	66.1396	47.9988	1.07703	0.185659	5.80114	6.59e-09	7.6e-08
ENSG00000125910	high	low	233.505	111.027	140.505	1.07272	0.114074	9.40372	5.27e-21	1.44e-18
ENSG00000132975	high	low	473.683	95.8672	64.8761	1.07203	0.233677	4.58764	4.48e-06	2.69e-05
ENSG00000226695	high	low	2.76482	2.12659	1.66268	1.071	0.272949	3.92381	8.72e-05	0.000375609
ENSG00000188373	high	low	11.7508	2.81604	2.67082	1.07074	0.446287	2.39922	0.0164302	0.0358363
ENSG00000120937	high	low	1.49857	1.31545	0.574283	1.07033	0.286218	3.73956	0.000184342	0.000723506
ENSG00000110665	high	low	112.57	53.6468	67.8285	1.06924	0.110361	9.68859	3.37e-22	1.29e-19
ENSG00000268027	high	low	83.7419	39.8911	50.4452	1.0688	0.112643	9.48842	2.35e-21	7.08e-19
ENSG00000223829	high	low	6.06486	7.85334	2.45348	1.0663	0.314567	3.38975	0.000699557	0.002329
ENSG00000227687	high	low	2.86777	0.709885	0.741916	1.06625	0.560899	1.90096	0.0573074	0.103497
ENSG00000228590	high	low	4.25579	2.03824	2.57197	1.06482	0.216373	4.92122	8.6e-07	6.13e-06
ENSG00000265206	high	low	123.648	59.2686	74.7635	1.06363	0.126507	8.40772	4.18e-17	3.69e-15
ENSG00000164626	high	low	1825.04	873.517	1102.53	1.06305	0.143791	7.393	1.44e-13	5.06e-12
ENSG00000227039	high	low	190.759	91.3401	115.268	1.06253	0.104761	10.1424	3.58e-24	2.01e-21
ENSG00000157330	high	low	20.8563	7.16744	7.84313	1.06214	0.245124	4.33306	1.47e-05	7.77e-05
ENSG00000273760	high	low	22.1287	10.5963	13.3719	1.062	0.220448	4.81743	1.45e-06	9.89e-06
ENSG00000235688	high	low	25.4178	13.5947	15.3703	1.06134	0.228465	4.64552	3.39e-06	2.1e-05
ENSG00000203859	high	low	593.387	3.26238	2.7749	1.05432	0.206443	5.10706	3.27e-07	2.58e-06
ENSG00000189280	high	low	239.419	115.457	145.293	1.05248	0.170643	6.16777	6.93e-10	1e-08
ENSG00000257042	high	low	10.5634	5.56233	6.41035	1.05161	0.19008	5.53244	3.16e-08	3.15e-07
ENSG00000164651	high	low	5.53555	3.838	1.62998	1.04831	0.443673	2.36281	0.018137	0.0390209
ENSG00000182255	high	low	6.17283	4.12889	2.11647	1.04518	0.223149	4.68378	2.82e-06	1.78e-05
ENSG00000197540	high	low	175.263	84.9894	106.717	1.04463	0.124933	8.36157	6.19e-17	5.21e-15
ENSG00000258611	high	low	5.00038	2.43089	3.04932	1.0438	0.222286	4.69576	2.66e-06	1.69e-05
ENSG00000226397	high	low	3.35681	1.04418	1.30415	1.04372	0.175969	5.93127	3.01e-09	3.78e-08
ENSG00000062524	high	low	68.9012	33.4138	41.955	1.0435	0.129032	8.08711	6.11e-16	4.07e-14
ENSG00000148600	high	low	114.643	65.0614	56.8865	1.04306	0.13337	7.82078	5.25e-15	2.77e-13
ENSG00000171049	high	low	43.8842	21.2961	26.7326	1.04282	0.139413	7.48006	7.43e-14	2.83e-12
ENSG00000240040	high	low	17.4464	8.49072	10.6462	1.04095	0.189699	5.48738	4.08e-08	3.98e-07
ENSG00000165606	high	low	5.0335	2.96861	1.76856	1.03964	0.237006	4.38656	1.15e-05	6.22e-05
ENSG00000188389	high	low	212.923	103.633	129.937	1.03902	0.124205	8.36537	5.99e-17	5.07e-15
ENSG00000235840	high	low	5.34089	2.27983	2.34159	1.03652	0.174952	5.92458	3.13e-09	3.92e-08
ENSG00000158485	high	low	52.751	25.6935	32.2057	1.03615	0.167364	6.19101	5.98e-10	8.81e-09
ENSG00000011083	high	low	16.9713	8.28918	10.3788	1.03584	0.119376	8.67715	4.06e-18	4.79e-16
ENSG00000278195	high	low	33.2878	16.2597	20.3581	1.03488	0.144378	7.16783	7.62e-13	2.25e-11
ENSG00000174948	high	low	0.91873	0.673721	0.614998	1.03477	0.438508	2.35975	0.0182872	0.0392921
ENSG00000244578	high	low	6.6066	1.1733	1.26814	1.03463	0.2887	3.58377	0.000338671	0.00123816
ENSG00000184682	high	low	59.163	28.9517	36.223	1.03241	0.111585	9.25221	2.2e-20	5.18e-18
ENSG00000081277	high	low	4595.2	2247.92	2812.87	1.03155	0.169158	6.09813	1.07e-09	1.49e-08
ENSG00000181374	high	low	153.141	75.0025	93.809	1.02925	0.15157	6.7906	1.12e-11	2.5e-10
ENSG00000253998	high	low	184.122	112.956	86.5382	1.02671	0.253778	4.04571	5.22e-05	0.000238123
ENSG00000173627	high	low	17.9804	8.34931	7.91466	1.02629	0.271041	3.78649	0.000152789	0.000614787
ENSG00000175463	high	low	864.568	424.672	530.547	1.02578	0.0959728	10.6882	1.16e-26	1.04e-23
ENSG00000214822	high	low	3.2987	0.897255	1.11749	1.02311	0.259327	3.94523	7.97e-05	0.000347035
ENSG00000122420	high	low	298.695	147.029	183.532	1.02283	0.137698	7.42804	1.1e-13	4e-12
ENSG00000236347	high	low	3.42161	1.6914	2.10783	1.0223	0.417596	2.44806	0.0143628	0.0319884
ENSG00000236946	high	low	7.04844	3.50097	4.35478	1.0211	0.165158	6.18256	6.31e-10	9.24e-09
ENSG00000226886	high	low	0.656196	0.710404	0.416379	1.01612	0.50105	2.02798	0.0425621	0.0806124
ENSG00000104755	high	low	59.5109	14.263	6.71496	1.01257	0.398669	2.53987	0.0110895	0.0255324
ENSG00000211749	high	low	5.59936	2.77341	3.45356	1.01179	0.172323	5.87148	4.32e-09	5.23e-08
ENSG00000124157	high	low	25.9492	1.96373	1.37321	1.0113	0.470478	2.14952	0.031593	0.0625791
ENSG00000134760	high	low	956.828	490.998	152.202	1.00915	0.217124	4.64781	3.35e-06	2.08e-05
ENSG00000250682	high	low	8.22542	2.9424	3.214	1.00884	0.349131	2.88956	0.00385776	0.0102396
ENSG00000203783	high	low	2.2224	0.690464	0.605593	1.00856	0.348834	2.89122	0.00383749	0.0101985
ENSG00000177519	high	low	37.0217	28.3176	22.8766	1.00854	0.177368	5.68616	1.3e-08	1.4e-07
ENSG00000163295	high	low	12.3779	0.614954	0.744118	1.00684	0.388497	2.59162	0.00955241	0.0224815
ENSG00000137078	high	low	268.481	133.632	166.088	1.00627	0.117171	8.58801	8.85e-18	9.48e-16
ENSG00000082293	high	low	45.4087	13.2944	14.0278	1.00463	0.203047	4.94776	7.51e-07	5.43e-06
ENSG00000214514	high	low	10.2989	6.50941	6.3942	1.0043	0.184128	5.45435	4.92e-08	4.7e-07
ENSG00000261416	high	low	20.2555	10.1424	12.5764	1.00214	0.112362	8.91884	4.71e-19	7.39e-17
ENSG00000189350	high	low	51.9984	26.0257	32.2769	1.00166	0.115013	8.7091	3.06e-18	3.81e-16
ENSG00000203710	high	low	160.981	80.3783	99.778	1.00137	0.128524	7.79129	6.63e-15	3.41e-13
ENSG00000168243	high	low	1138.4	545.053	622.11	1.00006	0.177824	5.62388	1.87e-08	1.95e-07
ENSG00000238266	high	low	153.652	103.065	26.0709	0.996688	0.234144	4.25673	2.07e-05	0.000105777
ENSG00000086570	high	low	1266.77	635.76	787.632	0.994577	0.150177	6.62271	3.53e-11	7.04e-10
ENSG00000105369	high	low	1320.3	663.094	821.272	0.993574	0.156897	6.33267	2.41e-10	3.91e-09
ENSG00000064201	high	low	108.512	54.5656	67.5494	0.992271	0.0904314	10.9726	5.17e-28	5.54e-25
ENSG00000205277	high	low	41.8131	23.7231	26.091	0.991972	0.116913	8.4847	2.16e-17	2.08e-15
ENSG00000255921	high	low	4.67025	2.32217	2.88731	0.991044	0.203993	4.85822	1.18e-06	8.22e-06
ENSG00000211931	high	low	2.49053	1.12554	1.22518	0.987107	0.263978	3.73936	0.00018449	0.000723917
ENSG00000135898	high	low	99.1971	50.0836	61.9043	0.98583	0.137711	7.15867	8.15e-13	2.38e-11
ENSG00000137975	high	low	2930.82	1460.96	1470.72	0.985047	0.220747	4.46234	8.11e-06	4.56e-05
ENSG00000240505	high	low	67.9025	34.3285	42.4091	0.984861	0.159326	6.18144	6.35e-10	9.29e-09
ENSG00000115194	high	low	37.9161	19.1891	23.6963	0.983997	0.136602	7.20338	5.87e-13	1.79e-11
ENSG00000157766	high	low	2119.24	432.256	364.296	0.983297	0.12541	7.84068	4.48e-15	2.43e-13
ENSG00000160224	high	low	5.23042	2.72615	3.32888	0.981143	0.142225	6.89853	5.25e-12	1.28e-10
ENSG00000223991	high	low	3.42026	1.97514	2.17494	0.981021	0.212564	4.61519	3.93e-06	2.39e-05
ENSG00000167664	high	low	29.0638	14.7596	18.2024	0.979571	0.127879	7.66012	1.86e-14	8.28e-13
ENSG00000186265	high	low	148.46	75.2668	92.8832	0.979431	0.132724	7.37945	1.59e-13	5.53e-12
ENSG00000188676	high	low	17.8781	9.09261	11.2071	0.978911	0.142937	6.84855	7.46e-12	1.75e-10
ENSG00000236834	high	low	1.23645	0.463118	0.435512	0.976385	0.398235	2.45178	0.0142153	0.0316917
ENSG00000173200	high	low	280.498	142.809	175.948	0.974328	0.110341	8.83013	1.05e-18	1.49e-16
ENSG00000168546	high	low	126.838	64.5492	79.541	0.97351	0.126529	7.69398	1.43e-14	6.63e-13
ENSG00000129221	high	low	12.6392	1.35603	1.52206	0.973489	0.233173	4.17497	2.98e-05	0.000145488
ENSG00000138684	high	low	3.81202	1.9237	2.37818	0.973023	0.240394	4.04762	5.17e-05	0.000236322
ENSG00000089116	high	low	6.08865	2.93658	2.71371	0.973017	0.249321	3.90266	9.51e-05	0.000405953
ENSG00000153779	high	low	2.72804	0.946196	0.861533	0.972509	0.619061	1.57094	0.116196	0.186431
ENSG00000233392	high	low	4.90695	2.85189	3.14468	0.972494	0.204634	4.75236	2.01e-06	1.32e-05
ENSG00000091181	high	low	40.1886	17.587	21.6654	0.97236	0.124711	7.79692	6.34e-15	3.28e-13
ENSG00000126353	high	low	749.047	448.881	470.241	0.971852	0.123703	7.85631	3.96e-15	2.17e-13
ENSG00000185245	high	low	130.505	66.5702	81.958	0.971624	0.100177	9.69908	3.04e-22	1.17e-19
ENSG00000151790	high	low	439.243	224.011	275.813	0.970922	0.121508	7.99058	1.34e-15	8.27e-14
ENSG00000259946	high	low	0.660369	0.757241	0.337268	0.969022	0.475725	2.03694	0.0416564	0.0792087
ENSG00000245164	high	low	209.422	107.184	131.791	0.967716	0.137143	7.05624	1.71e-12	4.7e-11
ENSG00000254687	high	low	2.18533	1.16783	0.643879	0.966193	0.265889	3.63381	0.000279262	0.00104537
ENSG00000227300	high	low	24.5283	1.70248	2.08632	0.964697	0.238638	4.04251	5.29e-05	0.00024094
ENSG00000229106	high	low	4.13735	2.09346	2.58538	0.964205	0.145846	6.6111	3.81e-11	7.56e-10
ENSG00000187821	high	low	1.48279	1.46113	0.794867	0.959724	0.417438	2.29908	0.0215003	0.0451068
ENSG00000211974	high	low	326.296	102.632	125.868	0.956086	0.205281	4.65746	3.2e-06	1.99e-05
ENSG00000143869	high	low	45.2914	26.8183	28.6975	0.955414	0.113167	8.44249	3.11e-17	2.85e-15
ENSG00000132514	high	low	430.783	222.183	272.389	0.954825	0.129161	7.39255	1.44e-13	5.07e-12
ENSG00000180043	high	low	3.05067	1.31169	1.59848	0.954116	0.303018	3.14871	0.00163991	0.00487539
ENSG00000114638	high	low	53.4989	24.1041	17.6273	0.95036	0.273543	3.47427	0.000512253	0.00178098
ENSG00000164509	high	low	14.3093	7.36825	9.03883	0.948934	0.136971	6.92798	4.27e-12	1.07e-10
ENSG00000241794	high	low	183.078	21.4958	12.0074	0.948497	0.56153	1.68913	0.0911946	0.152724
ENSG00000163735	high	low	241.538	102.467	68.9747	0.94763	0.202758	4.6737	2.96e-06	1.86e-05
ENSG00000186960	high	low	1.68097	0.609201	0.592431	0.947043	0.340922	2.77789	0.00547135	0.0138691
ENSG00000227313	high	low	3.95408	0.411157	0.52254	0.946924	0.378701	2.50046	0.0124033	0.0281725
ENSG00000153294	high	low	73.3808	38.0982	46.5901	0.945379	0.177193	5.3353	9.54e-08	8.54e-07
ENSG00000166111	high	low	42.3074	15.3681	7.64385	0.944999	0.252237	3.74647	0.000179341	0.000706636
ENSG00000054356	high	low	306.014	91.7847	112.205	0.944458	0.14691	6.42882	1.29e-10	2.22e-09
ENSG00000130294	high	low	1772.97	921.989	1126.81	0.943355	0.225369	4.18583	2.84e-05	0.000139442
ENSG00000263264	high	low	44.5899	23.2753	28.4053	0.942556	0.1066	8.84201	9.4e-19	1.37e-16
ENSG00000167895	high	low	1360.52	708.182	865.187	0.941883	0.0888708	10.5983	3.03e-26	2.45e-23
ENSG00000205436	high	low	95.0716	49.5134	60.4784	0.94184	0.136473	6.90127	5.15e-12	1.26e-10
ENSG00000242258	high	low	53.4623	27.8421	34.0084	0.941127	0.121172	7.76687	8.04e-15	4.03e-13
ENSG00000229407	high	low	2.20905	1.144	1.40034	0.940881	0.1799	5.23001	1.69e-07	1.43e-06
ENSG00000259092	high	low	6.55762	3.40948	4.16718	0.940804	0.147124	6.39462	1.61e-10	2.72e-09
ENSG00000196990	high	low	14.1459	2.36623	2.87532	0.940432	0.197562	4.76018	1.93e-06	1.28e-05
ENSG00000162040	high	low	28.0977	24.3192	17.8893	0.939547	0.227033	4.13837	3.5e-05	0.000167816
ENSG00000169174	high	low	193.557	77.8874	95.0803	0.939467	0.151593	6.19731	5.74e-10	8.51e-09
ENSG00000144285	high	low	113.824	56.7666	23.3272	0.938116	0.265319	3.5358	0.000406537	0.00145552
ENSG00000170128	high	low	10.7642	5.64277	6.8754	0.93805	0.163065	5.75262	8.79e-09	9.86e-08
ENSG00000134762	high	low	3218.34	1437.88	1754.58	0.93747	0.178802	5.24308	1.58e-07	1.34e-06
ENSG00000164532	high	low	27.324	17.3823	17.4166	0.937118	0.255583	3.6666	0.000245801	0.000931995
ENSG00000211820	high	low	12.8089	6.67659	8.15254	0.936747	0.138744	6.75161	1.46e-11	3.18e-10
ENSG00000099617	high	low	11.8332	6.20387	7.55874	0.936695	0.201906	4.63926	3.5e-06	2.15e-05
ENSG00000182759	high	low	16.7671	8.74177	10.6733	0.936421	0.166498	5.62422	1.86e-08	1.94e-07
ENSG00000184330	high	low	1041.7	314.208	110.37	0.93567	0.346039	2.70394	0.00685218	0.0168743
ENSG00000105352	high	low	19.1048	9.95826	12.1597	0.935465	0.104253	8.97299	2.89e-19	4.86e-17
ENSG00000204610	high	low	16.5638	4.39408	5.34944	0.932504	0.247787	3.76333	0.000167664	0.000667117
ENSG00000279565	high	low	3.03134	1.59663	1.94194	0.932179	0.236121	3.94789	7.88e-05	0.000343553
ENSG00000140481	high	low	7.57783	4.03723	4.88939	0.931838	0.162746	5.72573	1.03e-08	1.14e-07
ENSG00000140563	high	low	568.635	298.194	363.285	0.931304	0.113832	8.1814	2.81e-16	2.04e-14
ENSG00000183822	high	low	3.7218	2.00446	2.41779	0.929786	0.184869	5.02943	4.92e-07	3.7e-06
ENSG00000261959	high	low	12.7935	7.33214	8.2007	0.928778	0.230776	4.02459	5.71e-05	0.000257602
ENSG00000211725	high	low	6.45453	3.3849	4.12371	0.925428	0.158595	5.83516	5.37e-09	6.36e-08
ENSG00000244116	high	low	50.4902	17.4383	21.2137	0.924866	0.238354	3.88023	0.000104359	0.000440417
ENSG00000254750	high	low	20.8047	10.986	13.3492	0.924581	0.144584	6.39477	1.61e-10	2.72e-09
ENSG00000271275	high	low	2.1928	1.02055	1.21408	0.923013	0.245708	3.75654	0.000172279	0.000682708
ENSG00000211809	high	low	9.69139	5.07102	6.18306	0.922634	0.140123	6.58445	4.57e-11	8.86e-10
ENSG00000233342	high	low	2.18736	1.0932	1.15923	0.921809	0.378804	2.43347	0.0149548	0.033107
ENSG00000082556	high	low	91.8194	42.2909	35.6619	0.920039	0.246133	3.73798	0.000185505	0.000727468
ENSG00000124875	high	low	45.0697	21.0925	23.2869	0.919289	0.193254	4.75689	1.97e-06	1.29e-05
ENSG00000240403	high	low	7.12224	3.74811	4.5602	0.919171	0.16946	5.42411	5.82e-08	5.48e-07
ENSG00000106236	high	low	498.657	195.951	180.914	0.919138	0.12388	7.4196	1.17e-13	4.23e-12
ENSG00000231870	high	low	19.9039	9.22635	11.1942	0.916765	0.216651	4.23153	2.32e-05	0.000116902
ENSG00000233355	high	low	32.6029	16.6677	17.3877	0.916511	0.159873	5.73275	9.88e-09	1.1e-07
ENSG00000269404	high	low	602.514	313.653	320.479	0.915851	0.17746	5.16088	2.46e-07	2e-06
ENSG00000163508	high	low	246.928	130.858	158.794	0.91577	0.125097	7.32045	2.47e-13	8.16e-12
ENSG00000117983	high	low	8232.77	4364.16	5295.27	0.915677	0.190937	4.7957	1.62e-06	1.09e-05
ENSG00000280135	high	low	40.104	21.261	25.7962	0.915654	0.137592	6.65483	2.84e-11	5.78e-10
ENSG00000269954	high	low	1.86053	1.66495	1.23978	0.914908	0.332754	2.7495	0.00596856	0.0149489
ENSG00000128713	high	low	15.244	7.0306	8.49836	0.914189	0.149518	6.11426	9.7e-10	1.37e-08
ENSG00000187550	high	low	26.4627	8.57083	9.57784	0.914073	0.233986	3.90653	9.36e-05	0.000400273
ENSG00000164434	high	low	4844.13	1617.38	655.047	0.913627	0.261586	3.49264	0.000478271	0.00167972
ENSG00000248991	high	low	3.78616	2.01039	2.43779	0.912376	0.22608	4.03563	5.45e-05	0.000247222
ENSG00000211734	high	low	55.7336	29.5926	35.8843	0.911265	0.129751	7.02319	2.17e-12	5.8e-11
ENSG00000072818	high	low	1089.53	579.648	702.368	0.910569	0.0926427	9.82882	8.46e-23	3.65e-20
ENSG00000256081	high	low	6.23526	2.02649	1.21496	0.910296	0.301887	3.01535	0.00256683	0.00719
ENSG00000170486	high	low	10.6947	4.61054	4.80491	0.908556	0.21673	4.19211	2.76e-05	0.000136276
ENSG00000178235	high	low	142.848	41.7328	22.3983	0.908305	0.269777	3.36688	0.000760246	0.00250667
ENSG00000136231	high	low	109.235	58.6616	59.2104	0.907957	0.189409	4.79363	1.64e-06	1.1e-05
ENSG00000187922	high	low	11.5937	6.20266	7.50019	0.906262	0.186971	4.84708	1.25e-06	8.65e-06
ENSG00000076662	high	low	178.093	95.0134	115.009	0.905428	0.108756	8.32533	8.41e-17	6.91e-15
ENSG00000165457	high	low	946.195	505.171	611.317	0.904901	0.0997602	9.07076	1.18e-19	2.28e-17
ENSG00000276557	high	low	24.0892	12.8337	15.5427	0.904437	0.136557	6.62317	3.52e-11	7.03e-10
ENSG00000169994	high	low	89.508	47.8342	57.8643	0.904368	0.100915	8.96164	3.2e-19	5.31e-17
ENSG00000161270	high	low	27.1434	17.2674	17.5469	0.903982	0.173348	5.21484	1.84e-07	1.54e-06
ENSG00000105550	high	low	12.5154	3.68581	2.68481	0.902057	0.4037	2.23447	0.0254521	0.0520808
ENSG00000091664	high	low	1.21696	1.5619	0.689819	0.901618	0.537935	1.67607	0.0937241	0.15629
ENSG00000225864	high	low	13.1559	7.08399	8.54539	0.9011	0.135745	6.63819	3.18e-11	6.4e-10
ENSG00000143297	high	low	445.608	238.88	288.636	0.899488	0.162611	5.53155	3.17e-08	3.17e-07
ENSG00000207730	high	low	4.8099	2.61121	3.14039	0.897186	0.161919	5.54097	3.01e-08	3.01e-07
ENSG00000182866	high	low	954.863	512.94	619.303	0.896416	0.11118	8.06277	7.46e-16	4.87e-14
ENSG00000230316	high	low	22.3009	15.7371	14.4859	0.896269	0.215574	4.15759	3.22e-05	0.000155614
ENSG00000124102	high	low	932.949	529.556	179.416	0.896254	0.223361	4.01259	6.01e-05	0.00026948
ENSG00000211782	high	low	12.6761	6.80375	8.21711	0.895797	0.147642	6.06736	1.3e-09	1.78e-08
ENSG00000261222	high	low	12.4313	6.70663	8.08445	0.895456	0.140055	6.3936	1.62e-10	2.74e-09
ENSG00000106123	high	low	853.754	459.142	554.118	0.894993	0.127051	7.04438	1.86e-12	5.09e-11
ENSG00000184459	high	low	2.80111	2.3564	1.60168	0.894359	0.226309	3.95194	7.75e-05	0.000338378
ENSG00000234409	high	low	32.0929	17.335	20.887	0.893486	0.105974	8.43119	3.42e-17	3.12e-15
ENSG00000233730	high	low	3.99197	1.5822	1.72275	0.893083	0.242408	3.68422	0.000229406	0.000877851
ENSG00000012124	high	low	991.118	534.381	644.309	0.891019	0.106042	8.40247	4.37e-17	3.83e-15
ENSG00000251517	high	low	3.43052	1.84352	2.22548	0.890548	0.226403	3.93346	8.37e-05	0.000362632
ENSG00000172421	high	low	4.92055	2.28651	1.22283	0.890368	0.221122	4.02659	5.66e-05	0.000255632
ENSG00000211728	high	low	18.0996	9.76124	11.7681	0.890251	0.139904	6.36331	1.97e-10	3.27e-09
ENSG00000169474	high	low	62.6304	20.2615	15.3698	0.889897	0.312874	2.84426	0.00445143	0.0115752
ENSG00000233359	high	low	1.83401	0.882295	0.419704	0.889784	0.879251	1.01198	0.311548	0.414166
ENSG00000067840	high	low	423.711	228.721	275.652	0.889678	0.120213	7.40084	1.35e-13	4.79e-12
ENSG00000211752	high	low	10.6383	5.71281	6.89827	0.888939	0.145277	6.11894	9.42e-10	1.33e-08
ENSG00000197057	high	low	49.1226	26.5844	32.0089	0.888914	0.138281	6.42833	1.29e-10	2.23e-09
ENSG00000135519	high	low	128.841	53.7392	64.742	0.888866	0.119627	7.43033	1.08e-13	3.95e-12
ENSG00000158639	high	low	34.0086	12.6937	3.99324	0.887944	0.258009	3.44153	0.000578443	0.00197816
ENSG00000276953	high	low	20.3003	10.9661	13.2127	0.886907	0.145912	6.07835	1.21e-09	1.67e-08
ENSG00000256980	high	low	7.35257	2.33621	2.26271	0.885813	0.197988	4.47409	7.67e-06	4.34e-05
ENSG00000159625	high	low	25.3716	13.7616	16.5559	0.88555	0.160867	5.50485	3.69e-08	3.63e-07
ENSG00000270495	high	low	1.38768	1.08231	0.910064	0.885254	0.739901	1.19645	0.231521	0.326546
ENSG00000241106	high	low	400.838	217.039	261.276	0.884905	0.118514	7.46668	8.22e-14	3.09e-12
ENSG00000140368	high	low	497.59	269.486	324.387	0.884675	0.0978208	9.04383	1.51e-19	2.81e-17
ENSG00000116254	high	low	64.1485	35.3868	32.8456	0.884671	0.138765	6.37532	1.83e-10	3.04e-09
ENSG00000113722	high	low	38.9604	21.0242	25.3411	0.883678	0.0991317	8.91418	4.91e-19	7.66e-17
ENSG00000197582	high	low	52.9853	28.7442	34.5786	0.883006	0.135907	6.49713	8.19e-11	1.49e-09
ENSG00000090659	high	low	361.434	195.959	235.786	0.882476	0.109712	8.04358	8.72e-16	5.58e-14
ENSG00000142619	high	low	281.056	119.109	106.08	0.882144	0.209335	4.21404	2.51e-05	0.000125199
ENSG00000214215	high	low	10.5278	5.73562	6.889	0.881151	0.209469	4.20659	2.59e-05	0.000128777
ENSG00000124203	high	low	203.411	110.443	132.819	0.88083	0.130252	6.7625	1.36e-11	2.99e-10
ENSG00000055118	high	low	533.215	289.595	348.23	0.880759	0.152578	5.7725	7.81e-09	8.86e-08
ENSG00000267121	high	low	187.36	101.892	122.462	0.879523	0.0959472	9.16673	4.88e-20	1.04e-17
ENSG00000049247	high	low	20.9597	12.6128	13.6922	0.879104	0.148347	5.92598	3.1e-09	3.89e-08
ENSG00000244620	high	low	5.44103	2.96326	3.55962	0.879094	0.21131	4.1602	3.18e-05	0.000153957
ENSG00000211930	high	low	4.79028	2.60236	3.12895	0.87766	0.242308	3.62208	0.000292242	0.00108905
ENSG00000253329	high	low	3.5462	1.29754	1.36415	0.877532	0.29848	2.94	0.00328212	0.00889706
ENSG00000187957	high	low	333.958	143.222	141.659	0.877461	0.213202	4.11563	3.86e-05	0.000182637
ENSG00000241657	high	low	18.0639	9.79727	11.7869	0.877422	0.141735	6.1906	5.99e-10	8.83e-09
ENSG00000230099	high	low	24.3827	13.2521	15.931	0.875766	0.13324	6.57285	4.94e-11	9.47e-10
ENSG00000211598	high	low	8640.7	5975.24	5656.34	0.875301	0.17347	5.04585	4.52e-07	3.44e-06
ENSG00000225541	high	low	4.46437	2.44142	2.92831	0.874977	0.154475	5.66421	1.48e-08	1.57e-07
ENSG00000250453	high	low	1.01622	0.692944	0.656802	0.87398	0.850104	1.02809	0.30391	0.406061
ENSG00000050767	high	low	165.685	90.404	108.523	0.873608	0.106205	8.22565	1.94e-16	1.46e-14
ENSG00000211899	high	low	40795.8	27100.2	26749.1	0.871592	0.180192	4.83701	1.32e-06	9.06e-06
ENSG00000271021	high	low	2.2885	0.779867	0.926029	0.871194	0.246016	3.54121	0.000398292	0.00142814
ENSG00000211751	high	low	47.1984	25.8049	30.9539	0.870461	0.123867	7.02737	2.1e-12	5.64e-11
ENSG00000231453	high	low	18.7272	8.45711	10.1408	0.869868	0.164243	5.29622	1.18e-07	1.03e-06
ENSG00000211904	high	low	38.5347	19.2886	20.4477	0.86945	0.18419	4.72039	2.35e-06	1.52e-05
ENSG00000186329	high	low	5.57433	2.6989	2.93838	0.868986	0.217893	3.98812	6.66e-05	0.000295204
ENSG00000177494	high	low	116.609	63.9574	76.6297	0.866525	0.146704	5.90664	3.49e-09	4.33e-08
ENSG00000083454	high	low	145.837	80.1266	95.9419	0.863844	0.135879	6.35746	2.05e-10	3.37e-09
ENSG00000180549	high	low	69.9053	38.4272	46.0034	0.863583	0.117016	7.38004	1.58e-13	5.51e-12
ENSG00000255221	high	low	14.3457	7.91619	9.46365	0.862852	0.172872	4.99129	6e-07	4.44e-06
ENSG00000189182	high	low	153.029	42.4474	12.9238	0.862785	0.300622	2.87	0.00410469	0.0108017
ENSG00000128422	high	low	16360.3	8999.93	10771.4	0.862216	0.176633	4.8814	1.05e-06	7.36e-06
ENSG00000253822	high	low	1.48456	1.02037	0.966367	0.861336	0.284293	3.02975	0.0024476	0.00690553
ENSG00000160471	high	low	111.788	50.1706	60.0066	0.860331	0.155018	5.5499	2.86e-08	2.88e-07
ENSG00000237636	high	low	1.45876	0.790472	0.759833	0.859827	0.308685	2.78545	0.00534537	0.0135921
ENSG00000105141	high	low	3377.38	1729.83	1154.09	0.859754	0.274758	3.12914	0.00175321	0.00516733
ENSG00000233093	high	low	36.1612	19.9342	23.8398	0.859616	0.121233	7.09062	1.34e-12	3.75e-11
ENSG00000089012	high	low	239.832	132.178	158.089	0.859332	0.127108	6.76067	1.37e-11	3.02e-10
ENSG00000226786	high	low	12.0949	7.45461	7.97807	0.859162	0.158234	5.42971	5.64e-08	5.33e-07
ENSG00000207296	high	low	2.8085	1.50748	1.31558	0.858364	0.560505	1.53141	0.125668	0.198954
ENSG00000122224	high	low	290.896	160.467	191.859	0.858185	0.118767	7.22579	4.98e-13	1.54e-11
ENSG00000258170	high	low	10.3553	6.09383	1.29775	0.85747	0.254555	3.36851	0.000755762	0.00249411
ENSG00000105251	high	low	9.54505	5.28337	6.30908	0.857318	0.164733	5.20429	1.95e-07	1.62e-06
ENSG00000136352	high	low	17.915	12.1785	2.8286	0.857009	0.451385	1.89862	0.0576143	0.103966
ENSG00000116983	high	low	45.4348	14.8536	17.7456	0.856807	0.123956	6.91217	4.77e-12	1.18e-10
ENSG00000180383	high	low	6.10765	3.14363	3.02839	0.856434	0.157744	5.42927	5.66e-08	5.34e-07
ENSG00000211721	high	low	30.8361	17.0114	20.3387	0.855958	0.13201	6.48405	8.93e-11	1.61e-09
ENSG00000113263	high	low	601.617	332.814	397.51	0.853995	0.120943	7.06114	1.65e-12	4.55e-11
ENSG00000260727	high	low	10.4226	5.76633	6.88701	0.853838	0.124913	6.83548	8.17e-12	1.89e-10
ENSG00000232869	high	low	44.8418	24.7773	29.6064	0.853536	0.134279	6.35643	2.06e-10	3.4e-09
ENSG00000160185	high	low	189.504	104.902	125.264	0.852938	0.114333	7.46016	8.64e-14	3.23e-12
ENSG00000280298	high	low	5.81814	3.51803	1.50524	0.852363	0.408888	2.08459	0.0371065	0.0717867
ENSG00000234426	high	low	0.93675	0.774679	0.49069	0.851471	0.81179	1.04888	0.294233	0.396016
ENSG00000153820	high	low	79.4717	35.0253	27.8609	0.851029	0.243833	3.49022	0.000482627	0.00169251
ENSG00000230138	high	low	9.53321	5.28956	6.31093	0.850995	0.137274	6.19924	5.67e-10	8.43e-09
ENSG00000158748	high	low	13.7329	6.42558	7.65723	0.848917	0.1673	5.07421	3.89e-07	3.01e-06
ENSG00000275791	high	low	19.5486	10.817	12.9186	0.848452	0.143762	5.90177	3.6e-09	4.44e-08
ENSG00000229961	high	low	3.51923	1.95638	2.33253	0.848128	0.20444	4.14855	3.35e-05	0.000161206
ENSG00000211794	high	low	24.9721	13.833	16.514	0.848088	0.133904	6.33355	2.4e-10	3.89e-09
ENSG00000116544	high	low	95.1252	52.8661	63.0371	0.847123	0.12168	6.96191	3.36e-12	8.57e-11
ENSG00000107159	high	low	594.139	330.326	393.821	0.846986	0.224626	3.77065	0.000162822	0.000649958
ENSG00000237988	high	low	403.868	224.531	267.694	0.846945	0.15721	5.38736	7.15e-08	6.61e-07
ENSG00000175544	high	low	405.934	225.672	269.058	0.846864	0.121695	6.9589	3.43e-12	8.73e-11
ENSG00000163497	high	low	7.8747	1.57878	1.02928	0.846151	0.206681	4.09399	4.24e-05	0.000198499
ENSG00000277268	high	low	30.3472	13.8309	8.99065	0.846075	0.356719	2.37182	0.0177005	0.0382194
ENSG00000172724	high	low	1959.81	1090.28	1299.56	0.845983	0.160648	5.26605	1.39e-07	1.2e-06
ENSG00000249621	high	low	1.38965	1.21863	0.716512	0.843713	0.521666	1.61734	0.105804	0.172627
ENSG00000164099	high	low	420.857	290.355	279.591	0.841886	0.154737	5.44075	5.31e-08	5.04e-07
ENSG00000204165	high	low	27.6221	15.4382	18.3707	0.840718	0.111186	7.56139	3.99e-14	1.62e-12
ENSG00000261115	high	low	602.003	336.279	400.234	0.840071	0.155067	5.41749	6.04e-08	5.68e-07
ENSG00000163568	high	low	217.271	121.371	144.453	0.839639	0.133567	6.28627	3.25e-10	5.11e-09
ENSG00000211746	high	low	62.213	34.7394	41.3518	0.839127	0.12868	6.52102	6.98e-11	1.3e-09
ENSG00000139193	high	low	524.798	293.369	349.07	0.838963	0.115706	7.2508	4.14e-13	1.3e-11
ENSG00000166592	high	low	212.73	118.958	141.527	0.838951	0.133092	6.30356	2.91e-10	4.62e-09
ENSG00000168389	high	low	918.828	513.993	611.429	0.83807	0.112869	7.42516	1.13e-13	4.08e-12
ENSG00000164393	high	low	8.63588	7.79227	5.78766	0.837061	0.178286	4.69505	2.67e-06	1.69e-05
ENSG00000211924	high	low	3.81035	2.31551	2.03343	0.836884	0.239161	3.49925	0.000466574	0.00164333
ENSG00000183072	high	low	98.0881	54.9183	65.3085	0.836644	0.283468	2.95146	0.00316273	0.00860925
ENSG00000163739	high	low	239.894	113.394	134.826	0.836352	0.172944	4.83597	1.32e-06	9.1e-06
ENSG00000092850	high	low	138.853	77.8066	92.4995	0.836205	0.120595	6.93401	4.09e-12	1.02e-10
ENSG00000163888	high	low	88.6103	49.6449	59.0232	0.836143	0.120838	6.91955	4.53e-12	1.12e-10
ENSG00000247699	high	low	2.09281	0.901411	1.03289	0.835252	0.259531	3.21831	0.00128947	0.0039631
ENSG00000255833	high	low	86.4556	48.434	57.5851	0.834809	0.135941	6.14096	8.2e-10	1.17e-08
ENSG00000162551	high	low	2003.53	1212.38	1335.52	0.834052	0.111632	7.47145	7.93e-14	3e-12
ENSG00000238222	high	low	10.0549	5.63902	6.70185	0.833526	0.216927	3.84243	0.000121823	0.00050324
ENSG00000198821	high	low	543.362	304.929	362.315	0.833274	0.109958	7.57808	3.51e-14	1.46e-12
ENSG00000147443	high	low	613.188	344.415	409.104	0.83187	0.0936355	8.88413	6.44e-19	9.81e-17
ENSG00000166501	high	low	848.656	476.783	566.286	0.831732	0.111657	7.449	9.41e-14	3.48e-12
ENSG00000198910	high	low	1076.94	500.77	594.742	0.831591	0.166805	4.98542	6.18e-07	4.56e-06
ENSG00000256128	high	low	28.1861	15.8634	18.8292	0.830515	0.133411	6.22526	4.81e-10	7.25e-09
ENSG00000214888	high	low	1.67224	1.70034	1.11867	0.830447	0.236799	3.50697	0.000453244	0.00160335
ENSG00000126759	high	low	159.311	89.669	106.43	0.829608	0.0967425	8.57542	9.87e-18	1.04e-15
ENSG00000256937	high	low	16.7693	3.73558	2.09762	0.829025	0.17647	4.69784	2.63e-06	1.68e-05
ENSG00000168071	high	low	1180.47	664.782	788.9	0.828535	0.0867554	9.55024	1.29e-21	4.3e-19
ENSG00000211812	high	low	8.49749	4.7507	5.65248	0.826705	0.147663	5.59859	2.16e-08	2.23e-07
ENSG00000198286	high	low	723.793	408.167	484.132	0.826198	0.086271	9.57678	1e-21	3.39e-19
ENSG00000174123	high	low	210.57	118.823	140.905	0.825111	0.118023	6.99112	2.73e-12	7.12e-11
ENSG00000166924	high	low	52.8877	29.8953	35.4292	0.824432	0.115841	7.11695	1.1e-12	3.15e-11
ENSG00000185966	high	low	3.92565	0.505602	0.230358	0.824051	0.993477	0.829461	0.406844	0.51241
ENSG00000171956	high	low	3.44372	3.85642	2.31125	0.822902	0.161493	5.0956	3.48e-07	2.72e-06
ENSG00000142449	high	low	303.484	185.236	203.361	0.822569	0.191059	4.30532	1.67e-05	8.7e-05
ENSG00000146285	high	low	142.359	80.5401	95.4188	0.822411	0.126101	6.52186	6.94e-11	1.29e-09
ENSG00000233421	high	low	9.89294	5.59475	6.62924	0.821503	0.177929	4.61702	3.89e-06	2.37e-05
ENSG00000013725	high	low	969.823	549.004	650.288	0.820885	0.102927	7.9754	1.52e-15	9.23e-14
ENSG00000113088	high	low	542.153	306.905	363.525	0.820734	0.132415	6.19819	5.71e-10	8.47e-09
ENSG00000143032	high	low	2.87703	3.01235	1.04292	0.820166	0.325007	2.52353	0.0116182	0.0265931
ENSG00000234572	high	low	4.354	2.53123	2.96994	0.819619	0.15373	5.33155	9.74e-08	8.71e-07
ENSG00000279942	high	low	5.67202	3.23873	3.82438	0.819289	0.157439	5.20385	1.95e-07	1.62e-06
ENSG00000171557	high	low	2021.87	425.655	79.1839	0.818944	0.307833	2.66035	0.007806	0.0188603
ENSG00000128610	high	low	7.19233	4.85856	3.69279	0.81889	0.257501	3.18015	0.00147201	0.00444428
ENSG00000229314	high	low	1358.88	331.698	156.232	0.817526	0.232698	3.51324	0.000442671	0.00156963
ENSG00000154165	high	low	38.1669	15.0721	17.8402	0.817522	0.17651	4.6316	3.63e-06	2.22e-05
ENSG00000177807	high	low	116.765	66.2854	78.435	0.817489	0.120754	6.76988	1.29e-11	2.86e-10
ENSG00000231621	high	low	10.2288	5.89806	6.9404	0.817366	0.162046	5.04403	4.56e-07	3.46e-06
ENSG00000176160	high	low	11.4309	6.46098	7.65716	0.816813	0.126472	6.45843	1.06e-10	1.88e-09
ENSG00000136490	high	low	1914.55	1087.38	1286.46	0.816137	0.0946741	8.62049	6.67e-18	7.33e-16
ENSG00000198883	high	low	58.3574	11.3017	6.0505	0.815566	0.168011	4.85424	1.21e-06	8.37e-06
ENSG00000113430	high	low	303.723	172.629	204.181	0.815397	0.17011	4.79336	1.64e-06	1.1e-05
ENSG00000275158	high	low	3.44831	1.96339	2.32078	0.815027	0.184257	4.42332	9.72e-06	5.36e-05
ENSG00000183918	high	low	309.802	176.202	208.357	0.813723	0.128204	6.34711	2.19e-10	3.59e-09
ENSG00000123329	high	low	833.588	474.215	560.709	0.8137	0.0869131	9.36222	7.81e-21	2.09e-18
ENSG00000169006	high	low	24.9726	9.78759	6.34145	0.812977	0.242256	3.35586	0.000791182	0.00259347
ENSG00000009709	high	low	258.903	158.879	174.286	0.812674	0.321852	2.525	0.01157	0.0264917
ENSG00000186049	high	low	3.07288	1.77391	2.08655	0.812631	0.237559	3.42076	0.000624467	0.00211227
ENSG00000170091	high	low	626.06	208.136	68.4748	0.812412	0.197564	4.11214	3.92e-05	0.000185055
ENSG00000237413	high	low	2.26706	1.48027	1.30486	0.812332	0.273207	2.97332	0.002946	0.00808895
ENSG00000119919	high	low	14.4932	8.44464	7.17906	0.812007	0.313771	2.5879	0.00965639	0.0226812
ENSG00000162739	high	low	538.337	306.649	362.412	0.81174	0.122311	6.63669	3.21e-11	6.45e-10
ENSG00000115590	high	low	146.065	117.495	83.8366	0.81168	0.133712	6.07038	1.28e-09	1.75e-08
ENSG00000260328	high	low	8.41242	3.33458	3.659	0.811566	0.236895	3.42585	0.000612873	0.00207771
ENSG00000115041	high	low	548.317	312.4	369.181	0.81156	0.0963486	8.42316	3.66e-17	3.32e-15
ENSG00000147465	high	low	799.058	24.6707	27.2312	0.810868	0.128455	6.31247	2.75e-10	4.4e-09
ENSG00000188404	high	low	1693.55	1200.1	1140.87	0.81031	0.115057	7.04266	1.89e-12	5.14e-11
ENSG00000090382	high	low	14699.7	8388.22	9907.27	0.809339	0.12687	6.37925	1.78e-10	2.98e-09
ENSG00000080031	high	low	169.663	80.2691	94.8232	0.809215	0.128245	6.30991	2.79e-10	4.46e-09
ENSG00000066735	high	low	490.546	280.371	330.956	0.806762	0.0870462	9.26821	1.89e-20	4.62e-18
ENSG00000081052	high	low	313.825	179.427	211.774	0.806522	0.113074	7.13272	9.84e-13	2.83e-11
ENSG00000255031	high	low	89.6875	51.3709	60.593	0.806271	0.0904031	8.91861	4.72e-19	7.39e-17
ENSG00000205300	high	low	1.84034	0.635419	0.750347	0.806255	0.27595	2.92175	0.00348075	0.00936284
ENSG00000102970	high	low	95.3596	54.5781	64.3934	0.805645	0.13428	5.99973	1.98e-09	2.6e-08
ENSG00000178199	high	low	199.663	114.305	134.849	0.804923	0.0947335	8.49671	1.95e-17	1.92e-15
ENSG00000140519	high	low	775.636	218.374	116.03	0.80453	0.204531	3.93354	8.37e-05	0.00036255
ENSG00000137757	high	low	17.4807	10.0275	11.8214	0.804184	0.124106	6.47979	9.19e-11	1.65e-09
ENSG00000277030	high	low	44.6668	25.5585	30.1575	0.803855	0.171424	4.68927	2.74e-06	1.74e-05
ENSG00000102879	high	low	4680.22	2681.24	3162.36	0.803656	0.0890792	9.02181	1.85e-19	3.36e-17
ENSG00000269220	high	low	33.2904	19.0556	22.4816	0.803582	0.0951599	8.44455	3.05e-17	2.81e-15
ENSG00000265190	high	low	284.846	163.281	192.54	0.803012	0.179119	4.48311	7.36e-06	4.18e-05
ENSG00000134571	high	low	28.8143	7.2949	7.82915	0.802591	0.111332	7.20899	5.64e-13	1.72e-11
ENSG00000206075	high	low	2693.9	1544.99	1821.51	0.80209	0.179517	4.46805	7.89e-06	4.45e-05
ENSG00000173762	high	low	511.929	293.646	346.183	0.801946	0.116825	6.8645	6.67e-12	1.58e-10
ENSG00000274752	high	low	10.0756	5.74845	6.78992	0.801504	0.15102	5.30727	1.11e-07	9.81e-07
ENSG00000108342	high	low	30.5768	9.70515	9.98936	0.800859	0.219585	3.64714	0.000265174	0.000997587
ENSG00000279082	high	low	4.58619	2.64459	3.11189	0.800858	0.168316	4.75805	1.95e-06	1.29e-05
ENSG00000102554	high	low	2811.96	1615.29	1903.31	0.799832	0.117551	6.80412	1.02e-11	2.3e-10
ENSG00000073861	high	low	118.215	67.9178	80.0235	0.799184	0.116499	6.85999	6.89e-12	1.62e-10
ENSG00000227145	high	low	8.39054	4.81502	5.67558	0.798717	0.176823	4.51705	6.27e-06	3.63e-05
ENSG00000280809	high	low	0.860981	0.984212	0.663898	0.798533	0.408432	1.95512	0.0505694	0.0933182
ENSG00000271680	high	low	5.31453	3.18207	3.69531	0.796093	0.175324	4.54071	5.61e-06	3.29e-05
ENSG00000211772	high	low	1598.91	920.927	1084.1	0.795913	0.119477	6.66166	2.71e-11	5.54e-10
ENSG00000073754	high	low	6.70344	1.76737	2.07886	0.794814	0.224807	3.53554	0.000406936	0.00145677
ENSG00000255910	high	low	5.87332	3.42303	4.01277	0.794586	0.22811	3.48335	0.000495178	0.00173159
ENSG00000160883	high	low	405.778	233.95	275.306	0.794295	0.108351	7.33077	2.29e-13	7.6e-12
ENSG00000156150	high	low	15.7982	8.79757	9.5507	0.794034	0.217718	3.64707	0.000265249	0.000997644
ENSG00000125851	high	low	280.572	145.092	48.0236	0.793967	0.277787	2.85818	0.00426073	0.0111378
ENSG00000152936	high	low	7.78589	2.68381	3.14915	0.793956	0.237644	3.34095	0.000834934	0.00271999
ENSG00000214754	high	low	2.29174	1.83263	1.03867	0.793122	0.300057	2.64324	0.00821168	0.0197104
ENSG00000211810	high	low	19.9452	11.5058	13.537	0.792698	0.134754	5.88256	4.04e-09	4.93e-08
ENSG00000168081	high	low	70.3745	40.6355	47.7931	0.792415	0.139144	5.69494	1.23e-08	1.34e-07
ENSG00000196878	high	low	5909.35	3413.83	4014.46	0.79159	0.119728	6.61155	3.8e-11	7.55e-10
ENSG00000143340	high	low	15.6837	6.7938	7.98043	0.791419	0.120697	6.55707	5.49e-11	1.04e-09
ENSG00000188089	high	low	37.1689	15.2114	9.42541	0.791208	0.215361	3.67386	0.000238909	0.00090872
ENSG00000233999	high	low	34.6317	22.5992	23.5324	0.790576	0.169402	4.66686	3.06e-06	1.91e-05
ENSG00000258733	high	low	31.3002	18.0341	21.227	0.789867	0.0915425	8.62842	6.22e-18	6.91e-16
ENSG00000172482	high	low	43.549	49.1709	10.1938	0.789818	0.215691	3.66181	0.000250439	0.000948064
ENSG00000105122	high	low	941.624	544.839	640.338	0.789279	0.0842529	9.36798	7.39e-21	2e-18
ENSG00000180644	high	low	545.269	315.602	370.878	0.788827	0.111885	7.05034	1.78e-12	4.89e-11
ENSG00000254126	high	low	19.6305	11.3661	13.3552	0.788822	0.159727	4.93857	7.87e-07	5.66e-06
ENSG00000133710	high	low	172.936	94.7909	76.5198	0.788789	0.155043	5.08755	3.63e-07	2.83e-06
ENSG00000087085	high	low	245.431	101.255	105.476	0.788185	0.11912	6.61672	3.67e-11	7.32e-10
ENSG00000206579	high	low	25.7381	9.38651	10.9909	0.7878	0.166185	4.7405	2.13e-06	1.39e-05
ENSG00000263366	high	low	3.38439	2.2588	2.30748	0.787632	0.127127	6.19564	5.8e-10	8.59e-09
ENSG00000186854	high	low	186.216	107.939	126.779	0.78692	0.108885	7.22709	4.93e-13	1.53e-11
ENSG00000166736	high	low	103.503	22.6019	24.7285	0.786835	0.207061	3.80001	0.00014469	0.000586103
ENSG00000171303	high	low	739.708	383.392	350.05	0.78633	0.170068	4.62362	3.77e-06	2.3e-05
ENSG00000105639	high	low	1325.32	768.48	902.502	0.786254	0.0905422	8.68384	3.83e-18	4.57e-16
ENSG00000171951	high	low	612.843	587.108	182.666	0.785868	0.110262	7.12731	1.02e-12	2.94e-11
ENSG00000198846	high	low	358.958	208.306	244.566	0.785132	0.114312	6.8683	6.5e-12	1.54e-10
ENSG00000162706	high	low	329.086	190.967	224.21	0.785105	0.149924	5.23668	1.63e-07	1.38e-06
ENSG00000176204	high	low	10.8451	3.78793	4.4103	0.784939	0.224888	3.49036	0.000482372	0.00169197
ENSG00000274536	high	low	50.5269	29.3394	34.4388	0.784912	0.102567	7.65264	1.97e-14	8.73e-13
ENSG00000173898	high	low	5869.92	3879.97	4001.05	0.784148	0.0935604	8.38119	5.24e-17	4.51e-15
ENSG00000227188	high	low	3.63395	1.88084	2.1769	0.783508	0.173564	4.51422	6.35e-06	3.67e-05
ENSG00000185069	high	low	1.40711	0.607355	0.543814	0.78342	0.442552	1.77023	0.0766881	0.131965
ENSG00000170423	high	low	20.9652	13.2602	6.66766	0.782201	0.278021	2.81346	0.00490109	0.0125994
ENSG00000137077	high	low	1149	668.135	783.871	0.782193	0.163543	4.7828	1.73e-06	1.16e-05
ENSG00000183770	high	low	34.4981	10.3203	8.5203	0.782161	0.169395	4.61737	3.89e-06	2.36e-05
ENSG00000096996	high	low	337.172	196.11	230.061	0.781515	0.0928127	8.42035	3.75e-17	3.38e-15
ENSG00000197632	high	low	174.66	111.377	87.6768	0.781474	0.202579	3.85763	0.000114494	0.000476401
ENSG00000130182	high	low	3.54368	1.51182	1.75844	0.780892	0.157138	4.96947	6.71e-07	4.92e-06
ENSG00000035720	high	low	112.049	65.1673	76.4508	0.780817	0.11701	6.67309	2.5e-11	5.17e-10
ENSG00000250488	high	low	8.71405	4.48776	2.97016	0.780635	0.340383	2.2934	0.0218251	0.0456986
ENSG00000231793	high	low	23.1709	15.3782	15.9019	0.780188	0.128283	6.08178	1.19e-09	1.64e-08
ENSG00000186810	high	low	426.2	248.188	291.033	0.779975	0.11839	6.58821	4.45e-11	8.68e-10
ENSG00000186204	high	low	195.447	113.852	133.491	0.779972	0.157361	4.95657	7.18e-07	5.22e-06
ENSG00000211777	high	low	20.3405	11.8116	13.8644	0.77925	0.138093	5.64295	1.67e-08	1.76e-07
ENSG00000178934	high	low	150.299	155.598	36.7325	0.779202	0.195268	3.99042	6.6e-05	0.000293062
ENSG00000172543	high	low	458.504	267.282	313.306	0.778493	0.11491	6.77479	1.25e-11	2.77e-10
ENSG00000211805	high	low	8.16591	4.72694	5.55464	0.778324	0.1482	5.25186	1.51e-07	1.28e-06
ENSG00000231027	high	low	7.85914	4.53431	5.33453	0.777837	0.134919	5.76521	8.16e-09	9.22e-08
ENSG00000023171	high	low	601.639	192.619	225.71	0.77758	0.0831369	9.35301	8.52e-21	2.24e-18
ENSG00000105642	high	low	46.5047	27.1011	31.7712	0.776671	0.112131	6.92648	4.31e-12	1.08e-10
ENSG00000174171	high	low	121.64	71.0794	83.2483	0.77666	0.148148	5.24247	1.58e-07	1.35e-06
ENSG00000251493	high	low	156.898	91.5945	107.312	0.776512	0.17683	4.3913	1.13e-05	6.11e-05
ENSG00000118492	high	low	15.8193	7.95975	8.70401	0.775741	0.175757	4.41372	1.02e-05	5.57e-05
ENSG00000163216	high	low	147.925	18.5514	5.9566	0.775651	0.534532	1.45108	0.146756	0.225731
ENSG00000229618	high	low	3.16813	1.5159	1.74015	0.775219	0.27113	2.85921	0.00424696	0.0111053
ENSG00000213420	high	low	243.402	142.319	166.648	0.775071	0.122434	6.33054	2.44e-10	3.96e-09
ENSG00000225802	high	low	2.39288	1.87362	1.6467	0.774945	0.248709	3.11587	0.001834	0.00537016
ENSG00000149527	high	low	712.711	416.575	487.85	0.774813	0.10689	7.2487	4.21e-13	1.32e-11
ENSG00000089820	high	low	2380.57	1392.2	1630.09	0.773948	0.0790088	9.79572	1.17e-22	4.94e-20
ENSG00000070729	high	low	16.0173	10.3572	10.9815	0.773387	0.190523	4.05929	4.92e-05	0.000226248
ENSG00000268041	high	low	24.3481	14.28	16.7032	0.773279	0.114752	6.73873	1.6e-11	3.46e-10
ENSG00000276819	high	low	9.65269	5.63105	6.59898	0.772965	0.152706	5.06179	4.15e-07	3.19e-06
ENSG00000272282	high	low	34.358	20.1091	23.5386	0.772917	0.112906	6.84568	7.61e-12	1.78e-10
ENSG00000258130	high	low	8.81852	5.17651	6.05307	0.772907	0.123335	6.26671	3.69e-10	5.71e-09
ENSG00000131094	high	low	158.252	71.6611	83.8906	0.772842	0.133043	5.80898	6.29e-09	7.31e-08
ENSG00000259098	high	low	5.06751	2.98638	3.48727	0.772359	0.303228	2.54712	0.0108616	0.0250826
ENSG00000211727	high	low	11.7314	6.84165	8.01852	0.772311	0.138246	5.5865	2.32e-08	2.37e-07
ENSG00000163599	high	low	210.197	123.116	144.075	0.771768	0.122851	6.28217	3.34e-10	5.23e-09
ENSG00000254667	high	low	16.5421	6.86639	8.01293	0.771644	0.100379	7.68733	1.5e-14	6.89e-13
ENSG00000158815	high	low	9.33549	5.55861	6.46763	0.771171	0.146824	5.25235	1.5e-07	1.28e-06
ENSG00000211706	high	low	20.7283	12.119	14.1911	0.770833	0.139078	5.54245	2.98e-08	2.99e-07
ENSG00000110448	high	low	722.759	423.618	495.616	0.77066	0.111567	6.90762	4.93e-12	1.21e-10
ENSG00000167286	high	low	590.867	346.427	405.259	0.770228	0.120236	6.40596	1.49e-10	2.55e-09
ENSG00000124191	high	low	266.054	156.084	182.552	0.768744	0.0949981	8.0922	5.86e-16	3.94e-14
ENSG00000104894	high	low	1980.01	1162.27	1359.08	0.768547	0.0857045	8.9674	3.04e-19	5.06e-17
ENSG00000180422	high	low	8.33717	4.95757	5.77098	0.767492	0.150368	5.10409	3.32e-07	2.62e-06
ENSG00000277089	high	low	6.40411	3.7815	4.41272	0.767049	0.156082	4.9144	8.91e-07	6.33e-06
ENSG00000184905	high	low	135.539	66.365	64.4995	0.766863	0.169594	4.52177	6.13e-06	3.56e-05
ENSG00000099957	high	low	35.4318	16.8973	19.7438	0.766443	0.125017	6.13071	8.75e-10	1.24e-08
ENSG00000204983	high	low	129.642	45.8247	18.8801	0.766228	0.256278	2.98982	0.00279138	0.0077322
ENSG00000186684	high	low	114.669	67.4566	78.8198	0.765747	0.160814	4.7617	1.92e-06	1.27e-05
ENSG00000103257	high	low	11433.9	6728.16	7860.74	0.765028	0.117608	6.50488	7.78e-11	1.43e-09
ENSG00000118308	high	low	670.173	259.64	303.377	0.765	0.0849669	9.00351	2.19e-19	3.9e-17
ENSG00000085265	high	low	324.81	191.119	223.296	0.764775	0.124018	6.16666	6.97e-10	1.01e-08
ENSG00000007264	high	low	401.864	236.661	276.422	0.763807	0.114772	6.65497	2.83e-11	5.78e-10
ENSG00000211816	high	low	5.56106	3.25413	3.80937	0.763681	0.162287	4.70574	2.53e-06	1.62e-05
ENSG00000104814	high	low	763.685	449.82	525.361	0.763561	0.091781	8.31938	8.84e-17	7.18e-15
ENSG00000110777	high	low	829.764	488.819	570.878	0.76337	0.145761	5.23713	1.63e-07	1.38e-06
ENSG00000259225	high	low	31.6298	18.6321	21.7604	0.762995	0.117369	6.5008	7.99e-11	1.46e-09
ENSG00000171889	high	low	13.515	7.9669	9.30222	0.762323	0.155418	4.905	9.34e-07	6.6e-06
ENSG00000211747	high	low	80.6853	47.5334	55.5124	0.761986	0.126931	6.00315	1.94e-09	2.55e-08
ENSG00000184148	high	low	3.30429	1.08139	0.553745	0.761643	0.716944	1.06235	0.288078	0.389264
ENSG00000159337	high	low	33.3374	19.6945	22.9781	0.760862	0.149284	5.09673	3.46e-07	2.71e-06
ENSG00000211787	high	low	22.97	13.5305	15.8024	0.760662	0.132385	5.74583	9.15e-09	1.02e-07
ENSG00000260702	high	low	1.62152	1.17649	0.773535	0.760432	0.379622	2.00313	0.0451633	0.0848418
ENSG00000237530	high	low	2.30109	1.20413	1.00088	0.760207	0.211572	3.59314	0.000326717	0.00120028
ENSG00000254220	high	low	1.61215	1.66311	1.10724	0.759369	0.254819	2.98003	0.00288216	0.00793928
ENSG00000241490	high	low	4.90426	2.99435	3.45403	0.75888	0.159825	4.7482	2.05e-06	1.34e-05
ENSG00000253417	high	low	22.9072	11.0621	12.8925	0.758776	0.209996	3.61328	0.000302344	0.00112203
ENSG00000234965	high	low	18.0567	10.6928	12.4652	0.758684	0.161831	4.68813	2.76e-06	1.75e-05
ENSG00000211647	high	low	11.7144	9.72714	8.0575	0.758562	0.199502	3.80227	0.000143374	0.000581271
ENSG00000271046	high	low	4.93668	2.6544	2.84678	0.758274	0.183929	4.12265	3.75e-05	0.000177886
ENSG00000105509	high	low	92.9454	54.9954	64.1293	0.757992	0.153218	4.94715	7.53e-07	5.45e-06
ENSG00000158764	high	low	12.7693	4.86455	3.71387	0.757416	0.253341	2.98971	0.00279243	0.00773375
ENSG00000160505	high	low	4.88845	2.90282	3.38072	0.756214	0.187305	4.03734	5.41e-05	0.000245702
ENSG00000184647	high	low	2.62951	1.57762	1.478	0.756193	0.239498	3.15741	0.00159178	0.00475273
ENSG00000227036	high	low	560.489	331.923	386.935	0.756067	0.132322	5.71383	1.1e-08	1.22e-07
ENSG00000250509	high	low	7.07231	4.30867	3.68266	0.75587	0.257573	2.93458	0.00333995	0.009028
ENSG00000275743	high	low	10.1137	5.97252	6.96924	0.75586	0.151375	4.9933	5.94e-07	4.4e-06
ENSG00000179583	high	low	2450.73	1451.46	1691.96	0.755758	0.0897965	8.41634	3.88e-17	3.45e-15
ENSG00000205056	high	low	33.2879	15.5641	18.1458	0.75544	0.162438	4.65065	3.31e-06	2.05e-05
ENSG00000136286	high	low	901.044	534.267	622.543	0.754014	0.0831386	9.06936	1.2e-19	2.3e-17
ENSG00000167046	high	low	5.10953	3.06878	3.55995	0.753836	0.146701	5.13858	2.77e-07	2.23e-06
ENSG00000182487	high	low	89.0056	52.7366	61.4659	0.753787	0.0959371	7.85709	3.93e-15	2.16e-13
ENSG00000198851	high	low	1629.48	966.338	1125.95	0.75377	0.118798	6.34495	2.22e-10	3.63e-09
ENSG00000226979	high	low	94.332	55.978	65.2091	0.752323	0.122009	6.16615	7e-10	1.01e-08
ENSG00000166589	high	low	2.70234	2.22421	1.89438	0.75204	0.253797	2.96315	0.00304505	0.0083306
ENSG00000244575	high	low	916.904	446.75	520.265	0.751621	0.175799	4.27545	1.91e-05	9.82e-05
ENSG00000256039	high	low	61.6169	36.6041	42.6242	0.751561	0.156204	4.8114	1.5e-06	1.02e-05
ENSG00000154342	high	low	29.2166	16.7337	16.4187	0.751525	0.17236	4.3602	1.3e-05	6.95e-05
ENSG00000226738	high	low	206.345	113.924	113.65	0.75092	0.185666	4.04447	5.24e-05	0.000239197
ENSG00000163600	high	low	198.208	117.806	137.158	0.750454	0.13022	5.76298	8.26e-09	9.33e-08
ENSG00000238271	high	low	10.9266	6.47844	7.54902	0.750396	0.15908	4.71709	2.39e-06	1.54e-05
ENSG00000105255	high	low	72.4556	43.1067	41.6495	0.749896	0.161424	4.64551	3.39e-06	2.1e-05
ENSG00000213658	high	low	49.5714	29.542	34.3627	0.749576	0.088293	8.48964	2.07e-17	2e-15
ENSG00000237254	high	low	18.0383	10.7161	12.4784	0.749272	0.146013	5.13156	2.87e-07	2.3e-06
ENSG00000211786	high	low	24.482	14.5355	16.9294	0.748758	0.132137	5.66652	1.46e-08	1.55e-07
ENSG00000196337	high	low	9.8162	5.88526	6.83136	0.748558	0.121774	6.14713	7.89e-10	1.13e-08
ENSG00000124159	high	low	55.5323	51.9527	28.1897	0.748083	0.174737	4.28119	1.86e-05	9.6e-05
ENSG00000232216	high	low	242.944	168.012	168.347	0.747758	0.182301	4.10177	4.1e-05	0.000192642
ENSG00000163221	high	low	13.0021	8.21208	7.93862	0.747609	0.184176	4.0592	4.92e-05	0.000226297
ENSG00000237013	high	low	1.60157	2.14271	1.12001	0.747443	0.326551	2.2889	0.022085	0.0461526
ENSG00000101180	high	low	31.362	9.13649	6.08287	0.747381	0.215813	3.4631	0.000533995	0.00184613
ENSG00000237702	high	low	24.9487	14.8291	17.2647	0.747268	0.1339	5.58079	2.39e-08	2.45e-07
ENSG00000171611	high	low	19.584	11.6523	13.5613	0.747205	0.114641	6.51778	7.14e-11	1.32e-09
ENSG00000228549	high	low	26.2928	15.6538	18.2144	0.746293	0.165666	4.50481	6.64e-06	3.81e-05
ENSG00000163519	high	low	146.917	87.6058	101.881	0.745619	0.136011	5.48203	4.2e-08	4.08e-07
ENSG00000260426	high	low	4.61298	1.6541	1.13554	0.745273	0.40499	1.84023	0.0657352	0.116072
ENSG00000229474	high	low	124.526	74.3843	86.4525	0.744683	0.104854	7.1021	1.23e-12	3.48e-11
ENSG00000255027	high	low	2.57625	1.28227	1.50015	0.744667	0.203771	3.65443	0.000257758	0.000972553
ENSG00000253239	high	low	113.341	42.5135	17.7109	0.744336	0.235784	3.15685	0.00159482	0.00476092
ENSG00000154451	high	low	2514.91	1501.85	1745.67	0.743774	0.135069	5.50663	3.66e-08	3.6e-07
ENSG00000245954	high	low	39.8193	23.7638	27.628	0.742835	0.138744	5.35398	8.6e-08	7.79e-07
ENSG00000175093	high	low	94.2943	60.5815	65.5034	0.742244	0.130193	5.70111	1.19e-08	1.3e-07
ENSG00000101445	high	low	1008.94	603.505	701.086	0.741248	0.0977076	7.58639	3.29e-14	1.38e-12
ENSG00000235304	high	low	17.3287	10.3668	12.0424	0.741022	0.164445	4.50621	6.6e-06	3.79e-05
ENSG00000152192	high	low	45.5802	21.6213	23.4309	0.740577	0.297745	2.48728	0.0128722	0.0290566
ENSG00000151948	high	low	31.9903	19.1862	22.2679	0.740538	0.113846	6.50476	7.78e-11	1.43e-09
ENSG00000224137	high	low	44.3419	26.515	30.8056	0.740094	0.116487	6.35343	2.11e-10	3.45e-09
ENSG00000165178	high	low	148.707	89.0314	103.394	0.739859	0.0969877	7.62838	2.38e-14	1.03e-12
ENSG00000164400	high	low	7.01838	2.74562	3.18822	0.739705	0.184519	4.00882	6.1e-05	0.000273374
ENSG00000211911	high	low	1.87058	2.01751	1.29613	0.739534	0.274059	2.69844	0.00696645	0.0171201
ENSG00000105374	high	low	645.102	386.43	448.687	0.739281	0.121127	6.10334	1.04e-09	1.45e-08
ENSG00000135903	high	low	33.3592	19.9813	23.2011	0.73865	0.169886	4.3479	1.37e-05	7.31e-05
ENSG00000258947	high	low	335.808	201.254	233.639	0.738465	0.126315	5.84622	5.03e-09	5.97e-08
ENSG00000131015	high	low	117.32	70.34	81.6471	0.736861	0.12375	5.95441	2.61e-09	3.33e-08
ENSG00000211694	high	low	25.8298	15.529	18.0082	0.736555	0.135519	5.43507	5.48e-08	5.18e-07
ENSG00000278030	high	low	50.0928	30.036	34.8633	0.736022	0.132406	5.55884	2.72e-08	2.75e-07
ENSG00000145920	high	low	723.486	442.664	79.584	0.734722	0.342932	2.14247	0.0321556	0.0635039
ENSG00000102195	high	low	1.20089	1.13103	0.588126	0.734358	0.328254	2.23717	0.0252756	0.0517803
ENSG00000256283	high	low	3.60429	1.63531	1.70581	0.734131	0.266029	2.75959	0.0057874	0.0145611
ENSG00000260125	high	low	1.33782	0.696406	0.676287	0.73367	0.380381	1.92878	0.0537586	0.0981882
ENSG00000255986	high	low	5.45545	1.73779	2.01027	0.733546	0.221144	3.31706	0.000909705	0.00293005
ENSG00000253784	high	low	0.957336	0.641672	0.439335	0.733118	0.633973	1.15639	0.247523	0.344692
ENSG00000130477	high	low	422.918	226.245	108.863	0.732803	0.135078	5.42504	5.79e-08	5.46e-07
ENSG00000104938	high	low	11.0699	2.35151	2.72477	0.731849	0.193408	3.78396	0.000154353	0.000620402
ENSG00000110680	high	low	27.1476	18.6808	4.52195	0.731847	0.264175	2.77031	0.00560034	0.0141559
ENSG00000278309	high	low	58.7709	23.5603	27.3021	0.731493	0.125944	5.80806	6.32e-09	7.34e-08
ENSG00000058404	high	low	763.955	405.166	469.449	0.730611	0.143252	5.1002	3.39e-07	2.67e-06
ENSG00000180096	high	low	879.068	529.927	613.959	0.730262	0.0817604	8.93174	4.19e-19	6.67e-17
ENSG00000132744	high	low	139.388	174.667	72.4203	0.73	0.149529	4.88199	1.05e-06	7.34e-06
ENSG00000181449	high	low	214.672	119.553	120.1	0.729177	0.231034	3.15614	0.0015987	0.00477081
ENSG00000275747	high	low	6.08304	1.90915	2.20711	0.728538	0.193342	3.76813	0.000164478	0.000655936
ENSG00000204021	high	low	13.0643	11.7104	9.16791	0.727073	0.209746	3.46645	0.000527388	0.00182633
ENSG00000227766	high	low	490.705	296.455	343.208	0.727057	0.141551	5.13636	2.8e-07	2.25e-06
ENSG00000116852	high	low	825.915	499.032	577.707	0.726924	0.0840832	8.64529	5.37e-18	6.11e-16
ENSG00000266088	high	low	83.9191	50.7016	58.6965	0.726585	0.11164	6.50828	7.6e-11	1.4e-09
ENSG00000101292	high	low	8.7606	6.1166	2.50023	0.726491	0.350326	2.07376	0.0381018	0.0734425
ENSG00000019169	high	low	545.374	329.76	381.654	0.725886	0.180014	4.03239	5.52e-05	0.000250166
ENSG00000176601	high	low	43.9204	26.5178	25.1305	0.725444	0.16023	4.52751	5.97e-06	3.47e-05
ENSG00000163661	high	low	551.608	262.043	303.257	0.725281	0.168005	4.31701	1.58e-05	8.29e-05
ENSG00000152669	high	low	1144.9	692.546	801.418	0.725262	0.154076	4.70716	2.51e-06	1.61e-05
ENSG00000105409	high	low	340.027	220.36	238.014	0.725114	0.151885	4.77409	1.81e-06	1.2e-05
ENSG00000211807	high	low	17.5593	10.5902	12.2675	0.72474	0.13876	5.22296	1.76e-07	1.48e-06
ENSG00000163081	high	low	2.88086	1.42296	1.51868	0.72431	0.239256	3.02734	0.00246713	0.00695473
ENSG00000050555	high	low	464.527	218.422	252.721	0.724229	0.112173	6.45635	1.07e-10	1.9e-09
ENSG00000020633	high	low	1715.73	1038.79	1201.72	0.723943	0.0994053	7.28274	3.27e-13	1.06e-11
ENSG00000244720	high	low	7.34329	4.50547	5.18848	0.723552	0.162254	4.45937	8.22e-06	4.62e-05
ENSG00000248370	high	low	3.04168	2.22611	1.00984	0.723483	0.61003	1.18598	0.23563	0.331131
ENSG00000174255	high	low	15.6878	9.5364	11.0169	0.723438	0.140111	5.16334	2.43e-07	1.97e-06
ENSG00000172752	high	low	22.1863	13.448	15.5512	0.723313	0.180099	4.0162	5.91e-05	0.00026575
ENSG00000205754	high	low	3.24146	9.28007	0.550624	0.723302	0.429532	1.68393	0.092195	0.154119
ENSG00000178597	high	low	28.3855	35.045	8.08255	0.723096	0.417327	1.73269	0.0831513	0.141271
ENSG00000101977	high	low	18.7602	10.7131	11.0858	0.723025	0.134627	5.37058	7.85e-08	7.18e-07
ENSG00000139626	high	low	312.418	189.24	218.887	0.722873	0.0934448	7.73584	1.03e-14	4.92e-13
ENSG00000180316	high	low	9.34445	7.00079	5.42331	0.722685	0.114829	6.29356	3.1e-10	4.9e-09
ENSG00000211745	high	low	25.5257	15.4598	17.8825	0.721722	0.147199	4.90303	9.44e-07	6.67e-06
ENSG00000147689	high	low	758.147	380.157	439.489	0.721155	0.186184	3.87335	0.00010735	0.00045103
ENSG00000185905	high	low	341.551	207.188	239.527	0.720883	0.107578	6.701	2.07e-11	4.35e-10
ENSG00000116032	high	low	21.6145	13.242	15.2571	0.720018	0.121936	5.90489	3.53e-09	4.37e-08
ENSG00000092758	high	low	1902.92	815.464	699.84	0.719519	0.16326	4.4072	1.05e-05	5.73e-05
ENSG00000111913	high	low	873.301	530.491	612.999	0.719063	0.103063	6.9769	3.02e-12	7.79e-11
ENSG00000159618	high	low	209.956	127.531	147.37	0.71892	0.113595	6.32878	2.47e-10	3.99e-09
ENSG00000132639	high	low	432.822	281.043	120.396	0.718255	0.151154	4.75182	2.02e-06	1.32e-05
ENSG00000224387	high	low	6.30183	3.88989	4.4704	0.717747	0.157172	4.56665	4.96e-06	2.94e-05
ENSG00000230062	high	low	7.44719	2.95537	2.44348	0.717538	0.25024	2.8674	0.0041386	0.0108777
ENSG00000075618	high	low	7482.19	4550.46	5256.07	0.717433	0.0956936	7.49719	6.52e-14	2.51e-12
ENSG00000229769	high	low	5.98363	3.62461	4.19238	0.717049	0.169088	4.24068	2.23e-05	0.0001128
ENSG00000137101	high	low	401.697	244.515	282.346	0.716029	0.081022	8.83746	9.79e-19	1.41e-16
ENSG00000264443	high	low	2.5678	2.1847	1.81024	0.715997	0.218396	3.27843	0.00104386	0.00330461
ENSG00000259203	high	low	1.78874	0.659957	0.621543	0.715816	0.419818	1.70506	0.0881832	0.148354
ENSG00000211964	high	low	623.1	379.366	438.028	0.715813	0.188606	3.79527	0.00014748	0.000595296
ENSG00000211803	high	low	12.6919	7.70557	8.90569	0.715769	0.147015	4.86868	1.12e-06	7.81e-06
ENSG00000107742	high	low	2809.55	1710.68	1975.16	0.715736	0.103759	6.89805	5.27e-12	1.29e-10
ENSG00000171658	high	low	20.3363	13.1354	12.5155	0.715396	0.1718	4.16413	3.13e-05	0.000151731
ENSG00000125845	high	low	241.766	126.085	145.588	0.71518	0.116484	6.13975	8.27e-10	1.18e-08
ENSG00000100453	high	low	346.711	211.22	243.83	0.7151	0.145985	4.89844	9.66e-07	6.81e-06
ENSG00000128383	high	low	122.209	74.4016	85.9079	0.715049	0.147979	4.8321	1.35e-06	9.26e-06
ENSG00000253936	high	low	17.0114	11.9245	11.9227	0.714761	0.160404	4.456	8.35e-06	4.68e-05
ENSG00000204248	high	low	1174.89	283.253	165.959	0.714529	0.146027	4.89312	9.92e-07	6.97e-06
ENSG00000238121	high	low	89.4975	54.5418	62.955	0.714428	0.11079	6.44848	1.13e-10	1.99e-09
ENSG00000211978	high	low	27.0731	37.5353	19.0279	0.714306	0.179035	3.98976	6.61e-05	0.000293723
ENSG00000147138	high	low	82.2749	50.1731	57.8994	0.71415	0.138622	5.15178	2.58e-07	2.09e-06
ENSG00000089692	high	low	493.9	301.187	347.57	0.713722	0.120091	5.94316	2.8e-09	3.55e-08
ENSG00000135426	high	low	303.458	185.051	213.549	0.713449	0.107492	6.63725	3.2e-11	6.43e-10
ENSG00000181847	high	low	629.619	384.001	443.117	0.713266	0.124575	5.72559	1.03e-08	1.14e-07
ENSG00000101082	high	low	267.572	163.172	188.299	0.713236	0.108609	6.56701	5.13e-11	9.83e-10
ENSG00000211716	high	low	25.3206	15.4103	17.7955	0.713042	0.129636	5.50035	3.79e-08	3.72e-07
ENSG00000130368	high	low	2.25677	2.56985	1.6369	0.713006	0.185016	3.85375	0.000116321	0.000483338
ENSG00000153563	high	low	1175.38	717.11	827.408	0.712771	0.107616	6.62327	3.51e-11	7.03e-10
ENSG00000213809	high	low	29.0977	17.7833	20.5065	0.712544	0.12343	5.77286	7.79e-09	8.85e-08
ENSG00000233929	high	low	8.17437	5.00227	5.76574	0.712515	0.115703	6.15816	7.36e-10	1.06e-08
ENSG00000170956	high	low	11.4085	6.98484	8.04953	0.712467	0.131067	5.43591	5.45e-08	5.16e-07
ENSG00000242575	high	low	4.49732	2.42722	2.58352	0.712121	0.265258	2.68464	0.0072609	0.0177373
ENSG00000143851	high	low	866.444	529.125	610.312	0.71137	0.0957325	7.43081	1.08e-13	3.94e-12
ENSG00000163564	high	low	195.822	119.63	137.968	0.710964	0.118997	5.97463	2.31e-09	2.98e-08
ENSG00000159248	high	low	2.47406	2.93311	0.677181	0.71057	0.537629	1.32167	0.186277	0.274402
ENSG00000163060	high	low	26.7416	11.8107	13.6065	0.710451	0.152194	4.66805	3.04e-06	1.9e-05
ENSG00000229754	high	low	251.37	153.658	177.175	0.710049	0.170586	4.16241	3.15e-05	0.000152697
ENSG00000172508	high	low	171.503	105.027	121.026	0.710001	0.0832622	8.52729	1.5e-17	1.52e-15
ENSG00000226660	high	low	24.3027	14.8297	17.1097	0.709808	0.13449	5.27776	1.31e-07	1.13e-06
ENSG00000182162	high	low	647.092	395.729	456.227	0.709247	0.0880201	8.05779	7.77e-16	5.06e-14
ENSG00000243910	high	low	46.1508	18.8302	19.0861	0.709131	0.180323	3.93256	8.4e-05	0.000363758
ENSG00000258162	high	low	26.3723	5.9807	3.8671	0.707933	0.374992	1.88786	0.0590445	0.106109
ENSG00000160654	high	low	393.026	240.617	277.299	0.707668	0.11825	5.98453	2.17e-09	2.82e-08
ENSG00000150275	high	low	7.30339	5.38217	2.5322	0.707539	0.210147	3.36688	0.000760244	0.00250667
ENSG00000029153	high	low	1219.91	812.619	861.03	0.707129	0.106916	6.61387	3.74e-11	7.45e-10
ENSG00000270765	high	low	43.6024	26.768	30.8198	0.7071	0.158255	4.46809	7.89e-06	4.45e-05
ENSG00000224963	high	low	2.88116	2.01418	2.0603	0.706927	0.168373	4.19859	2.69e-05	0.000132936
ENSG00000181123	high	low	6.49566	2.8122	3.23382	0.705803	0.233862	3.01803	0.00254424	0.00713606
ENSG00000175535	high	low	6.77203	3.37883	1.89314	0.705674	0.417589	1.68987	0.0910519	0.152548
ENSG00000211753	high	low	501.439	307.489	354.169	0.705551	0.122951	5.73849	9.55e-09	1.06e-07
ENSG00000250986	high	low	84.5346	51.8436	59.7117	0.704779	0.14577	4.83487	1.33e-06	9.15e-06
ENSG00000144063	high	low	165.375	101.437	116.826	0.704615	0.109735	6.42104	1.35e-10	2.32e-09
ENSG00000233609	high	low	10.4202	6.41292	7.3774	0.704073	0.111592	6.30933	2.8e-10	4.47e-09
ENSG00000139269	high	low	33.9891	15.3779	13.7801	0.703444	0.111298	6.32035	2.61e-10	4.2e-09
ENSG00000211804	high	low	16.7445	10.2645	11.8242	0.702991	0.159919	4.39593	1.1e-05	5.99e-05
ENSG00000204347	high	low	2.33092	2.88428	1.34381	0.702914	0.213629	3.29035	0.00100064	0.00318581
ENSG00000260828	high	low	2.01964	1.44983	1.42404	0.702822	0.194251	3.61812	0.000296751	0.00110364
ENSG00000211750	high	low	11.6804	7.14147	8.23391	0.702499	0.145183	4.8387	1.31e-06	9e-06
ENSG00000052850	high	low	275.176	155.948	159.712	0.702267	0.147686	4.75514	1.98e-06	1.3e-05
ENSG00000270097	high	low	20.7775	10.5684	12.1552	0.701639	0.201027	3.49026	0.000482544	0.0016924
ENSG00000264230	high	low	243.905	165.025	172.613	0.701353	0.172782	4.05918	4.92e-05	0.000226297
ENSG00000102387	high	low	30.0334	20.0902	21.322	0.701269	0.111977	6.26262	3.79e-10	5.85e-09
ENSG00000140968	high	low	1676.65	1031.37	1186.68	0.700914	0.0880712	7.95849	1.74e-15	1.04e-13
ENSG00000160593	high	low	808.778	497.574	572.475	0.700834	0.0988805	7.08769	1.36e-12	3.81e-11
ENSG00000130487	high	low	1929.36	1070.47	1004.9	0.700736	0.159704	4.38771	1.15e-05	6.19e-05
ENSG00000259341	high	low	3.17832	2.20676	2.23492	0.700694	0.215057	3.25818	0.0011213	0.00351523
ENSG00000165643	high	low	24.7743	10.1832	6.06298	0.70013	0.246219	2.84353	0.0044617	0.011599
ENSG00000211637	high	low	1104.73	1040.38	692.603	0.700106	0.183105	3.82352	0.000131561	0.000538377
ENSG00000145287	high	low	225.187	138.605	159.444	0.700012	0.121502	5.76133	8.35e-09	9.41e-08
ENSG00000123454	high	low	35.8931	18.1871	20.8869	0.700011	0.10259	6.8234	8.89e-12	2.04e-10
ENSG00000214897	high	low	25.9533	4.54087	1.86332	0.69955	0.51573	1.35643	0.174963	0.260734
ENSG00000211789	high	low	29.3414	18.0586	20.7742	0.69948	0.130473	5.36109	8.27e-08	7.52e-07
ENSG00000081059	high	low	1657.29	1020.71	1173.93	0.699269	0.0859347	8.13722	4.04e-16	2.81e-14
ENSG00000254681	high	low	142.761	87.9506	101.143	0.699155	0.115536	6.05143	1.44e-09	1.95e-08
ENSG00000121742	high	low	247.103	69.148	61.8808	0.698313	0.221434	3.15359	0.00161277	0.00480545
ENSG00000261218	high	low	17.1483	10.5585	12.1445	0.698069	0.111798	6.24401	4.26e-10	6.52e-09
ENSG00000280594	high	low	43.9844	27.2113	31.2483	0.698029	0.103287	6.75816	1.4e-11	3.06e-10
ENSG00000127152	high	low	630.048	388.431	446.584	0.697906	0.118539	5.88757	3.92e-09	4.8e-08
ENSG00000211802	high	low	9.92361	6.09039	7.01298	0.697889	0.145008	4.81275	1.49e-06	1.01e-05
ENSG00000269446	high	low	4.95402	0.656566	0.747059	0.697612	0.287996	2.4223	0.0154226	0.0339818
ENSG00000227764	high	low	2.87209	1.69538	1.72062	0.69708	0.208619	3.3414	0.000833557	0.00271662
ENSG00000160326	high	low	590.633	364.332	418.799	0.697033	0.0923961	7.54397	4.56e-14	1.82e-12
ENSG00000091622	high	low	576.273	355.803	408.866	0.695762	0.0922326	7.54356	4.57e-14	1.83e-12
ENSG00000182885	high	low	48.5324	29.9863	34.45	0.695615	0.119533	5.81943	5.9e-09	6.94e-08
ENSG00000274961	high	low	3.9633	2.51487	2.86348	0.695607	0.171989	4.04448	5.24e-05	0.000239197
ENSG00000258986	high	low	167.958	72.6232	68.5509	0.695342	0.250664	2.774	0.00553709	0.0140173
ENSG00000233665	high	low	7.30157	4.59644	5.24751	0.695277	0.123118	5.64723	1.63e-08	1.72e-07
ENSG00000117090	high	low	295.667	182.617	209.826	0.695001	0.119546	5.81367	6.11e-09	7.14e-08
ENSG00000215644	high	low	16.792	8.50955	5.91301	0.694941	0.177196	3.92187	8.79e-05	0.0003784
ENSG00000198106	high	low	18.6002	11.5397	13.2391	0.69493	0.0947116	7.33732	2.18e-13	7.31e-12
ENSG00000214429	high	low	7.31985	5.10411	5.19876	0.694921	0.302287	2.29888	0.0215117	0.0451193
ENSG00000187952	high	low	41.7178	25.765	29.6045	0.6945	0.115504	6.01278	1.82e-09	2.41e-08
ENSG00000143185	high	low	45.3264	27.975	32.1511	0.694083	0.124295	5.58417	2.35e-08	2.4e-07
ENSG00000198216	high	low	48.3747	29.9868	34.4125	0.69386	0.119722	5.79559	6.81e-09	7.83e-08
ENSG00000185215	high	low	8708.28	5383.75	6183.9	0.693781	0.0809002	8.57577	9.84e-18	1.04e-15
ENSG00000211793	high	low	22.6974	14.0036	16.096	0.693656	0.137751	5.03558	4.76e-07	3.6e-06
ENSG00000197705	high	low	96.6509	59.7517	68.6327	0.693616	0.142773	4.85818	1.18e-06	8.22e-06
ENSG00000103522	high	low	441.703	273.12	313.695	0.693373	0.102948	6.7352	1.64e-11	3.53e-10
ENSG00000227053	high	low	12.4763	8.57648	8.86326	0.693117	0.111951	6.19128	5.97e-10	8.8e-09
ENSG00000159556	high	low	17.9307	11.1131	12.7539	0.692705	0.207969	3.33081	0.00086595	0.00280888
ENSG00000217236	high	low	16.5867	15.1395	5.95863	0.69258	0.257305	2.69167	0.00710958	0.0174125
ENSG00000211934	high	low	1539.37	952.507	1093.75	0.692454	0.189262	3.6587	0.000253494	0.000958425
ENSG00000075429	high	low	3.16834	0.747996	0.854227	0.691938	0.241096	2.86997	0.00410515	0.0108017
ENSG00000174482	high	low	15.9858	10.6333	11.3967	0.691815	0.158065	4.37679	1.2e-05	6.48e-05
ENSG00000249574	high	low	16.0638	9.97611	11.4413	0.69179	0.161474	4.28422	1.83e-05	9.48e-05
ENSG00000231331	high	low	21.3542	15.6241	8.34127	0.690822	0.192282	3.59276	0.000327198	0.00120161
ENSG00000256582	high	low	3.7571	2.37903	2.7107	0.690783	0.151925	4.54686	5.45e-06	3.2e-05
ENSG00000188848	high	low	19.6179	14.5279	13.9541	0.689558	0.177082	3.89401	9.86e-05	0.000418727
ENSG00000183960	high	low	74.1774	45.9915	52.7754	0.689454	0.155524	4.43309	9.29e-06	5.15e-05
ENSG00000109943	high	low	130.477	80.8927	92.8267	0.688569	0.104889	6.56476	5.21e-11	9.97e-10
ENSG00000211959	high	low	4110.83	2151.09	2230.08	0.688327	0.178636	3.85324	0.000116567	0.000483997
ENSG00000256812	high	low	47.0932	19.4686	8.86783	0.688242	0.202916	3.39175	0.000694473	0.00231533
ENSG00000174946	high	low	151.045	93.7297	107.524	0.68816	0.124377	5.53286	3.15e-08	3.15e-07
ENSG00000168685	high	low	2391.99	1484.56	1702.96	0.688139	0.122263	5.62835	1.82e-08	1.9e-07
ENSG00000239961	high	low	138.211	85.7624	98.3858	0.688084	0.116722	5.89505	3.75e-09	4.61e-08
ENSG00000111537	high	low	35.0519	21.7875	24.98	0.688034	0.169449	4.06042	4.9e-05	0.000225347
ENSG00000162878	high	low	819.445	508.769	583.543	0.687495	0.101169	6.79554	1.08e-11	2.43e-10
ENSG00000087494	high	low	1669.9	1035.28	947.98	0.687355	0.155436	4.42211	9.77e-06	5.39e-05
ENSG00000180438	high	low	116.359	72.3439	82.9376	0.68665	0.16595	4.13769	3.51e-05	0.000168243
ENSG00000225079	high	low	27.214	16.8791	19.3665	0.686357	0.122424	5.60641	2.07e-08	2.14e-07
ENSG00000162840	high	low	25.848	12.7905	14.6735	0.685861	0.127599	5.37511	7.65e-08	7.02e-07
ENSG00000270748	high	low	4.39263	4.72826	3.10863	0.68578	0.21923	3.12814	0.00175919	0.00518356
ENSG00000242512	high	low	1.30238	3.01976	0.957744	0.685513	0.193698	3.53908	0.000401521	0.00143863
ENSG00000169442	high	low	1825.82	1732.65	1301.67	0.685142	0.109578	6.25256	4.04e-10	6.19e-09
ENSG00000134028	high	low	817.475	508.39	582.781	0.685096	0.143358	4.77891	1.76e-06	1.17e-05
ENSG00000182230	high	low	10.7121	3.98319	4.54025	0.684935	0.165249	4.14486	3.4e-05	0.000163634
ENSG00000152954	high	low	42.0871	6.33549	4.63968	0.684841	0.219776	3.11608	0.00183272	0.005367
ENSG00000211724	high	low	15.25	9.46064	10.854	0.684357	0.138803	4.93043	8.2e-07	5.88e-06
ENSG00000166035	high	low	39.7566	27.0255	28.2555	0.684186	0.0942001	7.26312	3.78e-13	1.21e-11
ENSG00000197084	high	low	3.19169	22.5658	1.25055	0.68352	0.272212	2.51099	0.0120394	0.0274568
ENSG00000126264	high	low	310.165	193.193	221.346	0.683121	0.0971973	7.02819	2.09e-12	5.61e-11
ENSG00000267654	high	low	3.57681	3.85547	2.55843	0.682707	0.192574	3.54517	0.000392365	0.00141008
ENSG00000171608	high	low	1589.84	990.509	1134.76	0.682563	0.0752126	9.07511	1.14e-19	2.2e-17
ENSG00000164236	high	low	419.929	261.629	299.729	0.682507	0.0880585	7.75061	9.15e-15	4.49e-13
ENSG00000205746	high	low	135.993	84.723	97.0627	0.682408	0.0868464	7.85764	3.91e-15	2.15e-13
ENSG00000260314	high	low	1027.67	858.543	733.642	0.682055	0.112504	6.06247	1.34e-09	1.83e-08
ENSG00000155918	high	low	57.5385	34.0694	36.38	0.682025	0.21635	3.15242	0.00161922	0.00482079
ENSG00000260048	high	low	3.53108	1.62398	1.86041	0.68195	0.246055	2.77153	0.00557937	0.0141082
ENSG00000257924	high	low	6.1465	3.84151	4.39628	0.681726	0.161776	4.21401	2.51e-05	0.000125199
ENSG00000196301	high	low	12.7489	7.93136	9.09086	0.681494	0.110528	6.16582	7.01e-10	1.01e-08
ENSG00000175426	high	low	7526.39	2603.82	483.963	0.681333	0.202896	3.35804	0.00078496	0.0025762
ENSG00000268869	high	low	22.3084	13.9581	15.9678	0.68071	0.152066	4.47641	7.59e-06	4.29e-05
ENSG00000240535	high	low	7.89651	5.01832	5.71104	0.680413	0.151033	4.50506	6.64e-06	3.81e-05
ENSG00000179292	high	low	40.3462	25.2075	28.8511	0.68032	0.192438	3.53526	0.000407377	0.00145781
ENSG00000100079	high	low	190.212	118.731	135.935	0.67994	0.114497	5.93847	2.88e-09	3.64e-08
ENSG00000122122	high	low	1562.84	976.097	1117.32	0.678956	0.0837997	8.10213	5.4e-16	3.64e-14
ENSG00000185904	high	low	219.966	137.403	157.274	0.678827	0.153126	4.43311	9.29e-06	5.15e-05
ENSG00000058085	high	low	6295.03	3933.61	4501.96	0.678334	0.126126	5.37821	7.52e-08	6.91e-07
ENSG00000189423	high	low	38.0503	23.8245	27.2484	0.678329	0.129158	5.25195	1.5e-07	1.28e-06
ENSG00000234362	high	low	26.5591	10.5499	12.0795	0.678211	0.112638	6.02116	1.73e-09	2.3e-08
ENSG00000226733	high	low	0.647796	0.764635	0.534455	0.677525	0.525277	1.28984	0.197105	0.287165
ENSG00000279091	high	low	1.25385	0.854941	0.488938	0.677269	0.276073	2.45323	0.0141581	0.0315728
ENSG00000183128	high	low	6.85068	4.28698	4.90401	0.676807	0.170718	3.96448	7.36e-05	0.00032264
ENSG00000211698	high	low	9.12105	5.71088	6.53164	0.676467	0.13068	5.17653	2.26e-07	1.85e-06
ENSG00000211659	high	low	2923.62	2411.05	2092.78	0.676346	0.185591	3.64428	0.000268142	0.00100773
ENSG00000176029	high	low	42.885	26.888	30.7381	0.675506	0.150315	4.49393	6.99e-06	3.99e-05
ENSG00000239620	high	low	1.1407	0.956374	0.645654	0.674869	0.298675	2.25954	0.0238497	0.0492391
ENSG00000146192	high	low	620.785	388.989	444.778	0.674288	0.0799792	8.43079	3.43e-17	3.12e-15
ENSG00000211925	high	low	0.783815	0.425329	0.280774	0.674095	0.361647	1.86396	0.0623274	0.111148
ENSG00000073734	high	low	11.062	8.95611	7.94343	0.674071	0.163406	4.12513	3.71e-05	0.000176291
ENSG00000246016	high	low	5.48512	2.9496	3.3613	0.673719	0.194481	3.46418	0.000531847	0.00183985
ENSG00000221957	high	low	7.6802	5.29611	5.50524	0.673666	0.189055	3.56333	0.00036618	0.00132704
ENSG00000183304	high	low	1.46704	1.30339	1.14909	0.673325	0.510258	1.31958	0.186976	0.275212
ENSG00000007129	high	low	121.656	76.301	87.2171	0.673308	0.089236	7.54524	4.51e-14	1.81e-12
ENSG00000248846	high	low	4.20528	2.35514	2.69054	0.673036	0.2512	2.67929	0.00737785	0.0179807
ENSG00000211815	high	low	7.94087	4.95707	5.67521	0.672845	0.147526	4.56087	5.09e-06	3.02e-05
ENSG00000211800	high	low	9.73452	6.10521	6.97872	0.672622	0.143242	4.6957	2.66e-06	1.69e-05
ENSG00000272328	high	low	3.89194	2.458	2.80312	0.672463	0.369707	1.81891	0.0689258	0.120723
ENSG00000128815	high	low	1183.45	742.961	848.978	0.671578	0.0910112	7.37908	1.59e-13	5.53e-12
ENSG00000230481	high	low	20.1002	7.78223	5.66955	0.671518	0.212062	3.16661	0.0015423	0.00462995
ENSG00000176092	high	low	275.094	172.755	197.386	0.671457	0.111493	6.02239	1.72e-09	2.29e-08
ENSG00000175874	high	low	43.5333	27.3033	31.2095	0.671356	0.107684	6.23448	4.53e-10	6.89e-09
ENSG00000147168	high	low	2590.78	1626.95	1858.92	0.671207	0.110465	6.07618	1.23e-09	1.69e-08
ENSG00000148734	high	low	51.4762	32.3171	36.9284	0.671138	0.145946	4.59853	4.25e-06	2.57e-05
ENSG00000259240	high	low	5.58647	3.50543	4.0063	0.671082	0.302132	2.22116	0.0263404	0.0536572
ENSG00000241163	high	low	17.329	10.8646	12.4205	0.670894	0.0940426	7.13393	9.75e-13	2.81e-11
ENSG00000257524	high	low	24.1341	15.2001	17.3504	0.670298	0.0881007	7.60831	2.78e-14	1.19e-12
ENSG00000074966	high	low	65.7517	41.3453	47.2195	0.670249	0.107373	6.24224	4.31e-10	6.58e-09
ENSG00000189233	high	low	93.5668	58.7778	67.1509	0.670142	0.123356	5.43259	5.55e-08	5.25e-07
ENSG00000169469	high	low	320.28	59.649	22.0789	0.670022	0.359545	1.86353	0.062388	0.111232
ENSG00000183458	high	low	194.093	122.004	139.354	0.669819	0.0832661	8.04432	8.67e-16	5.58e-14
ENSG00000204252	high	low	2711.96	1704.72	1947.15	0.669749	0.0849423	7.88475	3.15e-15	1.77e-13
ENSG00000242371	high	low	118.012	44.0966	36.191	0.669748	0.206817	3.23836	0.00120221	0.00372976
ENSG00000149781	high	low	2016.49	1267.85	1448.03	0.669365	0.076932	8.70073	3.3e-18	4.05e-16
ENSG00000105290	high	low	1416.98	720.538	822.887	0.669246	0.137941	4.85167	1.22e-06	8.47e-06
ENSG00000182379	high	low	597.057	375.487	428.815	0.669185	0.14994	4.46303	8.08e-06	4.55e-05
ENSG00000263146	high	low	2.79718	2.41153	1.09377	0.668744	0.298154	2.24295	0.0249001	0.0511026
ENSG00000197616	high	low	5.51809	4.46181	3.95626	0.668246	0.197058	3.39111	0.000696097	0.00231934
ENSG00000158517	high	low	250.54	157.666	180.019	0.667568	0.0919798	7.25777	3.94e-13	1.25e-11
ENSG00000188403	high	low	39.6006	20.4517	20.8095	0.667271	0.181774	3.67089	0.000241707	0.000917415
ENSG00000178752	high	low	59.6929	37.6091	42.9243	0.666824	0.12196	5.46758	4.56e-08	4.4e-07
ENSG00000246084	high	low	6.35625	4.07298	4.62252	0.66661	0.145214	4.59055	4.42e-06	2.66e-05
ENSG00000211979	high	low	19.2896	8.44128	9.64374	0.665765	0.179672	3.70545	0.000211016	0.00081566
ENSG00000253957	high	low	9.21654	4.84178	4.81198	0.665545	0.191693	3.47193	0.000516724	0.0017952
ENSG00000211784	high	low	6.99496	4.38799	5.01544	0.665155	0.141275	4.70822	2.5e-06	1.6e-05
ENSG00000211792	high	low	14.9367	9.41411	10.7433	0.664671	0.139487	4.76512	1.89e-06	1.25e-05
ENSG00000223669	high	low	2.55146	1.62028	1.8444	0.664651	0.3504	1.89684	0.0578497	0.104317
ENSG00000211645	high	low	27.5257	12.6508	14.4301	0.66371	0.155089	4.27954	1.87e-05	9.65e-05
ENSG00000273272	high	low	16.2614	10.2823	11.7214	0.663665	0.144777	4.58404	4.56e-06	2.73e-05
ENSG00000136002	high	low	505.459	319.206	364.034	0.663287	0.112952	5.87228	4.3e-09	5.21e-08
ENSG00000183034	high	low	1.80059	1.08279	1.03208	0.663273	0.22306	2.97351	0.00294414	0.00808544
ENSG00000180061	high	low	86.6737	54.6595	62.3647	0.663199	0.0955934	6.93771	3.99e-12	1e-10
ENSG00000229092	high	low	17.316	10.9255	12.4636	0.66298	0.165729	4.00038	6.32e-05	0.000282441
ENSG00000211790	high	low	21.0557	13.2556	15.133	0.662752	0.130376	5.08337	3.71e-07	2.89e-06
ENSG00000242887	high	low	71.9037	48.2721	41.4939	0.66267	0.174405	3.79961	0.000144922	0.000586832
ENSG00000204632	high	low	514.592	229.756	261.958	0.662179	0.10698	6.18976	6.03e-10	8.87e-09
ENSG00000167858	high	low	60.4637	27.1104	28.3858	0.661952	0.197392	3.35349	0.000797982	0.00261318
ENSG00000197587	high	low	61.9822	39.201	44.684	0.66158	0.150901	4.38419	1.16e-05	6.29e-05
ENSG00000224557	high	low	132.239	83.5747	95.2873	0.661487	0.122641	5.3937	6.9e-08	6.41e-07
ENSG00000133101	high	low	118.885	68.7015	70.0798	0.661427	0.140839	4.69634	2.65e-06	1.69e-05
ENSG00000157856	high	low	35.7494	22.632	25.7891	0.661345	0.150236	4.40203	1.07e-05	5.85e-05
ENSG00000257046	high	low	3.7879	16.9573	0.820763	0.661222	0.403394	1.63915	0.101182	0.16629
ENSG00000248608	high	low	3.26294	2.54377	1.9916	0.661159	0.21241	3.11265	0.00185414	0.00542052
ENSG00000256001	high	low	8.58971	5.43428	6.19374	0.660876	0.190436	3.47034	0.000519804	0.00180439
ENSG00000276566	high	low	139.616	74.1933	77.5757	0.660733	0.211689	3.12125	0.00180087	0.00528808
ENSG00000211796	high	low	12.1293	7.63188	8.71432	0.660491	0.134782	4.90044	9.56e-07	6.75e-06
ENSG00000229415	high	low	6.95555	4.14494	0.954051	0.660161	0.346111	1.90737	0.0564728	0.102301
ENSG00000180539	high	low	57.5946	36.5448	41.6111	0.660048	0.079213	8.33257	7.91e-17	6.53e-15
ENSG00000102245	high	low	127.539	80.6946	91.9692	0.659958	0.123694	5.3354	9.53e-08	8.54e-07
ENSG00000256262	high	low	55.6162	35.2385	40.143	0.659674	0.10891	6.05703	1.39e-09	1.88e-08
ENSG00000229368	high	low	12.8894	8.11347	9.26294	0.659647	0.0821056	8.03413	9.42e-16	6e-14
ENSG00000162571	high	low	28.8444	18.4027	20.9158	0.659213	0.098555	6.68879	2.25e-11	4.7e-10
ENSG00000175121	high	low	20.9429	14.9772	4.72907	0.658967	0.290607	2.26755	0.0233566	0.0484137
ENSG00000077935	high	low	178.492	113.079	128.822	0.658635	0.150741	4.36933	1.25e-05	6.69e-05
ENSG00000185338	high	low	310.277	196.577	223.943	0.658495	0.0999226	6.59005	4.4e-11	8.58e-10
ENSG00000169495	high	low	60.9019	38.5813	43.9534	0.658226	0.107899	6.10041	1.06e-09	1.47e-08
ENSG00000199899	high	low	2.73156	1.76641	1.99871	0.658134	0.20661	3.18539	0.0014456	0.00437368
ENSG00000160951	high	low	14.7104	7.91229	9.0202	0.658126	0.121229	5.42877	5.67e-08	5.36e-07
ENSG00000230528	high	low	2.42074	1.53901	1.75123	0.658075	0.201481	3.26618	0.00109007	0.00342995
ENSG00000130203	high	low	23602.1	14958.7	17039	0.657927	0.097346	6.75865	1.39e-11	3.06e-10
ENSG00000138755	high	low	8952.3	5673.9	6462.95	0.657908	0.150731	4.36477	1.27e-05	6.82e-05
ENSG00000184385	high	low	15.4821	9.82375	11.1856	0.657762	0.1827	3.60024	0.000317929	0.00117214
ENSG00000226025	high	low	100.372	63.5963	72.4475	0.657604	0.165131	3.98232	6.82e-05	0.000301858
ENSG00000239636	high	low	25.7271	16.3794	18.6292	0.656992	0.0822717	7.98563	1.4e-15	8.53e-14
ENSG00000101187	high	low	294.529	186.85	212.766	0.656806	0.116837	5.62156	1.89e-08	1.97e-07
ENSG00000237517	high	low	166.005	105.358	119.955	0.656465	0.131054	5.0091	5.47e-07	4.08e-06
ENSG00000236511	high	low	1.63534	0.62568	0.473033	0.656437	0.357911	1.83408	0.0666424	0.117384
ENSG00000059915	high	low	380.833	241.602	275.113	0.656425	0.08918	7.36067	1.83e-13	6.25e-12
ENSG00000138080	high	low	7262.32	4607.9	5246.77	0.656281	0.0885366	7.41253	1.24e-13	4.43e-12
ENSG00000054967	high	low	717.984	455.987	519.045	0.655083	0.0618552	10.5906	3.3e-26	2.54e-23
ENSG00000159339	high	low	10.7444	10.0295	6.98866	0.654762	0.144948	4.51721	6.27e-06	3.63e-05
ENSG00000099822	high	low	147.811	93.911	106.884	0.654448	0.132571	4.93657	7.95e-07	5.72e-06
ENSG00000109684	high	low	48.2112	30.6686	34.8908	0.654219	0.122165	5.3552	8.55e-08	7.75e-07
ENSG00000175505	high	low	519.799	330.453	376.025	0.653787	0.0734507	8.90103	5.53e-19	8.54e-17
ENSG00000144339	high	low	4.30575	4.63463	3.16816	0.653476	0.198818	3.2868	0.00101331	0.00322171
ENSG00000167800	high	low	123.669	66.1358	19.034	0.652694	0.278051	2.34739	0.0189053	0.0404577
ENSG00000237989	high	low	91.519	58.2335	66.2447	0.652483	0.103105	6.32835	2.48e-10	4e-09
ENSG00000236279	high	low	46.3941	23.8558	20.8286	0.652477	0.173159	3.76807	0.000164513	0.000655998
ENSG00000259590	high	low	5.6976	2.50779	2.83886	0.652254	0.172114	3.78967	0.000150847	0.000607855
ENSG00000229107	high	low	3.58322	2.27534	2.59012	0.65199	0.153374	4.25099	2.13e-05	0.000108276
ENSG00000187260	high	low	265.747	169.202	192.439	0.651405	0.101935	6.39039	1.65e-10	2.8e-09
ENSG00000270168	high	low	47.436	27.2686	28.9089	0.651112	0.189692	3.43247	0.00059811	0.00203598
ENSG00000186648	high	low	185.62	118.24	134.457	0.651092	0.103728	6.27694	3.45e-10	5.38e-09
ENSG00000131650	high	low	287.61	183.245	208.364	0.650865	0.130842	4.97444	6.54e-07	4.8e-06
ENSG00000173826	high	low	57.6876	22.8987	18.1841	0.650697	0.201869	3.22337	0.00126693	0.00390321
ENSG00000151640	high	low	333.235	212.314	241.417	0.650626	0.128327	5.07005	3.98e-07	3.07e-06
ENSG00000223298	high	low	3.85981	2.84006	2.79896	0.650517	0.187023	3.47828	0.00050465	0.00175841
ENSG00000065675	high	low	219.783	140.029	159.224	0.650284	0.113808	5.71389	1.1e-08	1.22e-07
ENSG00000074706	high	low	258.872	164.954	187.559	0.650177	0.0951092	6.83611	8.14e-12	1.88e-10
ENSG00000015520	high	low	147.821	94.2424	107.138	0.64977	0.145093	4.47828	7.52e-06	4.26e-05
ENSG00000111199	high	low	652.438	415.9	472.83	0.649473	0.0922862	7.0376	1.96e-12	5.3e-11
ENSG00000211973	high	low	522.968	344.746	310.893	0.649327	0.195098	3.32821	0.000874052	0.00283129
ENSG00000259508	high	low	2.24077	1.26741	1.22419	0.648998	0.229048	2.83345	0.0046048	0.0119311
ENSG00000163793	high	low	2.56853	1.23094	1.37749	0.648527	0.173909	3.72912	0.000192152	0.000750875
ENSG00000135925	high	low	164.744	105.14	119.486	0.647923	0.131411	4.93051	8.2e-07	5.88e-06
ENSG00000123999	high	low	578.039	106.226	94.4705	0.64772	0.126985	5.10076	3.38e-07	2.66e-06
ENSG00000197549	high	low	27.885	13.1108	9.23072	0.647634	0.202496	3.19826	0.00138258	0.00421028
ENSG00000254098	high	low	9.63184	7.10449	6.97169	0.647512	0.237922	2.72153	0.00649808	0.0161026
ENSG00000130226	high	low	51.0189	33.2352	21.7891	0.647485	0.15775	4.10451	4.05e-05	0.000190699
ENSG00000173020	high	low	9404.32	6004.08	6822.45	0.647377	0.042486	15.2374	2e-52	8.28e-49
ENSG00000003137	high	low	495.7	316.588	359.697	0.647079	0.106024	6.10313	1.04e-09	1.45e-08
ENSG00000175841	high	low	6.58092	4.15538	4.73916	0.646888	0.148584	4.35368	1.34e-05	7.14e-05
ENSG00000261040	high	low	256.417	144.069	149.548	0.646684	0.150344	4.30136	1.7e-05	8.84e-05
ENSG00000204791	high	low	20.7739	13.2687	15.0751	0.646083	0.106168	6.0855	1.16e-09	1.6e-08
ENSG00000079263	high	low	404.479	258.585	293.699	0.645365	0.101211	6.37645	1.81e-10	3.03e-09
ENSG00000224413	high	low	8.29006	4.37628	4.99585	0.645034	0.123881	5.20688	1.92e-07	1.6e-06
ENSG00000169031	high	low	98.349	63.0157	71.5198	0.645031	0.121422	5.3123	1.08e-07	9.56e-07
ENSG00000277282	high	low	16.6671	8.24019	9.35863	0.644771	0.193627	3.32997	0.000868556	0.00281651
ENSG00000023445	high	low	3113	1991.17	2261.18	0.644668	0.102236	6.30568	2.87e-10	4.57e-09
ENSG00000234389	high	low	4.5645	2.9877	3.3672	0.64449	0.162198	3.97349	7.08e-05	0.000311996
ENSG00000156510	high	low	24.0857	12.4214	11.7779	0.644321	0.1438	4.48066	7.44e-06	4.22e-05
ENSG00000143167	high	low	28.3241	18.1437	20.5939	0.643763	0.10031	6.41772	1.38e-10	2.37e-09
ENSG00000100628	high	low	152.691	97.7344	110.962	0.643538	0.0962767	6.68425	2.32e-11	4.83e-10
ENSG00000158481	high	low	195.436	125.111	142.037	0.642912	0.127491	5.04282	4.59e-07	3.48e-06
ENSG00000105609	high	low	269.057	172.26	195.557	0.64283	0.103025	6.23958	4.39e-10	6.69e-09
ENSG00000281179	high	low	3.42162	1.98868	1.6098	0.642597	0.276388	2.32498	0.0200731	0.0425399
ENSG00000204396	high	low	258.054	165.309	187.631	0.642427	0.0962548	6.67423	2.49e-11	5.13e-10
ENSG00000224272	high	low	113.995	73.0378	82.8955	0.642392	0.166855	3.85	0.00011812	0.000489832
ENSG00000090339	high	low	4141.54	2653.29	3011.48	0.642374	0.0881736	7.28534	3.21e-13	1.04e-11
ENSG00000183479	high	low	64.9024	41.6815	47.2704	0.641872	0.101437	6.32779	2.49e-10	4.01e-09
ENSG00000256553	high	low	13.1974	8.42091	9.57051	0.641858	0.13574	4.72857	2.26e-06	1.46e-05
ENSG00000172322	high	low	113.93	73.0125	82.8607	0.641418	0.110384	5.81076	6.22e-09	7.25e-08
ENSG00000245904	high	low	47.9189	30.8333	34.9455	0.640492	0.100596	6.36701	1.93e-10	3.2e-09
ENSG00000089558	high	low	19.1025	12.3113	13.9458	0.640426	0.0958559	6.68113	2.37e-11	4.92e-10
ENSG00000256714	high	low	1.51162	1.24555	1.13055	0.640289	0.246372	2.59887	0.00935309	0.0220923
ENSG00000139725	high	low	124.313	79.7178	90.451	0.640192	0.0751353	8.52053	1.59e-17	1.6e-15
ENSG00000211968	high	low	489.767	116.65	91.5566	0.640123	0.187597	3.41221	0.000644375	0.00216922
ENSG00000183696	high	low	952.526	611.191	693.344	0.640082	0.0794641	8.05498	7.95e-16	5.15e-14
ENSG00000125998	high	low	26.5838	16.2295	3.99616	0.640027	0.308741	2.07303	0.0381698	0.0735522
ENSG00000104951	high	low	953.995	612.198	694.462	0.639976	0.105	6.09503	1.09e-09	1.52e-08
ENSG00000259261	high	low	2.79437	3.72906	2.02336	0.639509	0.227667	2.80897	0.00497007	0.012761
ENSG00000197476	high	low	12.9695	9.43459	9.4068	0.639489	0.206504	3.09674	0.00195663	0.00567965
ENSG00000181408	high	low	7.78735	4.98395	5.65868	0.639293	0.151916	4.20819	2.57e-05	0.00012804
ENSG00000267737	high	low	11.173	7.16393	8.12885	0.639279	0.0975416	6.55392	5.6e-11	1.06e-09
ENSG00000254174	high	low	28.5289	15.2256	15.5933	0.639025	0.187877	3.40129	0.00067069	0.00224664
ENSG00000077984	high	low	509.332	327.108	370.966	0.638689	0.102283	6.24433	4.26e-10	6.51e-09
ENSG00000185565	high	low	486.431	250.801	284.412	0.638634	0.121039	5.27625	1.32e-07	1.14e-06
ENSG00000112303	high	low	179.971	115.591	131.086	0.638218	0.108011	5.90884	3.45e-09	4.28e-08
ENSG00000182050	high	low	19.0025	11.2382	6.77555	0.63817	0.177614	3.59302	0.000326871	0.00120071
ENSG00000263482	high	low	8.25082	5.37889	6.07011	0.637858	0.148783	4.28718	1.81e-05	9.37e-05
ENSG00000227154	high	low	0.952013	0.657622	0.480092	0.637411	0.201458	3.16398	0.00155625	0.00466384
ENSG00000179813	high	low	14.7331	9.36761	6.88607	0.637329	0.212454	2.99984	0.00270121	0.00751251
ENSG00000243772	high	low	4.74508	3.41198	3.45401	0.637155	0.175537	3.62975	0.000283693	0.00106029
ENSG00000185669	high	low	104.107	66.9462	75.8902	0.636876	0.0732743	8.69166	3.57e-18	4.31e-16
ENSG00000128271	high	low	43.6037	28.1002	31.8316	0.63685	0.112901	5.64078	1.69e-08	1.78e-07
ENSG00000166211	high	low	6.74921	2.36602	2.6748	0.636616	0.191495	3.32445	0.000885916	0.00286413
ENSG00000099715	high	low	1.39004	1.06664	0.819733	0.636584	0.311611	2.04288	0.0410642	0.078298
ENSG00000254838	high	low	463.701	298.301	338.11	0.636531	0.109819	5.79621	6.78e-09	7.81e-08
ENSG00000167941	high	low	13.2406	5.46684	4.14891	0.63624	0.21615	2.9435	0.00324521	0.0088121
ENSG00000050730	high	low	62.8837	45.2182	45.8631	0.636066	0.146234	4.34966	1.36e-05	7.26e-05
ENSG00000153976	high	low	102.652	66.0929	74.892	0.635817	0.0941201	6.75539	1.42e-11	3.11e-10
ENSG00000275186	high	low	9.16997	3.74942	3.87937	0.63571	0.262821	2.41879	0.0155721	0.0342589
ENSG00000069424	high	low	1699.95	1094.22	1240.01	0.63551	0.0645671	9.84263	7.38e-23	3.22e-20
ENSG00000137731	high	low	19.5798	12.69	14.3483	0.635196	0.105411	6.02591	1.68e-09	2.25e-08
ENSG00000279154	high	low	0.721263	0.679451	0.520008	0.634797	0.242068	2.62239	0.00873152	0.0208062
ENSG00000178363	high	low	1330.96	647.118	622.561	0.634761	0.195389	3.24871	0.00115929	0.00361826
ENSG00000120645	high	low	137.267	88.4722	100.216	0.633843	0.104933	6.04046	1.54e-09	2.07e-08
ENSG00000162676	high	low	145.264	93.6438	106.068	0.633156	0.100194	6.31933	2.63e-10	4.22e-09
ENSG00000173372	high	low	8282.44	5341.19	6049.09	0.632873	0.0878778	7.20174	5.94e-13	1.8e-11
ENSG00000267287	high	low	68.5607	44.2379	50.0919	0.632702	0.127497	4.96247	6.96e-07	5.08e-06
ENSG00000112333	high	low	49.7213	9.22562	6.78778	0.632162	0.239049	2.64449	0.0081815	0.0196465
ENSG00000160255	high	low	7752.44	5004.23	5665.68	0.631474	0.0813825	7.75933	8.54e-15	4.23e-13
ENSG00000274114	high	low	9.44611	6.13409	6.93123	0.63145	0.12342	5.11627	3.12e-07	2.47e-06
ENSG00000260943	high	low	1.50834	1.33435	1.11796	0.631328	0.229114	2.75552	0.00585987	0.0147199
ENSG00000249430	high	low	103.884	67.0912	75.9466	0.631178	0.131848	4.78717	1.69e-06	1.13e-05
ENSG00000253967	high	low	12.7564	5.66302	2.38584	0.631057	0.225548	2.79788	0.00514393	0.0131464
ENSG00000227674	high	low	11.1019	7.25326	6.5507	0.630904	0.402336	1.5681	0.116857	0.187292
ENSG00000230747	high	low	13.1939	8.51519	9.64126	0.630862	0.104953	6.01088	1.85e-09	2.44e-08
ENSG00000204099	high	low	78.5448	48.9428	46.264	0.630847	0.191417	3.29568	0.000981847	0.00313278
ENSG00000165066	high	low	17.2985	7.94749	3.3366	0.630708	0.236438	2.66754	0.00764083	0.0185305
ENSG00000167912	high	low	56.4569	36.4586	41.2718	0.630569	0.112251	5.61747	1.94e-08	2.02e-07
ENSG00000251331	high	low	19.6729	12.7488	14.4153	0.629908	0.222	2.83742	0.00454797	0.0118004
ENSG00000259674	high	low	4.73689	3.03806	3.44694	0.629905	0.154264	4.0833	4.44e-05	0.000206488
ENSG00000174576	high	low	18.4864	5.33991	6.03145	0.628604	0.142795	4.40215	1.07e-05	5.84e-05
ENSG00000152784	high	low	127.727	82.5819	93.4474	0.628193	0.0782545	8.02757	9.94e-16	6.29e-14
ENSG00000148798	high	low	139.396	68.3455	34.2401	0.627935	0.208097	3.01751	0.00254857	0.00714606
ENSG00000236213	high	low	11.6113	7.52752	8.5104	0.627932	0.134193	4.67934	2.88e-06	1.81e-05
ENSG00000197416	high	low	0.951508	0.622885	0.385697	0.627736	0.480791	1.30563	0.191678	0.280702
ENSG00000126882	high	low	803.048	519.662	587.868	0.627705	0.0697504	8.9993	2.27e-19	3.96e-17
ENSG00000253338	high	low	15.8182	4.04221	3.73882	0.627609	0.254254	2.46843	0.0135706	0.0304159
ENSG00000253508	high	low	1.57523	1.36676	1.21428	0.627523	0.230871	2.71807	0.00656646	0.0162478
ENSG00000237643	high	low	2.52468	0.847899	0.521388	0.627102	0.255933	2.45026	0.0142755	0.0318089
ENSG00000189238	high	low	8.99594	5.92856	6.66682	0.627071	0.147906	4.23965	2.24e-05	0.000113271
ENSG00000260704	high	low	5.85365	3.82442	4.31282	0.626747	0.197152	3.17901	0.00147779	0.0044593
ENSG00000166676	high	low	101.668	65.9708	74.5625	0.62654	0.0795096	7.88005	3.27e-15	1.84e-13
ENSG00000174672	high	low	235.274	152.487	172.413	0.625999	0.157782	3.96751	7.26e-05	0.000319209
ENSG00000155980	high	low	216.311	140.183	158.505	0.625703	0.14089	4.44108	8.95e-06	4.98e-05
ENSG00000241666	high	low	10.3041	6.71869	7.58162	0.625147	0.140435	4.4515	8.53e-06	4.77e-05
ENSG00000259485	high	low	8.74588	8.84398	4.92972	0.62514	0.379993	1.64513	0.0999424	0.164625
ENSG00000009790	high	low	757.58	491.596	555.613	0.623999	0.0960849	6.49425	8.34e-11	1.52e-09
ENSG00000100368	high	low	1410.92	915.506	1034.74	0.623939	0.0939612	6.64039	3.13e-11	6.32e-10
ENSG00000211806	high	low	9.18715	5.94553	6.72573	0.623529	0.150193	4.15152	3.3e-05	0.000159312
ENSG00000243836	high	low	62.1166	40.3691	45.6034	0.62347	0.119553	5.21501	1.84e-07	1.54e-06
ENSG00000116824	high	low	1364.99	886.005	1001.29	0.623442	0.1143	5.45445	4.91e-08	4.7e-07
ENSG00000163207	high	low	134.576	64.5839	52.7848	0.623252	0.269875	2.30941	0.0209209	0.0440666
ENSG00000161405	high	low	1691.75	1098.3	1241.13	0.623233	0.119558	5.21282	1.86e-07	1.55e-06
ENSG00000258334	high	low	8.96263	5.9223	6.65405	0.622587	0.117573	5.29534	1.19e-07	1.04e-06
ENSG00000163464	high	low	54.8633	36.6107	35.9546	0.622242	0.167212	3.72127	0.000198226	0.000771522
ENSG00000211897	high	low	19643.8	12764.7	14420.4	0.621915	0.171001	3.6369	0.000275935	0.00103408
ENSG00000135443	high	low	6.36213	4.40966	3.37529	0.621603	0.230369	2.69829	0.00696963	0.0171228
ENSG00000132693	high	low	1113.23	2.02783	2.27453	0.62155	0.187976	3.30654	0.000944561	0.00303012
ENSG00000126259	high	low	55.5352	33.8854	31.8782	0.621533	0.181974	3.41551	0.000636638	0.00214775
ENSG00000267123	high	low	10.7634	5.93073	6.68534	0.621473	0.118127	5.26106	1.43e-07	1.23e-06
ENSG00000213513	high	low	42.327	27.5295	31.091	0.621467	0.109001	5.70149	1.19e-08	1.3e-07
ENSG00000211946	high	low	152.634	84.2782	95.2021	0.621182	0.197371	3.14727	0.00164801	0.00489596
ENSG00000167261	high	low	204.051	132.706	149.878	0.62039	0.0758506	8.1791	2.86e-16	2.07e-14
ENSG00000211710	high	low	16.2434	10.5685	11.9343	0.62037	0.147622	4.20243	2.64e-05	0.000130833
ENSG00000183092	high	low	150.421	97.9102	110.549	0.619824	0.109289	5.67141	1.42e-08	1.51e-07
ENSG00000234602	high	low	163.323	106.3	120.024	0.619743	0.164278	3.77254	0.000161597	0.000645532
ENSG00000248099	high	low	39.8584	10.5958	10.8495	0.61972	0.116028	5.34111	9.24e-08	8.3e-07
ENSG00000211653	high	low	3473.19	2460.83	2552.81	0.619261	0.171516	3.61051	0.000305591	0.00113244
ENSG00000186710	high	low	43.8482	22.6081	25.4939	0.618832	0.116213	5.32498	1.01e-07	8.99e-07
ENSG00000121570	high	low	7.18874	4.81595	5.38704	0.618633	0.132172	4.68053	2.86e-06	1.81e-05
ENSG00000180509	high	low	20.9921	13.7192	15.4696	0.618567	0.126374	4.89475	9.84e-07	6.92e-06
ENSG00000211785	high	low	19.5735	12.7103	14.3622	0.618495	0.138962	4.45081	8.55e-06	4.78e-05
ENSG00000106948	high	low	2975.1	1938.04	2187.64	0.618311	0.0631338	9.79365	1.2e-22	4.97e-20
ENSG00000260838	high	low	24.6492	8.0166	7.23903	0.618181	0.18402	3.35931	0.000781366	0.00256662
ENSG00000204583	high	low	11.8138	7.73334	8.71543	0.618116	0.174766	3.53682	0.00040497	0.00145036
ENSG00000218018	high	low	15.2939	10.0538	11.315	0.617744	0.095245	6.48585	8.82e-11	1.59e-09
ENSG00000189001	high	low	586.64	365.543	94.7892	0.617452	0.23132	2.66925	0.00760201	0.0184512
ENSG00000138964	high	low	1043.62	680.372	767.798	0.617113	0.0756854	8.15365	3.53e-16	2.49e-14
ENSG00000142538	high	low	1.06854	1.37424	0.74014	0.617085	0.369846	1.66849	0.0952178	0.158272
ENSG00000281103	high	low	126.887	82.7858	93.4002	0.616489	0.099732	6.18146	6.35e-10	9.29e-09
ENSG00000151651	high	low	1897.33	1237.53	1396.33	0.616483	0.0828373	7.44209	9.91e-14	3.65e-12
ENSG00000187997	high	low	5.52507	3.59941	4.06288	0.616175	0.13645	4.51577	6.31e-06	3.65e-05
ENSG00000211625	high	low	366.883	241.214	222.014	0.615879	0.172916	3.56173	0.000368415	0.0013342
ENSG00000180448	high	low	3064.96	2000.22	2256.48	0.615696	0.0672826	9.15089	5.65e-20	1.16e-17
ENSG00000267607	high	low	13.0077	8.56463	9.634	0.615669	0.117575	5.2364	1.64e-07	1.39e-06
ENSG00000162624	high	low	23.3345	15.3537	9.93203	0.61538	0.223427	2.75428	0.00588213	0.0147658
ENSG00000215612	high	low	11.8721	5.90281	5.33225	0.61513	0.202335	3.04016	0.00236453	0.00669108
ENSG00000170788	high	low	6.53164	4.28326	4.8244	0.615079	0.211377	2.90986	0.00361588	0.00967507
ENSG00000110900	high	low	457.09	298.356	336.561	0.615058	0.0923283	6.66164	2.71e-11	5.54e-10
ENSG00000253701	high	low	18.6587	12.2068	13.7597	0.614847	0.159309	3.85946	0.000113638	0.000473435
ENSG00000211776	high	low	15.7484	10.2478	11.5717	0.614654	0.139982	4.39093	1.13e-05	6.12e-05
ENSG00000015285	high	low	921.686	601.895	678.862	0.614588	0.0775512	7.92493	2.28e-15	1.33e-13
ENSG00000173338	high	low	24.674	26.7732	18.223	0.614494	0.1031	5.96015	2.52e-09	3.23e-08
ENSG00000188263	high	low	81.9799	53.5418	60.3863	0.614319	0.157021	3.91234	9.14e-05	0.000391925
ENSG00000225783	high	low	659.969	431.26	486.306	0.614144	0.105019	5.84793	4.98e-09	5.92e-08
ENSG00000198734	high	low	291.052	190.149	214.434	0.614059	0.120003	5.11703	3.1e-07	2.47e-06
ENSG00000186517	high	low	2499.23	1633.37	1841.76	0.613619	0.0703096	8.72739	2.61e-18	3.33e-16
ENSG00000236320	high	low	5.83737	3.87814	4.34969	0.613148	0.137548	4.45771	8.28e-06	4.65e-05
ENSG00000159753	high	low	437.598	286.166	322.613	0.612769	0.120138	5.10054	3.39e-07	2.66e-06
ENSG00000172116	high	low	274.819	179.727	202.614	0.612692	0.121451	5.04475	4.54e-07	3.45e-06
ENSG00000163687	high	low	104.21	68.1529	76.8312	0.612515	0.123797	4.94774	7.51e-07	5.43e-06
ENSG00000237541	high	low	2350.5	1537.73	1733.35	0.612122	0.127314	4.80799	1.52e-06	1.03e-05
ENSG00000115607	high	low	59.8908	39.2075	44.1856	0.61146	0.11378	5.37406	7.7e-08	7.06e-07
ENSG00000255101	high	low	0.483491	0.584188	0.371653	0.611415	0.345557	1.76936	0.0768338	0.132175
ENSG00000234427	high	low	2.9935	2.46345	2.22243	0.611289	0.240945	2.53705	0.0111791	0.0257084
ENSG00000146966	high	low	385.102	252.005	284.039	0.611027	0.079457	7.69003	1.47e-14	6.79e-13
ENSG00000178562	high	low	364.534	238.637	268.938	0.610847	0.0965475	6.32691	2.5e-10	4.03e-09
ENSG00000189186	high	low	9.35808	3.93639	1.98342	0.610502	0.423377	1.44198	0.149307	0.228852
ENSG00000010932	high	low	638.548	418.195	471.23	0.610293	0.109196	5.58897	2.28e-08	2.35e-07
ENSG00000165246	high	low	4.84054	17.4996	0.894776	0.610163	0.353654	1.72531	0.0844718	0.14317
ENSG00000225950	high	low	58.3704	38.2562	43.0973	0.61008	0.145001	4.20743	2.58e-05	0.000128357
ENSG00000259230	high	low	8.45319	5.03564	5.19451	0.610018	0.202276	3.01577	0.00256327	0.00718182
ENSG00000004468	high	low	518.192	339.554	382.549	0.609853	0.134159	4.54576	5.47e-06	3.22e-05
ENSG00000211788	high	low	30.5725	19.9905	22.5374	0.609839	0.128942	4.72955	2.25e-06	1.46e-05
ENSG00000168140	high	low	2164.51	1418.3	1597.9	0.609794	0.0839392	7.26471	3.74e-13	1.19e-11
ENSG00000160867	high	low	1531.79	1003.78	1130.86	0.609778	0.143811	4.24013	2.23e-05	0.000113046
ENSG00000259337	high	low	57.648	45.4248	33.7964	0.609504	0.188531	3.23291	0.00122537	0.00379101
ENSG00000240143	high	low	6.87158	4.55385	5.11169	0.609034	0.109131	5.58077	2.39e-08	2.45e-07
ENSG00000256720	high	low	5.23756	3.53165	3.94223	0.608736	0.136031	4.47497	7.64e-06	4.32e-05
ENSG00000117091	high	low	1365.88	895.704	1008.87	0.608648	0.0992138	6.13472	8.53e-10	1.21e-08
ENSG00000183813	high	low	328.826	215.595	242.848	0.608635	0.111794	5.44426	5.2e-08	4.95e-07
ENSG00000211714	high	low	15.5594	10.1733	11.4696	0.608127	0.114915	5.29196	1.21e-07	1.06e-06
ENSG00000175040	high	low	799.787	524.75	590.947	0.60791	0.0985749	6.16699	6.96e-10	1.01e-08
ENSG00000165891	high	low	463.088	303.908	342.22	0.607579	0.0975038	6.23134	4.62e-10	7.02e-09
ENSG00000115523	high	low	442.529	328.624	327.089	0.607375	0.124227	4.88925	1.01e-06	7.09e-06
ENSG00000156475	high	low	90.2031	59.2607	66.7079	0.607123	0.0998575	6.07989	1.2e-09	1.66e-08
ENSG00000166016	high	low	911.252	598.288	673.613	0.606997	0.101424	5.98474	2.17e-09	2.82e-08
ENSG00000181072	high	low	2.58249	2.1152	1.05344	0.606811	0.276747	2.19266	0.0283319	0.057066
ENSG00000189430	high	low	11.9668	7.86699	8.85374	0.606677	0.137361	4.41665	1e-05	5.51e-05
ENSG00000167612	high	low	2.06684	2.56987	1.5613	0.605982	0.219238	2.76404	0.0057091	0.0143874
ENSG00000188674	high	low	0.643759	0.66209	0.516535	0.605739	0.285486	2.12178	0.033856	0.0663215
ENSG00000164485	high	low	58.8674	58.3178	43.5382	0.605718	0.19287	3.14055	0.0016863	0.00499362
ENSG00000183570	high	low	179.807	118.207	133.033	0.605663	0.123028	4.92296	8.52e-07	6.08e-06
ENSG00000259669	high	low	1.81038	0.38175	0.417799	0.605476	0.430097	1.40777	0.159201	0.241195
ENSG00000189433	high	low	25.3367	13.0116	12.7622	0.605447	0.183326	3.30257	0.000958042	0.00306832
ENSG00000259436	high	low	26.049	17.118	19.2676	0.605233	0.0986708	6.13387	8.58e-10	1.22e-08
ENSG00000182585	high	low	32.7055	18.6768	18.7126	0.605111	0.172323	3.51149	0.000445604	0.00157902
ENSG00000166523	high	low	163.765	107.622	121.135	0.605101	0.128983	4.69134	2.71e-06	1.72e-05
ENSG00000110719	high	low	5646.87	3712.74	4178.25	0.604953	0.0694223	8.71409	2.93e-18	3.69e-16
ENSG00000174403	high	low	2.90596	2.20967	2.16983	0.604825	0.168997	3.57891	0.000345034	0.00125824
ENSG00000124237	high	low	119.06	50.4335	22.7398	0.60446	0.326505	1.8513	0.064126	0.113751
ENSG00000270999	high	low	2.00678	2.21079	1.49236	0.60429	0.244356	2.47299	0.0133987	0.0300671
ENSG00000225931	high	low	6.19599	4.2	4.6804	0.604181	0.105389	5.73286	9.88e-09	1.1e-07
ENSG00000204776	high	low	2.38292	1.18654	1.33608	0.603873	0.247509	2.4398	0.0146953	0.0326327
ENSG00000223403	high	low	13.5068	8.98633	10.0743	0.603625	0.123144	4.9018	9.5e-07	6.7e-06
ENSG00000211593	high	low	15.5965	9.54746	9.54619	0.603458	0.188821	3.19592	0.00139387	0.00423959
ENSG00000259031	high	low	5.37007	3.55034	3.98832	0.603324	0.133726	4.51163	6.43e-06	3.71e-05
ENSG00000110324	high	low	2131.25	1403.67	1578.78	0.602437	0.0830046	7.25787	3.93e-13	1.25e-11
ENSG00000174358	high	low	2.32759	1.10164	1.072	0.602434	0.283001	2.12874	0.033276	0.0653782
ENSG00000081237	high	low	4627.53	3049.2	3429.07	0.601789	0.101866	5.90768	3.47e-09	4.31e-08
ENSG00000267147	high	low	33.9215	22.381	25.1586	0.600398	0.168437	3.56452	0.000364516	0.00132145
ENSG00000205502	high	low	125.217	82.6869	92.9231	0.600393	0.139327	4.30925	1.64e-05	8.56e-05
ENSG00000164082	high	low	59.4745	39.2977	44.1539	0.600312	0.0921736	6.51284	7.37e-11	1.36e-09
ENSG00000145491	high	low	119.364	58.7873	66.0816	0.60023	0.130095	4.61377	3.95e-06	2.4e-05
ENSG00000211640	high	low	1943.46	1731.99	1230.8	0.600152	0.182235	3.2933	0.000990202	0.0031564
ENSG00000207607	high	low	6.79583	4.53785	5.08131	0.599781	0.141315	4.24429	2.19e-05	0.000111188
ENSG00000168484	high	low	14.0213	2.61795	2.44646	0.599141	0.325911	1.83836	0.0660093	0.116469
ENSG00000122223	high	low	68.6574	45.3034	50.9243	0.598283	0.100037	5.98059	2.22e-09	2.88e-08
ENSG00000229393	high	low	6.01123	4.06682	4.5348	0.598044	0.167321	3.57424	0.000351253	0.00127783
ENSG00000229520	high	low	3.56093	2.08794	1.40723	0.597719	0.698319	0.85594	0.392031	0.497852
ENSG00000006611	high	low	94.7746	35.5661	22.2536	0.597517	0.173272	3.44844	0.000563831	0.00193649
ENSG00000242317	high	low	3.84077	6.54743	1.96137	0.597373	0.297532	2.00776	0.0446685	0.0840598
ENSG00000211797	high	low	21.6713	14.2843	16.0622	0.597225	0.134797	4.43053	9.4e-06	5.2e-05
ENSG00000272053	high	low	19.2349	12.7463	14.308	0.597067	0.127271	4.69131	2.71e-06	1.72e-05
ENSG00000273824	high	low	5.50265	3.71769	4.1473	0.59675	0.159136	3.74995	0.000176872	0.00069865
ENSG00000223534	high	low	72.6823	48.093	54.0112	0.596576	0.103535	5.7621	8.31e-09	9.37e-08
ENSG00000213886	high	low	840.593	556.013	624.507	0.596286	0.159456	3.73949	0.000184395	0.000723627
ENSG00000211956	high	low	931.824	616.383	692.304	0.596177	0.167771	3.55352	0.000380117	0.00137141
ENSG00000185811	high	low	1540.87	1019.31	1144.84	0.596098	0.0914462	6.51857	7.1e-11	1.32e-09
ENSG00000105143	high	low	165.721	82.814	41.2399	0.596028	0.253764	2.34875	0.0188364	0.0403433
ENSG00000100985	high	low	20659.1	5275.02	5923.52	0.595289	0.129668	4.59087	4.41e-06	2.65e-05
ENSG00000073737	high	low	165.354	167.403	122.884	0.595233	0.124016	4.79965	1.59e-06	1.07e-05
ENSG00000095713	high	low	383.001	185.532	167.317	0.595152	0.150105	3.9649	7.34e-05	0.000322211
ENSG00000261594	high	low	78.614	45.2166	50.7662	0.594715	0.0843557	7.05008	1.79e-12	4.89e-11
ENSG00000230834	high	low	7.24763	3.9635	3.99576	0.594636	0.255945	2.3233	0.0201631	0.0427062
ENSG00000110076	high	low	390.074	258.339	290.045	0.594366	0.0975371	6.09375	1.1e-09	1.53e-08
ENSG00000113946	high	low	37.2936	26.0792	18.0204	0.594361	0.160796	3.69638	0.000218699	0.000842023
ENSG00000255960	high	low	9.80279	6.52576	7.31448	0.593621	0.179525	3.30663	0.000944268	0.00302947
ENSG00000272256	high	low	7.6239	5.12367	5.72543	0.593616	0.114099	5.20265	1.96e-07	1.63e-06
ENSG00000197471	high	low	1063.59	704.863	791.203	0.59341	0.0905959	6.55007	5.75e-11	1.09e-09
ENSG00000165970	high	low	4.61741	0.844463	0.546788	0.593194	0.371073	1.59859	0.109912	0.178008
ENSG00000111206	high	low	3834.23	2541.93	2852.96	0.593008	0.0999973	5.93024	3.02e-09	3.8e-08
ENSG00000168930	high	low	3.51666	0.744326	0.197703	0.592934	0.734654	0.807093	0.419613	0.524907
ENSG00000220008	high	low	38.2341	25.3547	28.4545	0.592827	0.108446	5.46659	4.59e-08	4.42e-07
ENSG00000169064	high	low	31.3147	15.6524	15.344	0.592338	0.192619	3.07518	0.00210377	0.00604647
ENSG00000179088	high	low	14.6248	9.75929	10.9303	0.592325	0.148484	3.98915	6.63e-05	0.000294288
ENSG00000196329	high	low	118.846	78.953	88.5545	0.59231	0.0975714	6.07053	1.27e-09	1.75e-08
ENSG00000179344	high	low	11301.4	7497.27	8412.86	0.592059	0.0929991	6.36629	1.94e-10	3.21e-09
ENSG00000153283	high	low	698.423	463.33	519.913	0.591997	0.11298	5.23983	1.61e-07	1.36e-06
ENSG00000145649	high	low	531.191	352.431	395.455	0.591807	0.115744	5.11306	3.17e-07	2.51e-06
ENSG00000121281	high	low	810.159	537.615	603.211	0.591632	0.0826817	7.15553	8.33e-13	2.44e-11
ENSG00000146755	high	low	7.72608	5.10244	5.7339	0.591429	0.143309	4.12694	3.68e-05	0.000175109
ENSG00000128340	high	low	3175.31	2107.93	2364.83	0.591022	0.0817919	7.22591	4.98e-13	1.54e-11
ENSG00000109255	high	low	136.62	90.7519	101.792	0.590727	0.169873	3.47747	0.00050617	0.00176315
ENSG00000100055	high	low	1351.03	897.401	1006.58	0.590031	0.0722116	8.17086	3.06e-16	2.19e-14
ENSG00000161958	high	low	40.2502	26.8041	30.0403	0.589818	0.103587	5.69391	1.24e-08	1.35e-07
ENSG00000279161	high	low	5.70062	3.89166	4.32704	0.58945	0.112423	5.24315	1.58e-07	1.34e-06
ENSG00000183397	high	low	130.123	86.5785	97.0587	0.589234	0.0707283	8.33094	8.02e-17	6.61e-15
ENSG00000168282	high	low	178.71	118.749	133.18	0.589091	0.0709699	8.30058	1.04e-16	8.25e-15
ENSG00000239571	high	low	24.757	17.2516	13.6225	0.588992	0.227378	2.59036	0.00958754	0.0225562
ENSG00000271130	high	low	17.8381	11.8454	13.2877	0.588796	0.184643	3.18883	0.00142849	0.00432824
ENSG00000127561	high	low	247.513	164.603	184.558	0.58854	0.111815	5.2635	1.41e-07	1.21e-06
ENSG00000172215	high	low	362.282	240.928	270.135	0.588533	0.106441	5.52922	3.22e-08	3.2e-07
ENSG00000198753	high	low	1336.79	889.907	997.463	0.587104	0.0853531	6.87854	6.05e-12	1.45e-10
ENSG00000158077	high	low	6.23008	4.21397	4.69921	0.586904	0.147142	3.9887	6.64e-05	0.000294724
ENSG00000211814	high	low	5.92147	3.9112	4.39504	0.586173	0.150573	3.89296	9.9e-05	0.000420381
ENSG00000167077	high	low	252.931	168.426	188.765	0.586087	0.100819	5.81326	6.13e-09	7.15e-08
ENSG00000267712	high	low	2.49728	1.95786	1.88212	0.585606	0.218766	2.67686	0.00743166	0.0180886
ENSG00000173621	high	low	1695.9	1130.3	1266.43	0.585394	0.0865502	6.76363	1.35e-11	2.97e-10
ENSG00000176381	high	low	25.6142	16.0721	14.2681	0.585242	0.189902	3.08181	0.00205746	0.00593237
ENSG00000138622	high	low	31.6832	22.9075	18.427	0.58507	0.169196	3.45794	0.000544313	0.0018775
ENSG00000256982	high	low	14.3617	9.5818	10.7322	0.584813	0.161307	3.62547	0.000288442	0.00107585
ENSG00000163121	high	low	141.372	94.3219	105.646	0.584527	0.117532	4.97336	6.58e-07	4.83e-06
ENSG00000274286	high	low	92.2042	61.5441	68.9234	0.584052	0.102457	5.70046	1.19e-08	1.3e-07
ENSG00000172578	high	low	753.563	502.704	563.082	0.583965	0.0867829	6.72904	1.71e-11	3.67e-10
ENSG00000110203	high	low	5.30618	6.47122	3.93397	0.583855	0.182804	3.19389	0.00140369	0.00426359
ENSG00000248409	high	low	8.65953	5.80696	6.49352	0.583613	0.12773	4.56911	4.9e-06	2.91e-05
ENSG00000227834	high	low	1.14727	0.885971	0.645407	0.583303	0.293788	1.98546	0.0470935	0.0879255
ENSG00000056487	high	low	151.949	98.759	101.2	0.583274	0.196146	2.97367	0.00294265	0.00808244
ENSG00000188816	high	low	17.0003	11.3519	12.7114	0.583194	0.281125	2.0745	0.038033	0.0733356
ENSG00000211795	high	low	27.3768	18.2422	20.4407	0.582789	0.129624	4.496	6.92e-06	3.95e-05
ENSG00000275793	high	low	24.2451	16.1594	18.1055	0.58272	0.104583	5.57184	2.52e-08	2.56e-07
ENSG00000214128	high	low	282.334	156.721	146.307	0.582613	0.210073	2.77339	0.00554761	0.0140386
ENSG00000211632	high	low	97.3863	65.0061	72.7994	0.582294	0.169132	3.44284	0.000575643	0.00197102
ENSG00000241360	high	low	48.0725	32.0776	35.9273	0.582275	0.0810207	7.18674	6.64e-13	1.99e-11
ENSG00000176083	high	low	223.432	149.245	167.1	0.582026	0.121784	4.77918	1.76e-06	1.17e-05
ENSG00000028277	high	low	732.083	489.046	547.54	0.581936	0.082691	7.03748	1.96e-12	5.3e-11
ENSG00000175482	high	low	1547.69	1034.19	1157.78	0.581654	0.0649958	8.94911	3.58e-19	5.86e-17
ENSG00000078589	high	low	227.405	151.948	170.109	0.581455	0.124764	4.66044	3.16e-06	1.97e-05
ENSG00000236935	high	low	10.7639	7.22172	8.07427	0.580765	0.113963	5.09608	3.47e-07	2.72e-06
ENSG00000101916	high	low	260.464	174.123	194.904	0.580554	0.109051	5.3237	1.02e-07	9.04e-07
ENSG00000236822	high	low	0.740795	0.234657	0.192661	0.58042	0.555142	1.04553	0.295776	0.397594
ENSG00000167476	high	low	109.068	79.8624	81.6573	0.580347	0.136108	4.26386	2.01e-05	0.000102929
ENSG00000186431	high	low	13.7075	9.17784	10.268	0.580307	0.124994	4.64266	3.44e-06	2.12e-05
ENSG00000253274	high	low	37.1271	18.5309	20.7355	0.58024	0.183277	3.16592	0.00154593	0.00463751
ENSG00000188039	high	low	238.485	123.734	127.374	0.5802	0.145932	3.97583	7.01e-05	0.000309389
ENSG00000146005	high	low	53.7447	29.9992	33.583	0.58017	0.118871	4.88068	1.06e-06	7.38e-06
ENSG00000182870	high	low	16.6195	5.85974	6.54342	0.580167	0.140683	4.12392	3.72e-05	0.000177095
ENSG00000172867	high	low	12.3056	18.2669	7.38819	0.580166	0.181488	3.19671	0.00139005	0.00422914
ENSG00000080572	high	low	7.37642	4.08178	3.81598	0.580153	0.198794	2.91837	0.00351871	0.00945346
ENSG00000167208	high	low	680.754	455.284	509.55	0.580144	0.0940782	6.16662	6.98e-10	1.01e-08
ENSG00000211791	high	low	15.8313	10.5763	11.8411	0.57993	0.128064	4.52843	5.94e-06	3.46e-05
ENSG00000259786	high	low	3.49178	3.05529	2.61332	0.579808	0.396053	1.46397	0.143202	0.221262
ENSG00000078900	high	low	427.728	286.198	320.262	0.579802	0.0900203	6.4408	1.19e-10	2.07e-09
ENSG00000243063	high	low	70.1074	46.872	52.4644	0.579797	0.162409	3.56998	0.000357013	0.00129662
ENSG00000258512	high	low	19.3338	12.9625	14.4959	0.579453	0.117403	4.9356	7.99e-07	5.74e-06
ENSG00000158488	high	low	187.593	125.514	140.455	0.57914	0.133245	4.34642	1.38e-05	7.35e-05
ENSG00000183837	high	low	104.755	70.17	78.4941	0.579071	0.17029	3.4005	0.000672632	0.00225201
ENSG00000161896	high	low	89.682	51.0622	44.966	0.578811	0.206715	2.80005	0.00510955	0.0130699
ENSG00000135454	high	low	455.834	305.224	341.473	0.578689	0.111122	5.20771	1.91e-07	1.59e-06
ENSG00000167414	high	low	7.28061	4.89007	5.46543	0.578332	0.118327	4.88759	1.02e-06	7.15e-06
ENSG00000184922	high	low	2422.61	1623.79	1816.05	0.577124	0.0641311	8.99913	2.28e-19	3.96e-17
ENSG00000142149	high	low	597.795	400.74	448.168	0.577063	0.109965	5.24771	1.54e-07	1.31e-06
ENSG00000161992	high	low	2.40253	2.06021	1.81121	0.576641	0.222786	2.58832	0.00964464	0.0226664
ENSG00000170426	high	low	29.0063	5.51523	4.94954	0.575948	0.166135	3.46675	0.000526787	0.00182463
ENSG00000137841	high	low	1214.36	814.866	911.016	0.575467	0.0681595	8.44295	3.09e-17	2.85e-15
ENSG00000273853	high	low	1.69351	0.840491	0.751841	0.57544	0.488076	1.179	0.238399	0.334357
ENSG00000234928	high	low	16.8041	11.2782	12.6081	0.575331	0.167759	3.42951	0.000604664	0.00205534
ENSG00000167984	high	low	576.298	386.878	432.468	0.575139	0.0727291	7.90797	2.62e-15	1.51e-13
ENSG00000254140	high	low	13.3263	11.835	8.49311	0.575102	0.202748	2.83653	0.00456063	0.0118314
ENSG00000211801	high	low	21.8044	14.603	16.3362	0.574259	0.134614	4.26596	1.99e-05	0.000102093
ENSG00000125735	high	low	148.489	99.7882	111.509	0.574074	0.105445	5.4443	5.2e-08	4.95e-07
ENSG00000225774	high	low	5.77164	3.88404	4.33835	0.574011	0.118823	4.83079	1.36e-06	9.31e-06
ENSG00000102794	high	low	5.00227	3.38182	3.77183	0.573957	0.214322	2.67802	0.0074059	0.0180371
ENSG00000112818	high	low	7.91573	5.32639	5.9496	0.573469	0.139247	4.11837	3.82e-05	0.000180769
ENSG00000205307	high	low	13.3713	9.05396	10.0931	0.573383	0.112028	5.11822	3.08e-07	2.45e-06
ENSG00000253448	high	low	1.98563	1.32589	1.48468	0.573119	0.260993	2.19592	0.0280977	0.0566803
ENSG00000005844	high	low	2430.58	1633.71	1825.5	0.573091	0.0866115	6.61681	3.67e-11	7.32e-10
ENSG00000100351	high	low	305.297	205.363	229.416	0.572143	0.0931826	6.14002	8.25e-10	1.18e-08
ENSG00000148408	high	low	95.8765	54.9357	55.2424	0.571519	0.167144	3.41931	0.000627794	0.00212158
ENSG00000277734	high	low	2459.02	1654.98	1848.5	0.571233	0.106496	5.36388	8.15e-08	7.42e-07
ENSG00000143556	high	low	5607.75	2636.07	1423.73	0.571222	0.295349	1.93406	0.0531061	0.0972157
ENSG00000258483	high	low	7.09522	5.1441	2.79015	0.570857	0.26285	2.17179	0.0298713	0.059685
ENSG00000172780	high	low	156.104	105.039	117.33	0.570685	0.0646629	8.82554	1.09e-18	1.53e-16
ENSG00000234008	high	low	0.551432	0.786254	0.436107	0.570248	0.401271	1.4211	0.155287	0.236309
ENSG00000163218	high	low	54.7251	29.4756	27.4726	0.570217	0.245521	2.32248	0.0202072	0.0427859
ENSG00000272944	high	low	18.0656	12.1881	13.6027	0.57	0.118225	4.82133	1.43e-06	9.73e-06
ENSG00000267554	high	low	24.0122	16.2779	18.1394	0.569923	0.120292	4.73782	2.16e-06	1.41e-05
ENSG00000211891	high	low	120.71	74.474	76.2092	0.569798	0.182985	3.11391	0.00184625	0.00540127
ENSG00000182583	high	low	10.4953	9.25046	5.80813	0.569256	0.295202	1.92836	0.0538104	0.0982504
ENSG00000125498	high	low	3.60279	6.62517	2.70569	0.569011	0.191868	2.96563	0.00302061	0.00827312
ENSG00000267369	high	low	74.1961	50.0872	55.8898	0.568543	0.111499	5.09908	3.41e-07	2.68e-06
ENSG00000251301	high	low	43.4385	29.2689	32.6793	0.56763	0.11363	4.99544	5.87e-07	4.36e-06
ENSG00000149596	high	low	442.997	298.937	333.609	0.567505	0.1206	4.70567	2.53e-06	1.62e-05
ENSG00000034239	high	low	82.0092	45.4505	50.7169	0.567417	0.144917	3.91545	9.02e-05	0.000387612
ENSG00000213937	high	low	108.249	91.8145	81.5894	0.566845	0.131118	4.32318	1.54e-05	8.08e-05
ENSG00000159450	high	low	55.1869	37.2359	41.5564	0.566531	0.102439	5.53043	3.19e-08	3.18e-07
ENSG00000205022	high	low	3.77282	2.56904	2.85877	0.566165	0.19947	2.83835	0.00453473	0.0117688
ENSG00000265982	high	low	17.0932	11.5858	12.9113	0.566034	0.12575	4.50127	6.75e-06	3.87e-05
ENSG00000280435	high	low	8.46533	5.75044	6.40386	0.56583	0.206706	2.73737	0.0061933	0.0154384
ENSG00000117560	high	low	94.5103	63.8242	71.2098	0.565721	0.119874	4.7193	2.37e-06	1.53e-05
ENSG00000211779	high	low	9.68255	6.51219	7.27524	0.565561	0.13486	4.19368	2.74e-05	0.000135404
ENSG00000278473	high	low	14.9275	10.0816	11.2479	0.565346	0.178096	3.17439	0.00150154	0.00452233
ENSG00000205231	high	low	6.13452	4.29686	4.73915	0.565118	0.125499	4.50296	6.7e-06	3.84e-05
ENSG00000241697	high	low	9.3762	5.06369	5.65157	0.565022	0.159434	3.54393	0.000394211	0.00141539
ENSG00000125966	high	low	221.826	150.036	167.314	0.56502	0.106623	5.29921	1.16e-07	1.02e-06
ENSG00000225873	high	low	3.57011	2.45619	2.72429	0.564895	0.136588	4.13575	3.54e-05	0.000169449
ENSG00000143147	high	low	1459.5	986.792	1100.56	0.564716	0.0879089	6.42388	1.33e-10	2.29e-09
ENSG00000047936	high	low	66.857	101.668	20.4118	0.564663	0.199075	2.83644	0.00456199	0.011834
ENSG00000096433	high	low	7533.72	5093.71	5680.97	0.564623	0.062553	9.02631	1.78e-19	3.24e-17
ENSG00000254287	high	low	5.22098	2.83862	3.15238	0.564299	0.218572	2.58176	0.00982991	0.0230317
ENSG00000255108	high	low	14.1383	9.57609	10.6741	0.56381	0.121361	4.64573	3.39e-06	2.1e-05
ENSG00000181036	high	low	97.921	66.2521	73.8742	0.563645	0.105466	5.34434	9.07e-08	8.18e-07
ENSG00000146477	high	low	153.988	104.198	116.181	0.563636	0.126825	4.4442	8.82e-06	4.92e-05
ENSG00000177943	high	low	386.561	261.685	291.74	0.563502	0.0869509	6.48069	9.13e-11	1.64e-09
ENSG00000224127	high	low	0.878452	0.770533	0.321211	0.563488	0.472056	1.19369	0.232599	0.327782
ENSG00000107736	high	low	525.166	355.367	396.235	0.563215	0.0869143	6.48012	9.17e-11	1.65e-09
ENSG00000259760	high	low	3.89445	1.8222	2.02791	0.563194	0.164635	3.42086	0.00062424	0.00211172
ENSG00000135406	high	low	53.2114	23.2521	25.9135	0.562983	0.13012	4.32664	1.51e-05	7.97e-05
ENSG00000166126	high	low	38.5551	26.1817	29.1598	0.562756	0.145589	3.86537	0.000110921	0.000463745
ENSG00000109625	high	low	66.1507	44.8135	49.9489	0.562694	0.103141	5.45558	4.88e-08	4.68e-07
ENSG00000211892	high	low	13475.3	7301.49	8139.65	0.562616	0.158333	3.55339	0.000380306	0.00137195
ENSG00000260899	high	low	13.497	9.14373	10.1915	0.562293	0.0874887	6.42703	1.3e-10	2.25e-09
ENSG00000188338	high	low	443.718	300.59	335.038	0.561967	0.152298	3.68992	0.000224324	0.000860785
ENSG00000253500	high	low	1.16154	3.62361	0.943102	0.561677	0.311883	1.80092	0.0717155	0.124773
ENSG00000228278	high	low	489.743	191.718	103.652	0.561657	0.210929	2.66278	0.00774983	0.0187428
ENSG00000211780	high	low	8.20467	5.53547	6.1779	0.561482	0.148175	3.78932	0.00015106	0.000608487
ENSG00000133063	high	low	2969.01	796.278	815.643	0.561045	0.17172	3.2672	0.00108616	0.00342015
ENSG00000104903	high	low	335.253	227.245	253.241	0.560989	0.076804	7.30416	2.79e-13	9.1e-12
ENSG00000276405	high	low	8.11299	5.45563	6.09521	0.560875	0.163568	3.42901	0.000605786	0.00205852
ENSG00000155070	high	low	7.58774	5.15303	5.73902	0.560576	0.198929	2.81796	0.00483297	0.0124436
ENSG00000063438	high	low	220.896	149.81	166.919	0.560411	0.0904237	6.19761	5.73e-10	8.5e-09
ENSG00000265179	high	low	22.3119	11.0939	10.5399	0.560345	0.198938	2.81667	0.00485236	0.0124887
ENSG00000132016	high	low	556.388	276.668	308.254	0.560155	0.0827657	6.76796	1.31e-11	2.89e-10
ENSG00000227508	high	low	5.86762	3.97914	4.43366	0.559956	0.0976564	5.73394	9.81e-09	1.09e-07
ENSG00000180767	high	low	37.4515	25.2879	28.2155	0.559913	0.0948283	5.90449	3.54e-09	4.38e-08
ENSG00000197721	high	low	14.4218	9.78008	10.8973	0.559614	0.136191	4.10904	3.97e-05	0.00018729
ENSG00000181790	high	low	225.586	153.115	170.557	0.559297	0.12304	4.54566	5.48e-06	3.22e-05
ENSG00000157111	high	low	45.2025	30.6952	34.1869	0.558698	0.148461	3.76326	0.000167712	0.000667232
ENSG00000100593	high	low	7.29446	5.48271	5.55087	0.558472	0.120282	4.64303	3.43e-06	2.12e-05
ENSG00000118849	high	low	4848.38	3613.82	3667.61	0.557971	0.159958	3.48823	0.00048623	0.00170388
ENSG00000258732	high	low	16.4873	14.5391	12.4762	0.557908	0.168664	3.30781	0.000940302	0.00301801
ENSG00000135439	high	low	462.092	313.936	349.595	0.557675	0.0761292	7.32538	2.38e-13	7.87e-12
ENSG00000130812	high	low	36.0266	24.4766	27.2565	0.557624	0.0770539	7.2368	4.59e-13	1.43e-11
ENSG00000171564	high	low	2215.73	703.429	171.633	0.557606	0.32677	1.70642	0.0879307	0.14802
ENSG00000254027	high	low	14.7675	10.0517	11.1867	0.557575	0.150898	3.69505	0.000219842	0.000845671
ENSG00000168621	high	low	242.598	45.1132	36.2125	0.557503	0.156278	3.56737	0.000360579	0.00130831
ENSG00000140853	high	low	3234.36	2198.12	2447.52	0.557208	0.080318	6.93752	3.99e-12	1e-10
ENSG00000100365	high	low	661.535	449.486	500.523	0.557201	0.0737631	7.55393	4.22e-14	1.71e-12
ENSG00000261192	high	low	17.3932	11.8206	13.1618	0.557067	0.170824	3.26105	0.00110999	0.00348471
ENSG00000225756	high	low	81.1642	55.228	61.4703	0.556978	0.100517	5.54113	3.01e-08	3.01e-07
ENSG00000267344	high	low	25.2705	17.2633	19.1905	0.556463	0.0855438	6.50501	7.77e-11	1.43e-09
ENSG00000114554	high	low	5934.73	4035.57	4492.66	0.556396	0.0521012	10.6791	1.27e-26	1.11e-23
ENSG00000137699	high	low	4772.91	3245.8	3613.35	0.556299	0.156188	3.56171	0.000368441	0.0013342
ENSG00000174460	high	low	16.7309	16.1172	12.6508	0.556169	0.104933	5.30024	1.16e-07	1.02e-06
ENSG00000124882	high	low	214.332	148.566	126.447	0.555892	0.210035	2.64666	0.00812909	0.019539
ENSG00000233569	high	low	4.28653	2.36755	2.37821	0.555788	0.246468	2.25501	0.0241328	0.0497554
ENSG00000267456	high	low	5.58774	3.82433	4.24875	0.554924	0.15382	3.60761	0.000309028	0.00114377
ENSG00000188282	high	low	124.435	68.1443	75.8215	0.554711	0.135683	4.08829	4.35e-05	0.000202694
ENSG00000109758	high	low	28.612	19.5242	21.7114	0.554519	0.144345	3.84162	0.000122225	0.000504651
ENSG00000231475	high	low	780.434	441.188	443.086	0.55448	0.177102	3.13085	0.00174302	0.00514003
ENSG00000186407	high	low	184.714	125.775	139.96	0.554359	0.11569	4.79177	1.65e-06	1.11e-05
ENSG00000065609	high	low	52.0378	30.8906	31.6099	0.554349	0.164712	3.36557	0.000763868	0.00251686
ENSG00000258902	high	low	1.82336	0.939549	0.893327	0.554283	0.20891	2.65322	0.00797288	0.0192136
ENSG00000256967	high	low	81.0898	55.4354	61.6099	0.553865	0.0721959	7.67169	1.7e-14	7.66e-13
ENSG00000239819	high	low	95.3549	64.907	72.2352	0.553811	0.169957	3.25854	0.00111987	0.00351108
ENSG00000124334	high	low	35.4635	24.1183	26.8489	0.55348	0.104821	5.28024	1.29e-07	1.12e-06
ENSG00000241351	high	low	7780.69	5302.16	5898.69	0.553315	0.167573	3.30193	0.000960214	0.00307447
ENSG00000227827	high	low	75.3649	51.365	57.1413	0.552992	0.152635	3.62297	0.00029124	0.00108544
ENSG00000240707	high	low	3.02208	1.74983	1.7224	0.552834	0.289044	1.91263	0.0557951	0.101223
ENSG00000172554	high	low	39.6019	27.0203	30.0485	0.552781	0.152417	3.62677	0.000286991	0.00107129
ENSG00000249695	high	low	5.68171	4.37627	4.36022	0.55263	0.151799	3.64053	0.000272076	0.00102112
ENSG00000131142	high	low	23.9106	6.63252	7.36808	0.552432	0.149264	3.70104	0.00021472	0.00082805
ENSG00000184216	high	low	11013.5	7510.63	8353.71	0.552257	0.0609685	9.05808	1.33e-19	2.52e-17
ENSG00000261834	high	low	5.34923	3.12991	3.13049	0.552227	0.196	2.81748	0.00484018	0.0124602
ENSG00000224854	high	low	5.55901	3.85152	4.26248	0.552198	0.188733	2.92581	0.00343558	0.0092571
ENSG00000273720	high	low	4.48312	3.05855	3.40142	0.552197	0.169445	3.25886	0.0011186	0.00350809
ENSG00000229167	high	low	8.73545	5.96143	6.62909	0.551895	0.143224	3.85336	0.00011651	0.000483819
ENSG00000143184	high	low	50.3194	34.3238	38.1736	0.551457	0.116055	4.75168	2.02e-06	1.32e-05
ENSG00000167654	high	low	24.1472	4.85898	3.22974	0.551188	0.193377	2.85033	0.00436734	0.0113854
ENSG00000099625	high	low	98.9981	67.5731	75.1365	0.551119	0.085277	6.46269	1.03e-10	1.83e-09
ENSG00000172478	high	low	1245.21	930.174	945.138	0.550892	0.186281	2.95731	0.00310333	0.00846909
ENSG00000275874	high	low	79.7285	36.016	37.6689	0.55082	0.192894	2.85555	0.00429619	0.0112181
ENSG00000100241	high	low	5030.93	3434.29	3818.57	0.55081	0.0504883	10.9097	1.04e-27	1.08e-24
ENSG00000137265	high	low	564.868	385.61	428.754	0.550756	0.133875	4.11397	3.89e-05	0.000183698
ENSG00000163421	high	low	5.65162	5.49253	3.61533	0.550738	0.170648	3.22733	0.00124953	0.00385604
ENSG00000131409	high	low	56.3824	38.486	42.7934	0.550454	0.106606	5.16343	2.42e-07	1.97e-06
ENSG00000174871	high	low	395.571	270.131	300.322	0.550415	0.105714	5.20662	1.92e-07	1.6e-06
ENSG00000163734	high	low	37.0068	25.2978	28.1159	0.550316	0.138246	3.98071	6.87e-05	0.000303588
ENSG00000236090	high	low	26.0341	17.7955	19.7784	0.549989	0.105264	5.22483	1.74e-07	1.46e-06
ENSG00000278219	high	low	9.4228	6.41125	7.13607	0.549916	0.0920768	5.97236	2.34e-09	3.02e-08
ENSG00000166682	high	low	81.2	59.0034	61.7144	0.549805	0.139049	3.95403	7.68e-05	0.000335655
ENSG00000131401	high	low	913.244	623.897	693.537	0.549591	0.0948271	5.79571	6.8e-09	7.83e-08
ENSG00000203757	high	low	1.49774	0.594239	0.506267	0.549524	0.341848	1.60751	0.107942	0.175434
ENSG00000124232	high	low	4.00353	4.90832	3.08872	0.548665	0.152325	3.60193	0.000315864	0.00116537
ENSG00000198471	high	low	0.933091	0.562891	0.473281	0.548312	0.30751	1.78307	0.0745752	0.12881
ENSG00000188620	high	low	9.76119	6.67234	7.41577	0.548189	0.331977	1.65128	0.0986806	0.162966
ENSG00000260997	high	low	72.3129	49.4547	54.9563	0.547998	0.0915162	5.98799	2.12e-09	2.77e-08
ENSG00000114270	high	low	2086.52	1215.83	1350.97	0.54779	0.105753	5.17991	2.22e-07	1.82e-06
ENSG00000254887	high	low	7.36774	5.09229	5.63995	0.547774	0.100443	5.45357	4.94e-08	4.72e-07
ENSG00000163362	high	low	893.791	611.476	679.424	0.547697	0.150478	3.6397	0.000272956	0.00102385
ENSG00000188175	high	low	369.231	218.179	242.423	0.547651	0.18632	2.9393	0.00328951	0.00891344
ENSG00000261704	high	low	7.92252	3.30271	3.66285	0.547371	0.209717	2.61005	0.00905296	0.0214751
ENSG00000229391	high	low	1840.35	1259.28	1399.13	0.547352	0.105634	5.18162	2.2e-07	1.81e-06
ENSG00000158125	high	low	738.422	1178.91	513.755	0.547304	0.142789	3.83297	0.000126608	0.000520285
ENSG00000175262	high	low	62.3978	42.7745	47.4975	0.546901	0.110113	4.96673	6.81e-07	4.98e-06
ENSG00000230533	high	low	11.0919	9.05285	8.46546	0.546857	0.219747	2.48858	0.0128255	0.0289648
ENSG00000091490	high	low	2771.99	1897.75	2108.16	0.546608	0.0946689	5.77389	7.75e-09	8.8e-08
ENSG00000158714	high	low	1305.28	893.559	992.652	0.546591	0.0952521	5.73836	9.56e-09	1.06e-07
ENSG00000261448	high	low	10.8331	7.48966	8.29437	0.546318	0.144436	3.78242	0.000155314	0.000623735
ENSG00000151650	high	low	80.7211	55.2301	61.3653	0.546255	0.0911118	5.99543	2.03e-09	2.66e-08
ENSG00000261308	high	low	11.1976	7.70217	8.54346	0.54621	0.0970883	5.62591	1.85e-08	1.93e-07
ENSG00000164418	high	low	69.473	47.6542	52.9056	0.54577	0.125536	4.3475	1.38e-05	7.32e-05
ENSG00000188820	high	low	535.531	366.929	407.509	0.545461	0.101742	5.36123	8.27e-08	7.52e-07
ENSG00000110375	high	low	43.3874	41.6963	33.0616	0.545361	0.12943	4.21357	2.51e-05	0.000125405
ENSG00000136099	high	low	39.2458	43.6661	24.5654	0.545251	0.212707	2.56339	0.0103656	0.0241115
ENSG00000137310	high	low	2662.59	1825.17	2026.72	0.544795	0.0713471	7.63584	2.24e-14	9.8e-13
ENSG00000186827	high	low	307.997	211.136	234.449	0.544787	0.0896626	6.07597	1.23e-09	1.69e-08
ENSG00000197106	high	low	205.161	152.953	156.183	0.544639	0.151922	3.58499	0.000337091	0.00123293
ENSG00000164483	high	low	112.003	76.8188	85.2869	0.544549	0.107028	5.08792	3.62e-07	2.82e-06
ENSG00000162894	high	low	1199.64	822.434	913.22	0.544508	0.0918973	5.92518	3.12e-09	3.91e-08
ENSG00000140279	high	low	73.475	50.4305	55.9769	0.544265	0.133278	4.08369	4.43e-05	0.00020624
ENSG00000278635	high	low	11.5333	8.09212	8.92035	0.544069	0.133471	4.07632	4.58e-05	0.000212189
ENSG00000204624	high	low	146.716	100.65	111.737	0.544034	0.144595	3.76246	0.00016825	0.000668661
ENSG00000277103	high	low	2.60524	1.90365	2.07251	0.543931	0.176517	3.08146	0.00205985	0.0059372
ENSG00000183476	high	low	8.09637	5.6405	6.23158	0.543618	0.132495	4.10294	4.08e-05	0.000191862
ENSG00000251325	high	low	0.678141	1.06051	0.514413	0.543415	0.436107	1.24606	0.212743	0.305459
ENSG00000211778	high	low	20.5248	14.0736	15.6263	0.54339	0.130024	4.17916	2.93e-05	0.000143124
ENSG00000258754	high	low	7.73613	5.59703	5.1199	0.543315	0.159584	3.40456	0.000662697	0.00222481
ENSG00000211893	high	low	20490.5	14064.6	15611.2	0.542884	0.158208	3.43145	0.000600374	0.00204327
ENSG00000104970	high	low	5.25921	4.10489	4.01872	0.54234	0.15484	3.50259	0.000460753	0.00162542
ENSG00000251639	high	low	5.75237	4.59381	4.39925	0.542202	0.172061	3.15122	0.00162593	0.00483818
ENSG00000280623	high	low	65.6743	33.4529	13.7283	0.542122	0.208762	2.59684	0.00940866	0.0221936
ENSG00000102891	high	low	0.805463	0.221788	0.167479	0.541926	0.679018	0.798103	0.424811	0.529892
ENSG00000277054	high	low	34.5674	23.7574	26.3592	0.541611	0.180666	2.99785	0.0027189	0.00755158
ENSG00000231645	high	low	3.12403	1.64228	1.81895	0.540822	0.188398	2.87064	0.00409639	0.0107838
ENSG00000254609	high	low	2.36624	1.39527	1.55103	0.540693	0.322483	1.67666	0.0936091	0.156122
ENSG00000178171	high	low	56.623	25.8743	6.37349	0.540603	0.283925	1.90403	0.0569059	0.102917
ENSG00000164620	high	low	163.68	112.522	124.835	0.54053	0.0775258	6.97226	3.12e-12	8.04e-11
ENSG00000173253	high	low	62.776	43.2024	47.9134	0.539695	0.119947	4.49944	6.81e-06	3.9e-05
ENSG00000211799	high	low	29.0553	19.9569	22.1467	0.539347	0.116961	4.61133	4e-06	2.42e-05
ENSG00000180535	high	low	73.5531	50.5999	56.1243	0.539086	0.127413	4.23102	2.33e-05	0.000117151
ENSG00000007968	high	low	857.257	590.257	654.519	0.538486	0.0957146	5.62595	1.84e-08	1.93e-07
ENSG00000136960	high	low	2541.93	1750.11	1940.69	0.538394	0.0985579	5.46271	4.69e-08	4.51e-07
ENSG00000169618	high	low	36.7468	18.613	8.64736	0.538258	0.18536	2.90386	0.00368598	0.00983758
ENSG00000163235	high	low	876.078	603.84	669.362	0.536921	0.114622	4.68429	2.81e-06	1.78e-05
ENSG00000172673	high	low	164.418	113.38	125.664	0.536173	0.123465	4.34273	1.41e-05	7.47e-05
ENSG00000142677	high	low	83.9807	57.9093	64.1842	0.536134	0.118294	4.53221	5.84e-06	3.4e-05
ENSG00000214943	high	low	2.10603	1.45493	1.61164	0.536033	0.172196	3.11292	0.00185245	0.00541605
ENSG00000063660	high	low	6931.24	4780.43	5298.09	0.535911	0.070171	7.63721	2.22e-14	9.71e-13
ENSG00000170231	high	low	71.0502	52.7296	54.3253	0.535883	0.215149	2.49076	0.0127471	0.0288213
ENSG00000197444	high	low	137.047	73.1756	81.0801	0.535469	0.187251	2.85963	0.00424141	0.0110943
ENSG00000183760	high	low	32.198	22.7375	21.9432	0.535411	0.204748	2.61498	0.00892339	0.0212117
ENSG00000268812	high	low	7.45539	5.17794	5.72608	0.535394	0.130329	4.10803	3.99e-05	0.000188008
ENSG00000187808	high	low	74.9331	51.6971	57.2896	0.535361	0.0772603	6.92931	4.23e-12	1.06e-10
ENSG00000136634	high	low	60.7998	41.8527	46.4129	0.535223	0.086516	6.18641	6.15e-10	9.04e-09
ENSG00000259887	high	low	3.22609	2.36727	2.57397	0.535189	0.156347	3.42309	0.000619128	0.00209634
ENSG00000125089	high	low	1223.44	844.272	935.53	0.535185	0.0601297	8.90052	5.56e-19	8.54e-17
ENSG00000281162	high	low	17.1149	8.56388	9.49009	0.535156	0.157135	3.4057	0.000659946	0.00221669
ENSG00000268388	high	low	10.6036	7.61539	4.91273	0.53485	0.192463	2.77897	0.00545314	0.0138297
ENSG00000243264	high	low	387.286	268.149	216.915	0.534826	0.190847	2.80238	0.00507277	0.0129915
ENSG00000175497	high	low	64.0758	50.5386	49.0274	0.534613	0.281231	1.90097	0.0573057	0.103497
ENSG00000166183	high	low	60.1663	35.2041	38.9437	0.534516	0.143962	3.7129	0.000204901	0.000795262
ENSG00000142347	high	low	1687.85	1165.27	1291.04	0.53447	0.0682992	7.82543	5.06e-15	2.69e-13
ENSG00000185974	high	low	8.31697	6.74355	6.36304	0.534316	0.158426	3.37266	0.000744456	0.00246172
ENSG00000233191	high	low	2.67729	1.85876	2.05576	0.533865	0.234693	2.27474	0.0229218	0.04764
ENSG00000158717	high	low	1092.57	754.613	835.952	0.533858	0.0559436	9.54279	1.39e-21	4.4e-19
ENSG00000108405	high	low	122.977	84.9633	94.1126	0.533697	0.115438	4.62322	3.78e-06	2.3e-05
ENSG00000141968	high	low	954.761	659.596	730.637	0.533442	0.0774499	6.88757	5.68e-12	1.38e-10
ENSG00000184956	high	low	6689.44	3103.69	2595.91	0.533263	0.250775	2.12646	0.033465	0.0656756
ENSG00000239405	high	low	23.0275	15.9291	17.6376	0.532947	0.176696	3.01619	0.00255973	0.00717313
ENSG00000169583	high	low	422.91	292.351	323.774	0.532666	0.124388	4.28229	1.85e-05	9.56e-05
ENSG00000144681	high	low	261.805	181.033	200.473	0.532361	0.142435	3.73756	0.000185813	0.000728332
ENSG00000157765	high	low	3307.51	2287.18	2532.75	0.532166	0.198116	2.68614	0.00722837	0.0176657
ENSG00000204001	high	low	7.88271	2.4096	2.66192	0.532142	0.285914	1.8612	0.0627163	0.111697
ENSG00000227191	high	low	114.82	79.4049	87.9286	0.53213	0.120448	4.41792	9.97e-06	5.48e-05
ENSG00000175634	high	low	3315.07	2292.79	2538.83	0.531951	0.0550147	9.66925	4.07e-22	1.49e-19
ENSG00000166527	high	low	13.326	21.5516	10.2231	0.531805	0.162167	3.27937	0.00104039	0.00329582
ENSG00000205702	high	low	36.6969	25.5212	28.211	0.53176	0.0926354	5.74036	9.45e-09	1.05e-07
ENSG00000144596	high	low	95.0577	65.836	72.8691	0.531631	0.0884119	6.01312	1.82e-09	2.41e-08
ENSG00000125657	high	low	98.4385	68.0922	75.396	0.531422	0.102995	5.15967	2.47e-07	2.01e-06
ENSG00000138378	high	low	313.84	217.128	240.405	0.531385	0.0922475	5.76042	8.39e-09	9.45e-08
ENSG00000237398	high	low	8.87753	6.10879	6.77517	0.531191	0.153451	3.46163	0.000536922	0.00185535
ENSG00000260532	high	low	5.10068	3.20767	1.74074	0.53079	0.357966	1.48279	0.138129	0.214832
ENSG00000177706	high	low	4257.89	2947.33	3262.76	0.530666	0.0795443	6.67133	2.53e-11	5.22e-10
ENSG00000122986	high	low	433.427	299.986	332.103	0.530406	0.0658796	8.05115	8.2e-16	5.31e-14
ENSG00000229512	high	low	25.5013	17.745	19.6118	0.530082	0.114616	4.62486	3.75e-06	2.29e-05
ENSG00000182557	high	low	66.1697	45.8339	50.7284	0.529907	0.101347	5.22867	1.71e-07	1.44e-06
ENSG00000136244	high	low	278.359	154.866	171.378	0.529554	0.145646	3.63591	0.000277006	0.00103775
ENSG00000160200	high	low	69.1096	47.9045	53.0082	0.529319	0.151966	3.48314	0.000495575	0.00173261
ENSG00000205076	high	low	26.4454	11.1213	10.1752	0.529297	0.227322	2.3284	0.0198907	0.0422102
ENSG00000205089	high	low	142.386	110.606	109.215	0.529208	0.127529	4.14971	3.33e-05	0.000160462
ENSG00000279141	high	low	12.3229	8.60504	9.49986	0.529131	0.124022	4.26642	1.99e-05	0.000101901
ENSG00000010327	high	low	4358.77	3020.32	3342.46	0.529128	0.0697752	7.58332	3.37e-14	1.41e-12
ENSG00000253170	high	low	19.226	9.18352	5.44492	0.528999	0.318612	1.66033	0.0968489	0.160485
ENSG00000163975	high	low	2721.82	2087.7	2088.01	0.528406	0.126739	4.16925	3.06e-05	0.00014875
ENSG00000136696	high	low	3.01795	0.718296	0.772894	0.528366	0.35666	1.48143	0.138493	0.215305
ENSG00000104140	high	low	2524.97	1751.06	1937.33	0.528089	0.103188	5.11773	3.09e-07	2.46e-06
ENSG00000028137	high	low	3198.43	2218.42	2454.29	0.527779	0.0723931	7.29045	3.09e-13	1e-11
ENSG00000256084	high	low	5.65382	5.444	4.34308	0.527723	0.161611	3.26538	0.00109316	0.00343771
ENSG00000253499	high	low	0.610618	1.07352	0.504972	0.527594	0.706912	0.746335	0.455465	0.560214
ENSG00000261644	high	low	18.8658	13.1303	14.5107	0.527532	0.096231	5.48193	4.21e-08	4.09e-07
ENSG00000173578	high	low	110.137	76.3718	84.4983	0.527257	0.123185	4.28022	1.87e-05	9.63e-05
ENSG00000173369	high	low	9183.18	6373.35	7049.62	0.52692	0.0855908	6.15626	7.45e-10	1.07e-08
ENSG00000208035	high	low	4.85251	3.40831	3.7559	0.526809	0.203143	2.59329	0.00950628	0.022392
ENSG00000134516	high	low	1916.94	1330.84	1471.9	0.526434	0.0822358	6.40152	1.54e-10	2.62e-09
ENSG00000147647	high	low	16.3767	9.22958	10.1852	0.526213	0.133404	3.9445	8e-05	0.000348042
ENSG00000270460	high	low	8.2193	5.70997	6.31392	0.525932	0.288041	1.8259	0.067866	0.1192
ENSG00000197406	high	low	195.854	87.0867	78.4776	0.5259	0.151581	3.46944	0.00052154	0.00180909
ENSG00000122043	high	low	2.60912	2.89387	1.98754	0.525856	0.158818	3.31107	0.000929411	0.00298776
ENSG00000197172	high	low	263.123	194.388	83.0219	0.52465	0.538105	0.974996	0.329562	0.433647
ENSG00000172349	high	low	1580.11	1098.72	1214.58	0.524126	0.0777404	6.742	1.56e-11	3.39e-10
ENSG00000185915	high	low	28.8511	18.7066	14.5787	0.523803	0.204667	2.5593	0.0104884	0.0243528
ENSG00000106128	high	low	21.9971	4.05478	4.46997	0.523693	0.206562	2.53528	0.0112357	0.0258081
ENSG00000227135	high	low	6.29357	4.40464	4.85927	0.523564	0.157266	3.32916	0.000871099	0.00282287
ENSG00000230047	high	low	3.15264	0.347993	0.267788	0.523557	0.315422	1.65986	0.0969424	0.160592
ENSG00000092853	high	low	647.889	450.849	498.273	0.523054	0.0948597	5.51397	3.51e-08	3.47e-07
ENSG00000179934	high	low	60.3333	41.9605	46.3825	0.523018	0.131704	3.97118	7.15e-05	0.000314789
ENSG00000128342	high	low	745.177	518.691	573.202	0.522827	0.114768	4.5555	5.23e-06	3.09e-05
ENSG00000243491	high	low	6.93205	4.31437	4.08339	0.522793	0.1448	3.61045	0.000305661	0.00113257
ENSG00000172932	high	low	3262.45	2270.87	2509.52	0.522786	0.0555171	9.41666	4.66e-21	1.29e-18
ENSG00000265971	high	low	4.82972	3.3853	3.73295	0.52275	0.117098	4.46422	8.04e-06	4.52e-05
ENSG00000253692	high	low	8.69738	5.69583	4.99347	0.522728	0.238322	2.19337	0.0282806	0.0569731
ENSG00000279821	high	low	31.1571	24.0405	24.0847	0.522615	0.0999343	5.22958	1.7e-07	1.43e-06
ENSG00000174939	high	low	418.58	291.408	322.016	0.522475	0.131372	3.97707	6.98e-05	0.000307863
ENSG00000228863	high	low	8.90802	6.38671	6.99355	0.522135	0.133852	3.90084	9.59e-05	0.000408709
ENSG00000173805	high	low	91.3239	63.6104	70.2805	0.52207	0.128601	4.05961	4.92e-05	0.000226005
ENSG00000164935	high	low	75.9245	52.8277	58.3867	0.521881	0.11962	4.36283	1.28e-05	6.87e-05
ENSG00000173442	high	low	4008.21	2791.62	3084.43	0.521874	0.0549638	9.49487	2.2e-21	6.71e-19
ENSG00000233922	high	low	40.5215	41.6115	26.3542	0.521872	0.155203	3.36251	0.00077238	0.00254062
ENSG00000136295	high	low	8587.32	5981.79	6608.9	0.521622	0.0611674	8.52777	1.49e-17	1.51e-15
ENSG00000091592	high	low	1401.78	976.847	1079.12	0.521108	0.0701652	7.42687	1.11e-13	4.03e-12
ENSG00000159189	high	low	8247.61	5747.53	6349.26	0.521003	0.0795818	6.54677	5.88e-11	1.11e-09
ENSG00000225206	high	low	3.85719	4.37031	1.95688	0.520986	0.303754	1.71516	0.0863166	0.145768
ENSG00000134775	high	low	801.771	558.772	617.258	0.520843	0.0909506	5.72666	1.02e-08	1.13e-07
ENSG00000163075	high	low	100.24	69.9297	77.2249	0.520611	0.140035	3.71772	0.000201031	0.000781705
ENSG00000135502	high	low	26.509	18.595	20.4997	0.520399	0.103167	5.04426	4.55e-07	3.46e-06
ENSG00000125804	high	low	7.80422	5.5154	6.06628	0.520328	0.127826	4.07059	4.69e-05	0.000217085
ENSG00000157322	high	low	11.6158	6.97544	6.80583	0.520128	0.129068	4.02989	5.58e-05	0.000252689
ENSG00000177272	high	low	97.5262	68.0613	75.153	0.519723	0.121899	4.26354	2.01e-05	0.000103046
ENSG00000235821	high	low	7.38409	4.28272	4.7058	0.519634	0.123363	4.21224	2.53e-05	0.000126029
ENSG00000162391	high	low	12.6031	8.87413	9.77162	0.519414	0.113488	4.5768	4.72e-06	2.81e-05
ENSG00000125775	high	low	392.677	274.035	302.59	0.519178	0.100882	5.1464	2.66e-07	2.14e-06
ENSG00000183862	high	low	34.8777	13.2811	10.6712	0.519159	0.291392	1.78165	0.0748063	0.129115
ENSG00000207611	high	low	3.41834	2.39371	2.64032	0.51905	0.233089	2.22683	0.0259586	0.0530063
ENSG00000211699	high	low	8.97889	6.26532	6.91843	0.51891	0.121999	4.25341	2.11e-05	0.000107211
ENSG00000162399	high	low	8.03475	8.21721	6.23592	0.518851	0.160071	3.24137	0.00118955	0.00369707
ENSG00000234883	high	low	108.952	76.0514	83.97	0.518745	0.100416	5.16593	2.39e-07	1.95e-06
ENSG00000158553	high	low	2.70198	1.88394	2.08083	0.518517	0.244442	2.12123	0.0339027	0.0664013
ENSG00000250899	high	low	276.361	192.971	213.041	0.518211	0.0802147	6.4603	1.04e-10	1.86e-09
ENSG00000187741	high	low	948.466	662.281	731.16	0.518123	0.0837866	6.18384	6.26e-10	9.17e-09
ENSG00000240665	high	low	6.97695	4.87017	5.37724	0.518036	0.167033	3.1014	0.00192608	0.0056032
ENSG00000180739	high	low	169.583	118.458	130.763	0.517855	0.110334	4.69353	2.69e-06	1.71e-05
ENSG00000255065	high	low	12.4889	7.86246	3.34402	0.517651	0.444319	1.16504	0.244002	0.340718
ENSG00000171094	high	low	45.6922	29.3382	29.5317	0.517614	0.135407	3.82266	0.000132021	0.000540123
ENSG00000254350	high	low	1.86507	1.16699	0.622117	0.517539	0.215069	2.40638	0.0161114	0.0352444
ENSG00000134594	high	low	71.7605	50.0678	55.2888	0.51746	0.0789881	6.55111	5.71e-11	1.08e-09
ENSG00000198976	high	low	16.5647	11.6488	12.832	0.517403	0.10929	4.73422	2.2e-06	1.43e-05
ENSG00000177133	high	low	26.2522	18.4236	20.3078	0.517263	0.115185	4.49073	7.1e-06	4.04e-05
ENSG00000244094	high	low	10.1798	1.40638	1.54678	0.517236	0.341504	1.51458	0.129878	0.204149
ENSG00000254521	high	low	39.3454	27.474	30.3312	0.517118	0.156834	3.29723	0.000976426	0.00311848
ENSG00000161944	high	low	81.989	25.5759	28.2586	0.517002	0.0810414	6.37948	1.78e-10	2.98e-09
ENSG00000248668	high	low	19.7909	13.8028	15.244	0.516839	0.0869923	5.94121	2.83e-09	3.58e-08
ENSG00000215788	high	low	636.25	444.809	490.885	0.516743	0.0829559	6.22912	4.69e-10	7.09e-09
ENSG00000183196	high	low	291.835	203.963	225.112	0.516698	0.122245	4.22674	2.37e-05	0.000119112
ENSG00000204277	high	low	8.28048	5.84609	6.432	0.516403	0.137719	3.74967	0.000177064	0.000699159
ENSG00000177575	high	low	3839.75	2684.33	2962.42	0.516398	0.0945371	5.46238	4.7e-08	4.51e-07
ENSG00000163219	high	low	1161.12	811.678	895.783	0.51639	0.0729683	7.07692	1.47e-12	4.09e-11
ENSG00000104972	high	low	583.33	407.756	450.014	0.516319	0.0780162	6.6181	3.64e-11	7.26e-10
ENSG00000134460	high	low	324.599	226.961	250.46	0.516084	0.120572	4.28029	1.87e-05	9.63e-05
ENSG00000170454	high	low	242.453	72.7839	52.5631	0.51599	0.222309	2.32105	0.0202843	0.0429272
ENSG00000120217	high	low	393.976	275.559	304.06	0.515746	0.0897437	5.74687	9.09e-09	1.02e-07
ENSG00000164778	high	low	59.9552	41.9456	46.2802	0.515381	0.208872	2.46745	0.0136079	0.0304891
ENSG00000224717	high	low	6.78335	4.77806	5.2607	0.514742	0.2383	2.16006	0.0307681	0.061208
ENSG00000196735	high	low	11367.6	7956.85	8777.77	0.51465	0.0924694	5.56563	2.61e-08	2.65e-07
ENSG00000233491	high	low	17.4941	5.83545	5.26755	0.514629	0.197482	2.60595	0.00916203	0.0216997
ENSG00000178732	high	low	11.8773	8.35888	9.2057	0.514537	0.103969	4.94897	7.46e-07	5.4e-06
ENSG00000100060	high	low	799.007	559.275	616.974	0.514446	0.0698583	7.36414	1.78e-13	6.11e-12
ENSG00000167618	high	low	26.867	20.4484	20.725	0.514441	0.147599	3.4854	0.000491406	0.00171984
ENSG00000250591	high	low	1.2097	0.671052	0.612593	0.514333	0.427431	1.20331	0.228855	0.323624
ENSG00000231007	high	low	49.8188	34.8886	38.4821	0.513973	0.0936381	5.48893	4.04e-08	3.95e-07
ENSG00000204952	high	low	2.72623	2.12944	1.84936	0.513898	0.24651	2.08469	0.0370971	0.0717726
ENSG00000253703	high	low	3.84287	1.85144	2.04481	0.513857	0.227412	2.25959	0.0238465	0.0492391
ENSG00000204044	high	low	45.7167	17.5042	19.3018	0.51361	0.131709	3.89958	9.64e-05	0.000410657
ENSG00000075340	high	low	513.373	359.622	396.627	0.513589	0.127187	4.03805	5.39e-05	0.000245089
ENSG00000105613	high	low	159.512	111.774	123.264	0.51343	0.12981	3.95524	7.65e-05	0.00033427
ENSG00000258479	high	low	13.1044	9.18843	10.1309	0.513343	0.12888	3.98312	6.8e-05	0.000301096
ENSG00000118503	high	low	3139.99	2199.85	2426.12	0.513342	0.0774097	6.63149	3.32e-11	6.67e-10
ENSG00000138944	high	low	370.009	259.268	285.921	0.51313	0.122226	4.19821	2.69e-05	0.000133135
ENSG00000254610	high	low	6.51382	4.61066	5.06871	0.512749	0.139453	3.67686	0.000236126	0.000899834
ENSG00000250251	high	low	321.012	225.133	248.21	0.512382	0.0659409	7.77032	7.83e-15	3.96e-13
ENSG00000253497	high	low	15.3692	9.19937	10.141	0.512314	0.236396	2.16719	0.0302203	0.0602881
ENSG00000237945	high	low	413.732	290.2	319.932	0.512009	0.118602	4.31705	1.58e-05	8.29e-05
ENSG00000256633	high	low	18.12	12.6958	14.0013	0.511857	0.0917095	5.58129	2.39e-08	2.44e-07
ENSG00000102230	high	low	81.0657	56.9026	62.7182	0.511657	0.123963	4.12751	3.67e-05	0.000174728
ENSG00000196335	high	low	69.1864	48.5436	53.5119	0.51142	0.14635	3.4945	0.000474942	0.00166944
ENSG00000123146	high	low	2791.68	1958.86	2159.3	0.511041	0.0741242	6.89439	5.41e-12	1.32e-10
ENSG00000136250	high	low	713.762	500.85	552.094	0.5109	0.087864	5.81467	6.08e-09	7.11e-08
ENSG00000118402	high	low	227.753	178.745	176.191	0.510716	0.109347	4.67061	3e-06	1.88e-05
ENSG00000259881	high	low	27.5924	19.375	21.3528	0.510562	0.12243	4.17022	3.04e-05	0.000148203
ENSG00000112936	high	low	2532.66	1227.94	1353.42	0.510505	0.161947	3.1523	0.00161992	0.004822
ENSG00000235054	high	low	1.68504	0.7868	0.859576	0.510424	0.351783	1.45096	0.14679	0.225773
ENSG00000168505	high	low	19.7916	10.2921	11.3399	0.510412	0.154502	3.30359	0.000954561	0.00305806
ENSG00000235351	high	low	14.8641	10.499	11.5496	0.510398	0.0979305	5.21185	1.87e-07	1.56e-06
ENSG00000235568	high	low	945.356	663.788	731.556	0.510071	0.0775312	6.57891	4.74e-11	9.14e-10
ENSG00000119514	high	low	260.308	182.821	201.471	0.51006	0.109851	4.64318	3.43e-06	2.12e-05
ENSG00000226800	high	low	19.6041	13.8346	15.2232	0.509833	0.0752605	6.77425	1.25e-11	2.78e-10
ENSG00000267201	high	low	8.49789	5.98483	6.58968	0.509816	0.0973967	5.23443	1.65e-07	1.4e-06
ENSG00000237592	high	low	4.074	2.32645	2.5667	0.509169	0.230228	2.21158	0.0269954	0.0547796
ENSG00000101057	high	low	4562.63	3206.28	3532.73	0.508976	0.11507	4.4232	9.73e-06	5.36e-05
ENSG00000093134	high	low	34.9127	26.5881	27.0429	0.508584	0.213245	2.38498	0.0170803	0.0370392
ENSG00000165091	high	low	17.4304	12.3183	13.5487	0.508465	0.123839	4.10586	4.03e-05	0.000189702
ENSG00000116882	high	low	208.115	51.0852	14.5283	0.508418	0.186414	2.72736	0.00638431	0.0158502
ENSG00000109158	high	low	26.1166	2.39071	1.98458	0.508315	0.262764	1.9345	0.0530522	0.0971492
ENSG00000105246	high	low	207.248	145.653	160.478	0.508059	0.0931826	5.4523	4.97e-08	4.75e-07
ENSG00000100767	high	low	1172.68	824.579	908.36	0.508036	0.0802555	6.33023	2.45e-10	3.96e-09
ENSG00000244437	high	low	2067.2	1186.93	1307.45	0.507806	0.165405	3.07008	0.00214003	0.00612999
ENSG00000172613	high	low	1405.63	988.629	1088.99	0.507802	0.0552375	9.19306	3.82e-20	8.23e-18
ENSG00000180353	high	low	3319.94	2335.03	2572.08	0.507649	0.0746011	6.80485	1.01e-11	2.29e-10
ENSG00000169194	high	low	3.87845	2.75763	3.02739	0.507455	0.164014	3.09397	0.00197497	0.00572585
ENSG00000226981	high	low	2.39112	1.85362	1.85879	0.507413	0.168252	3.01579	0.00256309	0.00718182
ENSG00000196734	high	low	1.05647	12.0369	0.433229	0.507301	0.467531	1.08506	0.277893	0.378228
ENSG00000164691	high	low	794.224	558.828	615.483	0.507078	0.0878508	5.77203	7.83e-09	8.88e-08
ENSG00000205358	high	low	102.848	18.4132	16.0803	0.506916	0.170052	2.98096	0.00287351	0.00791993
ENSG00000279369	high	low	167.908	118.15	130.126	0.506909	0.0863374	5.87126	4.32e-09	5.24e-08
ENSG00000280414	high	low	2.45374	1.45322	1.59256	0.506305	0.347568	1.45671	0.145197	0.22382
ENSG00000278922	high	low	134.599	94.7471	104.339	0.506205	0.083715	6.04677	1.48e-09	2e-08
ENSG00000259490	high	low	19.6922	11.401	12.555	0.506205	0.180399	2.80603	0.00501562	0.012868
ENSG00000198914	high	low	29.0287	24.4619	13.1832	0.505886	0.213484	2.36966	0.0178042	0.0384011
ENSG00000206432	high	low	271.515	191.266	210.581	0.505564	0.112108	4.50962	6.49e-06	3.74e-05
ENSG00000276289	high	low	7.08474	4.98749	5.49226	0.505544	0.176998	2.85621	0.00428733	0.0111994
ENSG00000228286	high	low	1.80494	2.27495	0.752077	0.50544	0.273668	1.84691	0.0647604	0.114723
ENSG00000236242	high	low	2.12121	0.990614	0.9206	0.505123	0.3597	1.40429	0.160232	0.242518
ENSG00000158292	high	low	1221.12	860.279	947.126	0.50507	0.0693792	7.27985	3.34e-13	1.08e-11
ENSG00000166049	high	low	4.48265	1.36186	0.618565	0.505055	0.486662	1.03779	0.299366	0.401348
ENSG00000229162	high	low	8.6759	6.22139	6.81215	0.505026	0.129257	3.90714	9.34e-05	0.000399484
ENSG00000256660	high	low	5.7255	4.57451	4.4644	0.50502	0.137386	3.67592	0.000236989	0.000902824
ENSG00000233005	high	low	1.31383	1.13055	1.03867	0.504618	0.21792	2.31561	0.0205794	0.0434632
ENSG00000242574	high	low	3361.18	2369.2	2607.95	0.504497	0.0759059	6.64635	3e-11	6.1e-10
ENSG00000204970	high	low	68.496	48.2772	53.1435	0.504423	0.159276	3.16698	0.00154029	0.00462519
ENSG00000211966	high	low	3386.61	2095.7	2148.58	0.503774	0.177614	2.83634	0.00456338	0.0118349
ENSG00000111432	high	low	193.924	146.614	150.583	0.503455	0.116513	4.32103	1.55e-05	8.15e-05
ENSG00000078725	high	low	253.755	179.031	197.016	0.503191	0.171236	2.93858	0.00329723	0.00893072
ENSG00000170458	high	low	5054	3929.68	3924.14	0.503058	0.0784266	6.41438	1.41e-10	2.42e-09
ENSG00000187688	high	low	976.451	688.984	758.172	0.502837	0.0683506	7.35673	1.88e-13	6.42e-12
ENSG00000234919	high	low	2.9236	2.26938	2.24444	0.502765	0.165406	3.03959	0.002369	0.00670257
ENSG00000159588	high	low	80.6766	57.108	62.7805	0.502762	0.0865898	5.80625	6.39e-09	7.41e-08
ENSG00000189409	high	low	9.50838	6.74526	7.41029	0.502701	0.130176	3.86171	0.000112594	0.000469793
ENSG00000162438	high	low	5.02708	4.13947	3.98859	0.50255	0.119277	4.21331	2.52e-05	0.00012551
ENSG00000230126	high	low	2.85879	2.05098	2.24541	0.502265	0.168801	2.97548	0.00292528	0.00803997
ENSG00000203907	high	low	13.4816	8.044	8.83953	0.501903	0.221456	2.26638	0.0234282	0.0485349
ENSG00000223350	high	low	264.94	208.93	128.058	0.501431	0.200147	2.50532	0.0122342	0.0278378
ENSG00000254228	high	low	4.39425	3.41375	3.41744	0.501211	0.195854	2.5591	0.0104943	0.0243632
ENSG00000253207	high	low	0.352009	0.357303	0.162806	0.501127	0.73898	0.678134	0.497687	0.599964
ENSG00000141526	high	low	3542.15	2502.72	2752.89	0.501096	0.0890336	5.62817	1.82e-08	1.91e-07
ENSG00000144354	high	low	852.596	602.421	662.634	0.501071	0.135324	3.70275	0.000213277	0.000823002
ENSG00000179546	high	low	96.365	68.0811	74.8885	0.501015	0.133479	3.75351	0.000174376	0.000690269
ENSG00000167550	high	low	126.99	89.7621	98.7223	0.500896	0.0714593	7.00953	2.39e-12	6.31e-11
ENSG00000226450	high	low	15.7435	11.3075	12.3752	0.500794	0.0969815	5.16381	2.42e-07	1.97e-06
ENSG00000197320	high	low	8.3331	5.91526	6.49719	0.500714	0.192965	2.59485	0.00946328	0.0223002
ENSG00000223865	high	low	17931.3	12673.6	13939.1	0.500641	0.0795611	6.29254	3.12e-10	4.93e-09
ENSG00000198178	high	low	15.9776	11.2872	12.4161	0.50062	0.195029	2.5669	0.0102613	0.0239043
ENSG00000253535	high	low	4.74085	3.4762	3.78058	0.500354	0.192872	2.59423	0.00948029	0.022334
ENSG00000110848	high	low	493.598	348.963	383.774	0.500174	0.1054	4.74548	2.08e-06	1.36e-05
ENSG00000155966	high	low	123.712	80.2056	82.0194	0.500117	0.112462	4.447	8.71e-06	4.86e-05
ENSG00000127928	high	low	33.2051	23.4828	25.8228	0.500059	0.325074	1.5383	0.123976	0.196642
ENSG00000137473	high	low	22.5022	11.2544	12.3633	0.499201	0.180718	2.76232	0.00573922	0.0144548
ENSG00000111863	high	low	221.141	169.63	172.049	0.499091	0.128317	3.88952	0.000100444	0.000425787
ENSG00000056558	high	low	1275.89	902.802	992.598	0.499029	0.0726263	6.87119	6.37e-12	1.52e-10
ENSG00000180974	high	low	0.467813	1.15935	0.354278	0.498947	0.406234	1.22823	0.219362	0.313001
ENSG00000261786	high	low	39.0067	27.6315	30.3693	0.498213	0.179991	2.76798	0.00564042	0.0142442
ENSG00000165164	high	low	82.1622	58.2907	64.0362	0.498088	0.160486	3.10362	0.00191168	0.00556796
ENSG00000271503	high	low	3294.71	2333.26	2564.66	0.497797	0.113506	4.38566	1.16e-05	6.25e-05
ENSG00000168453	high	low	1709.62	1210.84	1330.89	0.497701	0.125332	3.97105	7.16e-05	0.000314918
ENSG00000255753	high	low	4.51851	3.29337	3.58824	0.497273	0.16191	3.07129	0.00213139	0.0061121
ENSG00000253477	high	low	26.0488	18.4525	20.2808	0.497256	0.286191	1.7375	0.082299	0.140031
ENSG00000161929	high	low	339.582	240.579	264.407	0.497072	0.0825051	6.02474	1.69e-09	2.26e-08
ENSG00000121653	high	low	1153.53	817.384	898.288	0.497003	0.0858705	5.78783	7.13e-09	8.16e-08
ENSG00000179242	high	low	172.882	77.6637	80.2173	0.496964	0.113446	4.38062	1.18e-05	6.38e-05
ENSG00000232258	high	low	2.25494	0.80128	0.88209	0.496948	0.239489	2.07503	0.0379838	0.0732576
ENSG00000280153	high	low	243.919	172.9	189.993	0.496748	0.0836706	5.93696	2.9e-09	3.67e-08
ENSG00000269072	high	low	3.62306	2.62549	2.86558	0.496478	0.128453	3.86506	0.000111062	0.0004642
ENSG00000239736	high	low	2.10366	3.09108	1.66442	0.496471	0.257711	1.92646	0.0540465	0.0985935
ENSG00000273443	high	low	15.2945	10.8317	11.9058	0.496404	0.121979	4.06958	4.71e-05	0.000217936
ENSG00000144488	high	low	64.4618	45.7445	50.2494	0.496117	0.136984	3.62171	0.000292667	0.00109051
ENSG00000010810	high	low	2474.08	1754.59	1927.76	0.495636	0.0655204	7.56461	3.89e-14	1.59e-12
ENSG00000232044	high	low	60.4515	42.8987	47.1234	0.495569	0.233134	2.12568	0.0335296	0.0657652
ENSG00000166707	high	low	56.1842	39.9415	43.8509	0.495039	0.0913986	5.41626	6.09e-08	5.71e-07
ENSG00000258661	high	low	17.9822	12.7628	14.019	0.494919	0.194471	2.54496	0.0109292	0.0252087
ENSG00000272115	high	low	11.1757	7.93271	8.71324	0.494228	0.109606	4.50912	6.51e-06	3.75e-05
ENSG00000263681	high	low	1.62235	0.598784	0.661131	0.494103	0.202281	2.44265	0.0145798	0.0324054
ENSG00000130775	high	low	1616.85	1148.11	1260.93	0.493888	0.0778405	6.34487	2.23e-10	3.63e-09
ENSG00000228689	high	low	1.21854	0.483003	0.35723	0.493506	0.433683	1.13794	0.255145	0.353203
ENSG00000131095	high	low	90.8993	64.5326	70.8786	0.493274	0.156872	3.14443	0.00166411	0.00493626
ENSG00000186150	high	low	13.2718	9.43085	10.3553	0.493237	0.109684	4.49689	6.9e-06	3.94e-05
ENSG00000198719	high	low	536.157	380.905	418.272	0.493182	0.0792124	6.22607	4.78e-10	7.22e-09
ENSG00000198624	high	low	1703.49	1210.36	1329.05	0.493012	0.0833208	5.91704	3.28e-09	4.09e-08
ENSG00000113302	high	low	25.7692	18.2694	20.0745	0.492971	0.139474	3.53451	0.000408533	0.00146155
ENSG00000211667	high	low	58.6623	17.1715	14.6898	0.492595	0.186421	2.64238	0.0082325	0.0197554
ENSG00000168124	high	low	5.60794	2.46736	2.7075	0.492472	0.357962	1.37577	0.168894	0.253429
ENSG00000205784	high	low	20.8809	14.9574	16.383	0.492159	0.110629	4.44875	8.64e-06	4.83e-05
ENSG00000171051	high	low	466.853	331.839	364.335	0.492059	0.0846894	5.81016	6.24e-09	7.27e-08
ENSG00000242580	high	low	125.982	39.6258	21.383	0.491692	0.205262	2.39543	0.0166008	0.0361745
ENSG00000114646	high	low	193.821	137.9	151.359	0.491646	0.098546	4.989	6.07e-07	4.48e-06
ENSG00000142512	high	low	610.489	434.095	476.549	0.491622	0.0787526	6.24261	4.3e-10	6.57e-09
ENSG00000237513	high	low	22.1191	15.7291	17.2671	0.491259	0.130352	3.76872	0.000164089	0.000654542
ENSG00000247774	high	low	483.376	343.879	377.453	0.491125	0.0932228	5.26829	1.38e-07	1.19e-06
ENSG00000226423	high	low	3.59617	2.58411	2.8277	0.491011	0.194446	2.52518	0.011564	0.0264817
ENSG00000274565	high	low	48.122	34.1665	37.5253	0.490996	0.0994995	4.93465	8.03e-07	5.76e-06
ENSG00000169314	high	low	11.0735	5.82233	6.3549	0.490758	0.117068	4.19209	2.76e-05	0.000136276
ENSG00000167792	high	low	8062.94	5739.44	6298.66	0.490407	0.0581471	8.43391	3.34e-17	3.06e-15
ENSG00000095752	high	low	86.2652	61.4894	67.4525	0.490403	0.0928642	5.28087	1.29e-07	1.11e-06
ENSG00000270474	high	low	0.721464	1.20343	0.558157	0.490316	0.236751	2.07102	0.0383568	0.0738739
ENSG00000221890	high	low	2344.4	1669.1	1831.63	0.490128	0.0972842	5.0381	4.7e-07	3.56e-06
ENSG00000255769	high	low	252.53	179.853	197.345	0.490058	0.0743481	6.59141	4.36e-11	8.52e-10
ENSG00000274272	high	low	272.93	194.446	213.335	0.489795	0.0776324	6.30916	2.81e-10	4.48e-09
ENSG00000136842	high	low	170.477	121.45	133.25	0.489776	0.116058	4.22011	2.44e-05	0.000122169
ENSG00000051523	high	low	5246.65	3736.59	4100.03	0.489686	0.0887334	5.51863	3.42e-08	3.38e-07
ENSG00000181585	high	low	24.7806	17.6851	19.3929	0.489251	0.108547	4.50726	6.57e-06	3.77e-05
ENSG00000173227	high	low	3196.94	2278.41	2499.48	0.488706	0.116523	4.19406	2.74e-05	0.000135234
ENSG00000235385	high	low	11.7589	11.7755	5.52808	0.488534	0.189259	2.58129	0.00984308	0.023061
ENSG00000182853	high	low	154.89	294.559	121.107	0.488486	0.0986661	4.9509	7.39e-07	5.36e-06
ENSG00000185527	high	low	73.0762	52.0636	57.1209	0.488346	0.0867043	5.63231	1.78e-08	1.86e-07
ENSG00000000938	high	low	722.956	515.371	565.333	0.488173	0.0765739	6.37519	1.83e-10	3.05e-09
ENSG00000232401	high	low	0.738003	0.960629	0.584747	0.488139	0.229497	2.12699	0.0334206	0.0656041
ENSG00000119547	high	low	284.176	202.645	222.268	0.487886	0.190862	2.55622	0.0105816	0.024547
ENSG00000103313	high	low	46.8729	33.4598	36.6881	0.487821	0.0814787	5.9871	2.14e-09	2.78e-08
ENSG00000120949	high	low	114.415	81.5695	89.4748	0.487758	0.0969593	5.03055	4.89e-07	3.69e-06
ENSG00000272311	high	low	0.472895	0.826837	0.366673	0.487621	0.374237	1.30297	0.192584	0.281754
ENSG00000205927	high	low	6.00814	3.11827	2.17281	0.487346	0.265593	1.83493	0.0665154	0.1172
ENSG00000204033	high	low	1.78801	0.999205	1.08854	0.487301	0.255075	1.91042	0.0560791	0.101694
ENSG00000273213	high	low	4.06051	2.92247	3.19638	0.487292	0.1385	3.51837	0.000434213	0.00154281
ENSG00000276122	high	low	7.186	6.82021	3.23833	0.487282	0.257998	1.88871	0.0589312	0.105963
ENSG00000167513	high	low	1365.19	973.937	1068.1	0.487192	0.0911693	5.34382	9.1e-08	8.19e-07
ENSG00000242019	high	low	0.67301	1.45838	0.527765	0.487148	0.346665	1.40524	0.15995	0.242178
ENSG00000258743	high	low	4.05879	2.37645	2.59952	0.487146	0.319969	1.52248	0.127889	0.201711
ENSG00000253209	high	low	3.21387	2.2718	2.49854	0.486871	0.225274	2.16124	0.0306768	0.0610555
ENSG00000145860	high	low	3410.25	2433.38	2668.5	0.486863	0.0756714	6.43392	1.24e-10	2.16e-09
ENSG00000115956	high	low	2202.37	1571.75	1723.53	0.486595	0.0874892	5.56177	2.67e-08	2.7e-07
ENSG00000248996	high	low	23.2378	16.5791	18.1817	0.486173	0.0774592	6.2765	3.46e-10	5.39e-09
ENSG00000256463	high	low	17.1811	11.4534	7.37482	0.486027	0.181755	2.67407	0.00749361	0.0182254
ENSG00000060566	high	low	58.3815	4.04943	3.88059	0.485751	0.151588	3.20441	0.00135341	0.00413662
ENSG00000204110	high	low	5.39552	3.85327	4.22446	0.485235	0.154692	3.13678	0.00170812	0.00504986
ENSG00000240929	high	low	4.55895	3.285	3.59162	0.485058	0.129996	3.73132	0.000190481	0.000745398
ENSG00000172725	high	low	9052.53	6468.27	7090.25	0.484945	0.0575914	8.42045	3.75e-17	3.38e-15
ENSG00000234373	high	low	2.52043	1.30763	1.42665	0.484929	0.347199	1.39669	0.162508	0.24541
ENSG00000101224	high	low	4978.69	3557.59	3899.62	0.48484	0.0794242	6.10444	1.03e-09	1.44e-08
ENSG00000228325	high	low	6.16486	3.44896	3.26655	0.484151	0.25059	1.93204	0.0533542	0.0975785
ENSG00000122188	high	low	241.005	172.297	188.834	0.484019	0.127897	3.78443	0.000154062	0.000619415
ENSG00000166165	high	low	3982.23	2288.85	2508.44	0.483994	0.122599	3.94778	7.89e-05	0.000343626
ENSG00000138623	high	low	956.233	557.183	610.656	0.483888	0.0728701	6.64042	3.13e-11	6.32e-10
ENSG00000158163	high	low	269.567	192.876	211.334	0.483885	0.0715117	6.76651	1.32e-11	2.92e-10
ENSG00000235526	high	low	2.35816	1.38518	1.3365	0.483846	0.220104	2.19827	0.0279301	0.0563972
ENSG00000137825	high	low	114.169	81.6421	89.4706	0.483601	0.129514	3.73397	0.000188483	0.000738276
ENSG00000136155	high	low	145.007	93.9987	79.7205	0.483329	0.265677	1.81924	0.068875	0.120647
ENSG00000243811	high	low	341.567	244.381	267.772	0.483006	0.0810559	5.95893	2.54e-09	3.25e-08
ENSG00000137648	high	low	635.721	501.987	498.419	0.482925	0.195247	2.4734	0.0133832	0.0300365
ENSG00000120068	high	low	178.657	98.5086	77.3466	0.482776	0.139476	3.46136	0.000537453	0.00185692
ENSG00000125730	high	low	40995.5	29339.8	32145.1	0.482609	0.0941488	5.12602	2.96e-07	2.37e-06
ENSG00000158555	high	low	1563.89	1119.34	1226.33	0.482528	0.0851478	5.66695	1.45e-08	1.55e-07
ENSG00000105717	high	low	96.1181	68.8252	75.3941	0.482517	0.0920379	5.2426	1.58e-07	1.35e-06
ENSG00000254176	high	low	3.72237	2.65867	2.91469	0.482434	0.196538	2.45466	0.0141019	0.0314643
ENSG00000225720	high	low	9.27648	6.59518	7.24052	0.48198	0.126124	3.82147	0.000132659	0.000542401
ENSG00000125726	high	low	63.0794	45.1795	49.4877	0.481948	0.120783	3.9902	6.6e-05	0.00029322
ENSG00000233901	high	low	310.142	222.183	243.353	0.481816	0.0830632	5.80059	6.61e-09	7.62e-08
ENSG00000188897	high	low	87.8855	63.0574	69.0331	0.481687	0.0856927	5.62109	1.9e-08	1.98e-07
ENSG00000188817	high	low	39.9515	21.9276	21.1266	0.481577	0.184337	2.61249	0.00898864	0.0213395
ENSG00000261272	high	low	1.32054	0.895704	0.852866	0.481214	0.272249	1.76755	0.0771359	0.132598
ENSG00000101311	high	low	464.114	332.533	364.202	0.481	0.16268	2.95673	0.00310923	0.00848381
ENSG00000143119	high	low	3210.4	2300.4	2519.42	0.480797	0.0804078	5.97948	2.24e-09	2.9e-08
ENSG00000026559	high	low	457.334	313.062	307.552	0.480631	0.185406	2.59232	0.00953305	0.0224437
ENSG00000131019	high	low	41.4492	29.6991	32.5272	0.480409	0.138104	3.47861	0.000504027	0.00175679
ENSG00000143125	high	low	362.967	15.5966	8.93025	0.480386	0.166251	2.88953	0.00385822	0.0102396
ENSG00000253266	high	low	6.09228	4.3776	4.79029	0.480365	0.177491	2.70642	0.00680132	0.0167602
ENSG00000166257	high	low	108.044	77.5078	84.8574	0.480107	0.12088	3.97176	7.13e-05	0.000314146
ENSG00000124772	high	low	469.75	336.731	368.746	0.479996	0.092953	5.16385	2.42e-07	1.97e-06
ENSG00000114124	high	low	6.94186	5.02372	5.48538	0.479927	0.114418	4.19452	2.73e-05	0.000135021
ENSG00000100385	high	low	1661.25	1191.18	1304.31	0.479839	0.112157	4.27828	1.88e-05	9.71e-05
ENSG00000204622	high	low	227.99	163.511	179.03	0.479825	0.100323	4.78279	1.73e-06	1.16e-05
ENSG00000260729	high	low	13.0265	9.38678	10.2628	0.479552	0.107737	4.45112	8.54e-06	4.78e-05
ENSG00000141505	high	low	113.82	51.8733	56.8087	0.479491	0.0839376	5.71248	1.11e-08	1.22e-07
ENSG00000170577	high	low	713.462	511.709	560.267	0.47948	0.135525	3.53794	0.000403257	0.00144454
ENSG00000255091	high	low	6.46256	4.64662	5.08369	0.479427	0.1806	2.65463	0.00793954	0.019143
ENSG00000278500	high	low	11.1797	8.09513	8.83753	0.479235	0.131027	3.65754	0.00025465	0.000962469
ENSG00000197766	high	low	2516.43	1805.2	1976.38	0.479211	0.137227	3.4921	0.000479247	0.00168243
ENSG00000261092	high	low	1.68913	0.562673	0.60304	0.479116	0.368844	1.29897	0.193956	0.283374
ENSG00000259834	high	low	226.458	162.475	177.875	0.478906	0.116939	4.09536	4.22e-05	0.000197443
ENSG00000224259	high	low	163.389	128.426	128.367	0.478836	0.199298	2.40261	0.0162784	0.0355652
ENSG00000274736	high	low	16.7304	11.9731	13.1181	0.478748	0.120354	3.97782	6.95e-05	0.000306977
ENSG00000141096	high	low	6.57563	4.70537	5.15551	0.478515	0.120111	3.98393	6.78e-05	0.000300103
ENSG00000066336	high	low	1765.81	1267.54	1387.47	0.478171	0.0734243	6.51243	7.39e-11	1.36e-09
ENSG00000146666	high	low	9.35071	6.73659	7.36576	0.478035	0.132025	3.6208	0.000293697	0.00109386
ENSG00000249867	high	low	0.410994	0.401231	0.307612	0.477278	0.395921	1.20549	0.228015	0.322808
ENSG00000185269	high	low	81.0343	64.0014	54.73	0.477238	0.139869	3.41204	0.000644778	0.00217036
ENSG00000204949	high	low	25.3751	13.3565	11.2571	0.477093	0.199604	2.3902	0.0168391	0.0366096
ENSG00000120498	high	low	23.2177	18.9554	18.2327	0.476601	0.0965183	4.93793	7.9e-07	5.68e-06
ENSG00000002745	high	low	16.7918	6.83068	7.44352	0.476552	0.130084	3.66342	0.000248873	0.000942781
ENSG00000227744	high	low	2.81885	2.06436	2.24595	0.476442	0.159386	2.98923	0.0027968	0.00774399
ENSG00000220517	high	low	15.6363	11.2602	12.3135	0.476429	0.114479	4.16171	3.16e-05	0.000153122
ENSG00000231754	high	low	17.3675	1.44063	1.16694	0.476348	0.216233	2.20294	0.0275992	0.0558308
ENSG00000041515	high	low	120.573	62.3674	68.2319	0.4763	0.122825	3.87788	0.000105372	0.000444125
ENSG00000198517	high	low	1574.59	1132	1238.52	0.476145	0.0587158	8.1093	5.09e-16	3.47e-14
ENSG00000228477	high	low	18.9576	13.6599	14.935	0.476087	0.0909133	5.23672	1.63e-07	1.38e-06
ENSG00000189229	high	low	4.44996	3.50173	3.52747	0.475891	0.270873	1.75688	0.078938	0.135181
ENSG00000169403	high	low	1407.33	1011.79	1106.98	0.475885	0.0760569	6.25697	3.93e-10	6.05e-09
ENSG00000188778	high	low	5.56269	3.74421	3.33883	0.47571	0.153398	3.10115	0.00192767	0.00560735
ENSG00000184368	high	low	157.234	113.102	123.724	0.475562	0.162958	2.91831	0.00351933	0.00945438
ENSG00000185633	high	low	1500.57	995.924	1008.58	0.475462	0.0933508	5.09328	3.52e-07	2.75e-06
ENSG00000125430	high	low	404.761	291.065	318.429	0.475457	0.0831669	5.71691	1.08e-08	1.2e-07
ENSG00000254326	high	low	9.19444	5.55025	4.69589	0.475388	0.204246	2.32752	0.0199374	0.0422886
ENSG00000251039	high	low	130.566	145.918	76.5438	0.475386	0.205809	2.30983	0.0208974	0.044031
ENSG00000231013	high	low	4.36794	3.16273	3.45281	0.475104	0.177203	2.68113	0.00733737	0.0178991
ENSG00000281655	high	low	63.7744	51.5905	50.2023	0.475096	0.198094	2.39833	0.01647	0.0359152
ENSG00000168918	high	low	2075.73	1493.31	1633.49	0.475038	0.0728517	6.52061	7e-11	1.3e-09
ENSG00000232613	high	low	18.5253	13.4094	14.6407	0.474896	0.132753	3.5773	0.000347163	0.00126545
ENSG00000253522	high	low	93.2938	67.1789	73.4643	0.474892	0.121764	3.9001	9.62e-05	0.000409895
ENSG00000224956	high	low	12.3015	8.8729	9.6981	0.474669	0.0946288	5.01612	5.27e-07	3.95e-06
ENSG00000182183	high	low	60.2437	43.3999	47.4539	0.474667	0.0931877	5.09367	3.51e-07	2.75e-06
ENSG00000162699	high	low	0.259184	0.393597	0.15802	0.474639	0.638465	0.743407	0.457236	0.561975
ENSG00000264629	high	low	5.44462	4.78202	3.43927	0.474572	0.226233	2.09771	0.0359304	0.0697675
ENSG00000259680	high	low	19.136	15.0197	12.2585	0.474395	0.18994	2.49761	0.0125035	0.0283632
ENSG00000281571	high	low	15.4548	11.1504	12.1864	0.473966	0.120319	3.93925	8.17e-05	0.00035492
ENSG00000113205	high	low	273.537	196.978	215.404	0.473956	0.126256	3.75393	0.000174082	0.000689352
ENSG00000163958	high	low	15.5258	5.69879	6.24182	0.473566	0.140545	3.3695	0.000753037	0.0024866
ENSG00000213203	high	low	557.322	401.329	438.874	0.47346	0.0772429	6.1295	8.82e-10	1.25e-08
ENSG00000131042	high	low	545.51	392.897	429.628	0.473173	0.0825272	5.73354	9.84e-09	1.09e-07
ENSG00000234571	high	low	5.78887	4.7518	4.66185	0.473053	0.137351	3.44411	0.000572952	0.00196343
ENSG00000100024	high	low	25.7629	18.6557	20.3663	0.472773	0.107422	4.4011	1.08e-05	5.87e-05
ENSG00000187905	high	low	5.57628	3.09608	3.37062	0.472724	0.176575	2.67719	0.00742429	0.018076
ENSG00000117594	high	low	392.822	150.612	164.687	0.472699	0.109923	4.30026	1.71e-05	8.89e-05
ENSG00000130429	high	low	10917.4	7867.88	8601.83	0.472578	0.0625739	7.55232	4.28e-14	1.72e-12
ENSG00000116981	high	low	2.10199	1.39564	1.25541	0.472503	0.173397	2.72498	0.00643053	0.0159554
ENSG00000211950	high	low	954.017	649.641	591.934	0.472082	0.180994	2.60827	0.00910011	0.0215761
ENSG00000149926	high	low	180.493	130.145	142.263	0.471929	0.133941	3.5234	0.000426044	0.00151732
ENSG00000160838	high	low	31.1984	15.8123	17.24	0.471825	0.134556	3.50653	0.000453983	0.00160523
ENSG00000168658	high	low	43.0316	26.3061	28.7353	0.471823	0.126479	3.73043	0.000191152	0.000747672
ENSG00000147378	high	low	39.5824	8.76061	9.56544	0.471711	0.143586	3.28523	0.001019	0.00323702
ENSG00000122691	high	low	644.049	506.711	507.606	0.471574	0.0975042	4.83644	1.32e-06	9.08e-06
ENSG00000260877	high	low	23.1331	18.394	18.2566	0.471429	0.228973	2.05889	0.039505	0.0757513
ENSG00000227295	high	low	7.21191	5.21622	5.69655	0.471377	0.105802	4.45529	8.38e-06	4.7e-05
ENSG00000162174	high	low	829.184	598.099	653.717	0.471335	0.123055	3.83027	0.000128	0.000525683
ENSG00000166851	high	low	2387.61	1722.27	1882.4	0.47123	0.0920358	5.12007	3.05e-07	2.43e-06
ENSG00000154319	high	low	513.126	370.178	404.583	0.471182	0.114129	4.12851	3.65e-05	0.000174094
ENSG00000087237	high	low	118.83	85.6519	93.6373	0.470996	0.078295	6.01566	1.79e-09	2.37e-08
ENSG00000239713	high	low	1050.23	757.704	828.11	0.470914	0.0831815	5.66128	1.5e-08	1.6e-07
ENSG00000101447	high	low	1468.19	1059.32	1157.73	0.470899	0.100643	4.6789	2.88e-06	1.82e-05
ENSG00000187193	high	low	2935	2117.67	2314.39	0.470891	0.10896	4.32169	1.55e-05	8.13e-05
ENSG00000173894	high	low	1938.7	1398.93	1528.84	0.470795	0.124766	3.77342	0.000161023	0.000643472
ENSG00000228723	high	low	30.9672	12.7603	12.2384	0.470588	0.27207	1.72966	0.0836914	0.142043
ENSG00000135144	high	low	432.555	312.206	341.172	0.470325	0.0831065	5.65931	1.52e-08	1.61e-07
ENSG00000186152	high	low	2.33621	1.91747	1.86254	0.470177	0.193367	2.43153	0.0150353	0.0332476
ENSG00000272163	high	low	3.87203	3.95841	3.06476	0.470106	0.175845	2.67341	0.00750842	0.018256
ENSG00000214999	high	low	13.8216	9.9921	10.9138	0.470105	0.141517	3.32189	0.000894109	0.00288706
ENSG00000152495	high	low	373.936	270.058	295.06	0.469676	0.0916984	5.12196	3.02e-07	2.41e-06
ENSG00000169884	high	low	54.6283	39.433	43.0902	0.469402	0.123625	3.79697	0.000146475	0.000592322
ENSG00000101958	high	low	18.6528	5.29773	2.73523	0.469262	0.217392	2.1586	0.0308813	0.0613965
ENSG00000227755	high	low	35.0292	25.3374	27.6701	0.469179	0.144782	3.24059	0.00119283	0.00370482
ENSG00000131183	high	low	4.8908	3.57231	3.88965	0.468998	0.154058	3.0443	0.00233222	0.00660754
ENSG00000168811	high	low	60.6799	43.9126	47.9481	0.468893	0.133316	3.51716	0.000436187	0.00154879
ENSG00000139144	high	low	340.251	245.882	268.595	0.468806	0.160235	2.92573	0.00343646	0.0092571
ENSG00000260005	high	low	63.9372	46.2743	50.5254	0.468666	0.0803026	5.83624	5.34e-09	6.33e-08
ENSG00000077238	high	low	4029.49	2911.83	3180.83	0.468638	0.0582531	8.04486	8.63e-16	5.57e-14
ENSG00000278857	high	low	30.8928	19.1632	16.4455	0.468627	0.205047	2.28546	0.022286	0.0465082
ENSG00000189410	high	low	18.757	12.6357	12.8844	0.468565	0.129176	3.62733	0.000286372	0.00106934
ENSG00000215124	high	low	2.70823	2.32652	1.84742	0.468525	0.27303	1.71602	0.0861586	0.145531
ENSG00000110934	high	low	806.205	582.596	636.414	0.468432	0.0823169	5.6906	1.27e-08	1.37e-07
ENSG00000227262	high	low	31.1693	22.5239	24.6047	0.468328	0.0880614	5.31819	1.05e-07	9.29e-07
ENSG00000088320	high	low	118.149	85.3841	93.27	0.468284	0.0985746	4.75055	2.03e-06	1.33e-05
ENSG00000183631	high	low	1.3382	1.06345	0.828401	0.468064	0.307625	1.52154	0.128124	0.202004
ENSG00000174776	high	low	20.6675	12.1971	13.2892	0.467792	0.161338	2.89945	0.00373816	0.00996163
ENSG00000225760	high	low	6.09814	4.41312	4.81867	0.467734	0.22627	2.06715	0.0387201	0.0744484
ENSG00000115604	high	low	230.624	166.764	182.134	0.467653	0.084226	5.55236	2.82e-08	2.84e-07
ENSG00000145861	high	low	135.992	98.385	107.436	0.467297	0.101744	4.59285	4.37e-06	2.63e-05
ENSG00000123358	high	low	5488.79	3971.03	4336.33	0.467006	0.116058	4.02391	5.72e-05	0.00025824
ENSG00000258654	high	low	4.49213	4.02422	3.58629	0.466991	0.196535	2.37612	0.0174959	0.0378269
ENSG00000144485	high	low	716.687	518.494	566.195	0.466969	0.103571	4.5087	6.52e-06	3.75e-05
ENSG00000053524	high	low	52.4232	38.0975	41.5454	0.466728	0.107224	4.35282	1.34e-05	7.16e-05
ENSG00000115009	high	low	123.502	85.997	77.3996	0.46665	0.151316	3.08395	0.00204275	0.00589662
ENSG00000101680	high	low	521.725	377.553	412.253	0.466647	0.110484	4.22366	2.4e-05	0.000120569
ENSG00000179674	high	low	10.3712	4.527	4.93898	0.466636	0.229738	2.03117	0.0422377	0.0800921
ENSG00000164379	high	low	115.108	79.3795	80.4934	0.466148	0.138857	3.35703	0.000787838	0.00258414
ENSG00000169856	high	low	2.71849	2.03955	2.20296	0.466147	0.258206	1.80533	0.0710233	0.123796
ENSG00000168079	high	low	262.489	190.013	207.457	0.465971	0.166909	2.79176	0.00524215	0.0133634
ENSG00000182103	high	low	93.3951	57.0068	56.6074	0.465923	0.173872	2.67969	0.007369	0.017967
ENSG00000214688	high	low	6.71796	4.87051	5.31516	0.465558	0.127236	3.659	0.000253198	0.000957524
ENSG00000249806	high	low	3.77538	2.84231	3.06689	0.465454	0.196043	2.37424	0.0175851	0.0379974
ENSG00000198771	high	low	1365.19	988.706	1079.32	0.465435	0.0805325	5.77947	7.49e-09	8.53e-08
ENSG00000158473	high	low	150.65	109.018	119.038	0.465284	0.0746549	6.23246	4.59e-10	6.97e-09
ENSG00000249199	high	low	2.11898	0.915489	0.983159	0.46481	0.402623	1.15445	0.248314	0.34562
ENSG00000223931	high	low	14.9445	10.8215	11.8139	0.464803	0.176233	2.63743	0.00835362	0.0200077
ENSG00000186442	high	low	14.1458	3.60366	3.91984	0.464372	0.193003	2.40603	0.016127	0.0352693
ENSG00000272789	high	low	11.7404	8.55633	9.32266	0.464142	0.129417	3.58641	0.000335257	0.00122771
ENSG00000074181	high	low	17930.1	14049.8	14186	0.463959	0.0658982	7.04054	1.91e-12	5.21e-11
ENSG00000107738	high	low	2270.88	1646.3	1796.63	0.46393	0.070842	6.54879	5.8e-11	1.1e-09
ENSG00000274248	high	low	4.94326	3.62085	3.93913	0.46366	0.135157	3.43052	0.000602432	0.00204943
ENSG00000213071	high	low	27.0463	19.6508	21.4307	0.463311	0.0881249	5.25743	1.46e-07	1.25e-06
ENSG00000269936	high	low	579.688	420.522	458.83	0.463295	0.11206	4.13436	3.56e-05	0.000170332
ENSG00000101307	high	low	148.743	107.879	117.714	0.463259	0.114079	4.06084	4.89e-05	0.000224971
ENSG00000106366	high	low	6081.94	4411.65	4813.66	0.463199	0.0993132	4.66402	3.1e-06	1.94e-05
ENSG00000169429	high	low	463.824	336.477	367.127	0.463164	0.148897	3.11063	0.00186686	0.0054529
ENSG00000163518	high	low	13.6191	9.87642	10.7772	0.463046	0.15882	2.91553	0.00355081	0.00952816
ENSG00000118113	high	low	32.5567	23.611	25.7641	0.463017	0.204555	2.26354	0.0236024	0.0488408
ENSG00000025708	high	low	7931.78	5754.92	6278.85	0.46285	0.0821437	5.63464	1.75e-08	1.84e-07
ENSG00000211962	high	low	1253.22	909.357	992.119	0.462703	0.178157	2.59716	0.00939975	0.0221773
ENSG00000228742	high	low	11.8484	15.006	4.80799	0.4626	0.231455	1.99866	0.0456451	0.0856113
ENSG00000143382	high	low	804.042	583.637	636.684	0.462396	0.0895452	5.16382	2.42e-07	1.97e-06
ENSG00000279692	high	low	41.905	30.4104	33.1769	0.462163	0.12177	3.79537	0.000147425	0.000595238
ENSG00000204956	high	low	120.808	87.7172	95.6815	0.462152	0.125433	3.68446	0.000229192	0.000877135
ENSG00000204305	high	low	225.144	163.544	178.37	0.462064	0.0770045	6.00048	1.97e-09	2.58e-08
ENSG00000186862	high	low	154.454	112.181	122.355	0.462053	0.0923511	5.00322	5.64e-07	4.2e-06
ENSG00000248383	high	low	52.6364	42.4971	41.7608	0.462035	0.127396	3.62677	0.000286991	0.00107129
ENSG00000236990	high	low	2.25583	1.25579	1.36115	0.461727	0.175537	2.63037	0.00852923	0.0203755
ENSG00000267283	high	low	13.3647	9.79219	10.652	0.461722	0.0894821	5.15994	2.47e-07	2.01e-06
ENSG00000174600	high	low	1288.86	935.965	1020.9	0.461257	0.0765156	6.02828	1.66e-09	2.22e-08
ENSG00000168481	high	low	15.163	11.3244	9.63607	0.461146	0.161881	2.84868	0.00439015	0.0114347
ENSG00000254986	high	low	5062.53	3677.46	4010.82	0.461145	0.0560531	8.22694	1.92e-16	1.45e-14
ENSG00000281406	high	low	86.979	63.2189	68.9375	0.460857	0.194063	2.37478	0.0175592	0.0379489
ENSG00000223749	high	low	158.649	115.316	125.745	0.4606	0.113443	4.06019	4.9e-05	0.000225508
ENSG00000213654	high	low	1782.13	1294.97	1412.22	0.460582	0.0713913	6.45152	1.11e-10	1.95e-09
ENSG00000185112	high	low	578.334	420.19	458.253	0.460503	0.063478	7.25454	4.03e-13	1.28e-11
ENSG00000250644	high	low	31.4467	22.8677	24.9325	0.46048	0.094877	4.85344	1.21e-06	8.4e-06
ENSG00000103335	high	low	9573.61	6958.58	7587.97	0.460264	0.0542049	8.49118	2.05e-17	1.98e-15
ENSG00000142583	high	low	429.148	311.856	340.086	0.460239	0.102916	4.47199	7.75e-06	4.38e-05
ENSG00000234857	high	low	52.6745	38.2998	41.7595	0.459827	0.0740855	6.20671	5.41e-10	8.08e-09
ENSG00000259384	high	low	2.7822	1.98405	1.85039	0.459784	0.174492	2.63499	0.00841385	0.0201316
ENSG00000137843	high	low	32.4416	23.5801	25.7129	0.459778	0.0889722	5.16765	2.37e-07	1.93e-06
ENSG00000137193	high	low	2613.85	1900.81	2072.43	0.459571	0.0794376	5.7853	7.24e-09	8.27e-08
ENSG00000205846	high	low	11.4431	8.315	9.06787	0.459537	0.195927	2.34545	0.019004	0.0406428
ENSG00000274312	high	low	11.778	3.43166	3.25481	0.459495	0.190758	2.40878	0.0160059	0.0350667
ENSG00000111834	high	low	114.452	69.4391	75.6786	0.459172	0.107726	4.26241	2.02e-05	0.000103504
ENSG00000221946	high	low	20.8242	15.1782	16.5371	0.458951	0.120885	3.79659	0.000146698	0.000592863
ENSG00000237846	high	low	28.2038	20.5388	22.3836	0.458841	0.164547	2.78851	0.0052951	0.0134829
ENSG00000204577	high	low	118.812	86.4287	94.2229	0.458582	0.0761924	6.01873	1.76e-09	2.34e-08
ENSG00000214553	high	low	25.0666	19.6636	19.9506	0.458223	0.135575	3.37985	0.000725254	0.00240731
ENSG00000008710	high	low	4914.04	3576.98	3898.79	0.458169	0.0473212	9.68212	3.59e-22	1.35e-19
ENSG00000140678	high	low	1709.29	1244.24	1356.17	0.458104	0.0736342	6.22135	4.93e-10	7.42e-09
ENSG00000214797	high	low	8.87998	6.51386	7.08334	0.458063	0.208941	2.19231	0.0283571	0.0571099
ENSG00000273819	high	low	6.30793	6.02675	5.02245	0.457878	0.152922	2.99419	0.00275171	0.00763135
ENSG00000164900	high	low	1.5622	1.35133	1.26295	0.457851	0.196478	2.3303	0.0197904	0.0420376
ENSG00000261067	high	low	42.2196	30.8208	33.5643	0.457622	0.0731447	6.25639	3.94e-10	6.06e-09
ENSG00000276923	high	low	5.27608	3.85134	4.19425	0.457594	0.168969	2.70815	0.00676588	0.0166828
ENSG00000230107	high	low	40.2158	29.341	31.9584	0.45755	0.127586	3.58621	0.000335516	0.00122825
ENSG00000205364	high	low	397.492	109.218	119.028	0.457284	0.123373	3.70652	0.000210126	0.000812692
ENSG00000261349	high	low	13.8639	10.1264	11.0259	0.457114	0.131786	3.4686	0.000523168	0.00181361
ENSG00000115165	high	low	998.704	727.704	792.929	0.456649	0.0996146	4.58415	4.56e-06	2.73e-05
ENSG00000100450	high	low	159.295	116.053	126.46	0.456643	0.116202	3.92974	8.5e-05	0.000367614
ENSG00000235010	high	low	3.10761	2.33422	2.52036	0.456643	0.176299	2.59015	0.00959329	0.0225643
ENSG00000224984	high	low	11.4416	7.10414	7.73387	0.456458	0.177352	2.57373	0.0100608	0.023498
ENSG00000162490	high	low	171.34	124.902	136.079	0.456191	0.118381	3.85358	0.000116404	0.000483561
ENSG00000268916	high	low	24.7067	13.4819	14.0219	0.456181	0.322257	1.41558	0.156898	0.238305
ENSG00000134548	high	low	74.3305	58.6049	59.0544	0.45614	0.170326	2.67804	0.00740554	0.0180371
ENSG00000214826	high	low	204.671	149.294	162.622	0.455993	0.0752626	6.05869	1.37e-09	1.86e-08
ENSG00000111796	high	low	193.064	140.738	153.332	0.45575	0.104653	4.35488	1.33e-05	7.11e-05
ENSG00000064932	high	low	6809.17	4964.96	5408.83	0.455714	0.0456351	9.98603	1.75e-23	8.69e-21
[truncated: 29,656 more rows]

## Sheet: differentially expressed genes
	log2FoldChange	pvalue
ENSG00000115386	2.33266	1.86e-05
ENSG00000163202	2.27701	4.5e-05
ENSG00000162992	2.26652	2.35e-05
ENSG00000221844	2.22729	1.67e-12
ENSG00000100604	2.18227	2.07e-16
ENSG00000187135	2.1204	9.11e-08
ENSG00000104921	2.06023	4.4e-26
ENSG00000170465	2.00687	1.39e-15
ENSG00000196805	1.85595	0.00737722
ENSG00000198854	1.83072	0.000490282
ENSG00000157851	1.80489	8.5e-12
ENSG00000133636	1.80346	1.2e-10
ENSG00000205420	1.7941	5.25e-14
ENSG00000164287	1.79141	2.75e-12
ENSG00000196092	1.78772	3.13e-23
ENSG00000156738	1.7688	1.16e-22
ENSG00000136573	1.74528	1.48e-26
ENSG00000167483	1.73778	1.17e-34
ENSG00000182566	1.73408	4.07e-25
ENSG00000169594	1.72341	2.42e-23
ENSG00000173702	1.71925	4.5e-14
ENSG00000163534	1.70973	2.63e-19
ENSG00000106689	1.70348	5.59e-27
ENSG00000177455	1.69056	5.64e-25
ENSG00000206073	1.68022	5.28e-06
ENSG00000100721	1.67335	9.08e-18
ENSG00000112195	1.65078	5.85e-35
ENSG00000162897	1.64025	6.32e-15
ENSG00000144834	1.62986	5.75e-14
ENSG00000171560	1.62651	1.94e-05
ENSG00000147381	1.58486	0.000399176
ENSG00000204613	1.54925	1.01e-09
ENSG00000105376	1.54284	1.01e-25
ENSG00000237412	1.53498	2.04e-06
ENSG00000185559	1.51892	3.05e-07
ENSG00000186081	1.50396	1.91e-15
ENSG00000188822	1.49925	9.11e-22
ENSG00000132704	1.4992	1.47e-18
ENSG00000128438	1.49919	1.59e-20
ENSG00000176566	1.47465	0.00702727
ENSG00000160683	1.47431	1.13e-20
ENSG00000197641	1.47062	3.73e-05
ENSG00000167889	1.46592	4.51e-23
ENSG00000137440	1.46476	1.24e-08
ENSG00000226321	1.4472	1.33e-13
ENSG00000214402	1.44563	5.85e-20
ENSG00000159516	1.44322	0.00177897
ENSG00000254774	1.44055	5.7e-06
ENSG00000168824	1.43037	3.1e-26
ENSG00000273238	1.42794	0.0197091
ENSG00000271856	1.42649	4.63e-19
ENSG00000184672	1.41855	3.87e-06
ENSG00000255406	1.41602	0.000303525
ENSG00000186832	1.41245	1.76e-11
ENSG00000240476	1.41149	9.47e-11
ENSG00000232747	1.41029	2.79e-07
ENSG00000270505	1.40717	1.93e-06
ENSG00000164458	1.39635	0.000625059
ENSG00000111700	1.39587	0.000787953
ENSG00000260458	1.38824	9.82e-05
ENSG00000117322	1.38477	6.37e-11
ENSG00000273706	1.37745	9.13e-06
ENSG00000235532	1.37016	9.24e-14
ENSG00000265517	1.36968	4.22e-09
ENSG00000233936	1.36717	7.43e-05
ENSG00000067842	1.36693	6.39e-12
ENSG00000254256	1.36657	0.000745206
ENSG00000262488	1.36177	2.13e-20
ENSG00000227121	1.35945	0.00414155
ENSG00000211661	1.35934	8.2e-07
ENSG00000159527	1.35854	8.69e-05
ENSG00000242515	1.34962	0.00370845
ENSG00000105205	1.34765	3.26e-07
ENSG00000162456	1.34048	2.12e-05
ENSG00000112539	1.33881	1.21e-07
ENSG00000160856	1.33855	4.11e-19
ENSG00000128268	1.33523	2.11e-34
ENSG00000234068	1.32989	5.26e-05
ENSG00000057149	1.32984	0.00257544
ENSG00000139445	1.32803	2.44e-11
ENSG00000188011	1.32708	5.84e-17
ENSG00000110697	1.32608	1.28e-159
ENSG00000134757	1.32408	2.67e-10
ENSG00000186529	1.31652	2.11e-12
ENSG00000169271	1.31633	0.00077946
ENSG00000186847	1.31229	1.76e-11
ENSG00000132185	1.3112	3.93e-18
ENSG00000238269	1.30841	6.07e-08
ENSG00000187862	1.30799	7.2e-18
ENSG00000183729	1.30729	7.96e-08
ENSG00000125798	1.28943	3.19e-05
ENSG00000211657	1.28414	3.03e-07
ENSG00000170477	1.28288	1.92e-06
ENSG00000164746	1.28157	1.62e-12
ENSG00000249500	1.27685	4.87e-06
ENSG00000247982	1.27603	1.29e-37
ENSG00000159958	1.27289	2.43e-24
ENSG00000253818	1.27117	2.47e-09
ENSG00000224607	1.26518	4e-08
ENSG00000196754	1.25985	9.83e-14
ENSG00000111732	1.25763	1.37e-12
ENSG00000171431	1.25703	9.23e-06
ENSG00000074317	1.25382	1.93e-13
ENSG00000154764	1.24922	2.32e-14
ENSG00000268804	1.24893	5.96e-14
ENSG00000188910	1.24755	2.57e-11
ENSG00000106178	1.24299	9.37e-11
ENSG00000225279	1.24266	2.26e-14
ENSG00000262406	1.24117	6.22e-12
ENSG00000226777	1.22604	3.52e-14
ENSG00000250366	1.22601	2.9e-06
ENSG00000233052	1.22477	2.79e-05
ENSG00000196711	1.22332	0.000227062
ENSG00000178233	1.22162	1.23e-22
ENSG00000254030	1.21771	2.48e-08
ENSG00000117215	1.2169	2.17e-12
ENSG00000206262	1.21133	1.19e-09
ENSG00000230088	1.21057	5.81e-05
ENSG00000186471	1.20497	2.14e-08
ENSG00000068831	1.20443	7.5e-34
ENSG00000267568	1.19816	6.72e-07
ENSG00000187912	1.19666	9.15e-16
ENSG00000268089	1.1935	7.46e-09
ENSG00000109182	1.19215	3.83e-08
ENSG00000154975	1.19213	1.42e-05
ENSG00000269553	1.19201	2.77e-16
ENSG00000242766	1.19034	4.35e-08
ENSG00000275418	1.18818	7.77e-12
ENSG00000211965	1.18643	2.44e-11
ENSG00000115085	1.18534	2.35e-24
ENSG00000128218	1.18388	1.41e-16
ENSG00000239268	1.17725	0.00136372
ENSG00000211898	1.17573	1.66e-10
ENSG00000260303	1.17225	3.52e-09
ENSG00000260581	1.17091	2.99e-15
ENSG00000171551	1.16811	4.29e-17
ENSG00000007312	1.16241	5.66e-21
ENSG00000095777	1.16216	5.09e-12
ENSG00000163209	1.15931	0.000454393
ENSG00000260719	1.15687	3.81e-17
ENSG00000167768	1.1508	1.71e-11
ENSG00000259162	1.14617	3.14e-11
ENSG00000164438	1.14486	0.0152393
ENSG00000168135	1.14101	1.66e-06
ENSG00000158486	1.13662	3.8e-14
ENSG00000236921	1.13442	0.000280574
ENSG00000106648	1.13315	0.00156896
ENSG00000239922	1.13208	0.0360226
ENSG00000153064	1.12917	1.04e-16
ENSG00000204475	1.12811	9.87e-18
ENSG00000107317	1.12788	2.58e-18
ENSG00000197880	1.12637	3.31e-19
ENSG00000178172	1.1262	2.57e-06
ENSG00000153789	1.12545	5.83e-12
ENSG00000136918	1.1222	3.4e-10
ENSG00000258116	1.12024	1.7e-10
ENSG00000196611	1.12011	7.45e-10
ENSG00000092345	1.11802	3.6e-09
ENSG00000268297	1.1161	3.19e-07
ENSG00000163499	1.11441	1.24e-07
ENSG00000136931	1.11192	8.33e-07
ENSG00000129654	1.10961	1.47e-08
ENSG00000128714	1.1065	3.36e-10
ENSG00000182674	1.10402	5.25e-11
ENSG00000163283	1.10141	0.000178614
ENSG00000145850	1.09903	2.97e-17
ENSG00000185479	1.09717	1.03e-07
ENSG00000276850	1.09652	1.61e-09
ENSG00000154252	1.09557	9.92e-10
ENSG00000187492	1.09512	2.51e-08
ENSG00000234184	1.0929	7.18e-09
ENSG00000237111	1.09268	1.72e-08
ENSG00000275385	1.09162	3.8e-11
ENSG00000139800	1.09135	0.000469579
ENSG00000185962	1.08632	0.000495429
ENSG00000227507	1.08409	3.23e-15
ENSG00000198074	1.08247	8.39e-08
ENSG00000137142	1.08101	1.23e-12
ENSG00000189292	1.07703	6.59e-09
ENSG00000125910	1.07272	5.27e-21
ENSG00000132975	1.07203	4.48e-06
ENSG00000226695	1.071	8.72e-05
ENSG00000188373	1.07074	0.0164302
ENSG00000120937	1.07033	0.000184342
ENSG00000110665	1.06924	3.37e-22
ENSG00000268027	1.0688	2.35e-21
ENSG00000223829	1.0663	0.000699557
ENSG00000228590	1.06482	8.6e-07
ENSG00000265206	1.06363	4.18e-17
ENSG00000164626	1.06305	1.44e-13
ENSG00000227039	1.06253	3.58e-24
ENSG00000157330	1.06214	1.47e-05
ENSG00000273760	1.062	1.45e-06
ENSG00000235688	1.06134	3.39e-06
ENSG00000203859	1.05432	3.27e-07
ENSG00000189280	1.05248	6.93e-10
ENSG00000257042	1.05161	3.16e-08
ENSG00000164651	1.04831	0.018137
ENSG00000182255	1.04518	2.82e-06
ENSG00000197540	1.04463	6.19e-17
ENSG00000258611	1.0438	2.66e-06
ENSG00000226397	1.04372	3.01e-09
ENSG00000062524	1.0435	6.11e-16
ENSG00000148600	1.04306	5.25e-15
ENSG00000171049	1.04282	7.43e-14
ENSG00000240040	1.04095	4.08e-08
ENSG00000165606	1.03964	1.15e-05
ENSG00000188389	1.03902	5.99e-17
ENSG00000235840	1.03652	3.13e-09
ENSG00000158485	1.03615	5.98e-10
ENSG00000011083	1.03584	4.06e-18
ENSG00000278195	1.03488	7.62e-13
ENSG00000174948	1.03477	0.0182872
ENSG00000244578	1.03463	0.000338671
ENSG00000184682	1.03241	2.2e-20
ENSG00000081277	1.03155	1.07e-09
ENSG00000181374	1.02925	1.12e-11
ENSG00000253998	1.02671	5.22e-05
ENSG00000173627	1.02629	0.000152789
ENSG00000175463	1.02578	1.16e-26
ENSG00000214822	1.02311	7.97e-05
ENSG00000122420	1.02283	1.1e-13
ENSG00000236347	1.0223	0.0143628
ENSG00000236946	1.0211	6.31e-10
ENSG00000226886	1.01612	0.0425621
ENSG00000104755	1.01257	0.0110895
ENSG00000211749	1.01179	4.32e-09
ENSG00000124157	1.0113	0.031593
ENSG00000134760	1.00915	3.35e-06
ENSG00000250682	1.00884	0.00385776
ENSG00000203783	1.00856	0.00383749
ENSG00000177519	1.00854	1.3e-08
ENSG00000163295	1.00684	0.00955241
ENSG00000137078	1.00627	8.85e-18
ENSG00000082293	1.00463	7.51e-07
ENSG00000214514	1.0043	4.92e-08
ENSG00000261416	1.00214	4.71e-19
ENSG00000189350	1.00166	3.06e-18
ENSG00000203710	1.00137	6.63e-15
ENSG00000168243	1.00006	1.87e-08
ENSG00000238266	0.996688	2.07e-05
ENSG00000086570	0.994577	3.53e-11
ENSG00000105369	0.993574	2.41e-10
ENSG00000064201	0.992271	5.17e-28
ENSG00000205277	0.991972	2.16e-17
ENSG00000255921	0.991044	1.18e-06
ENSG00000211931	0.987107	0.00018449
ENSG00000135898	0.98583	8.15e-13
ENSG00000137975	0.985047	8.11e-06
ENSG00000240505	0.984861	6.35e-10
ENSG00000115194	0.983997	5.87e-13
ENSG00000157766	0.983297	4.48e-15
ENSG00000160224	0.981143	5.25e-12
ENSG00000223991	0.981021	3.93e-06
ENSG00000167664	0.979571	1.86e-14
ENSG00000186265	0.979431	1.59e-13
ENSG00000188676	0.978911	7.46e-12
ENSG00000236834	0.976385	0.0142153
ENSG00000173200	0.974328	1.05e-18
ENSG00000168546	0.97351	1.43e-14
ENSG00000129221	0.973489	2.98e-05
ENSG00000138684	0.973023	5.17e-05
ENSG00000089116	0.973017	9.51e-05
ENSG00000233392	0.972494	2.01e-06
ENSG00000091181	0.97236	6.34e-15
ENSG00000126353	0.971852	3.96e-15
ENSG00000185245	0.971624	3.04e-22
ENSG00000151790	0.970922	1.34e-15
ENSG00000259946	0.969022	0.0416564
ENSG00000245164	0.967716	1.71e-12
ENSG00000254687	0.966193	0.000279262
ENSG00000227300	0.964697	5.29e-05
ENSG00000229106	0.964205	3.81e-11
ENSG00000187821	0.959724	0.0215003
ENSG00000211974	0.956086	3.2e-06
ENSG00000143869	0.955414	3.11e-17
ENSG00000132514	0.954825	1.44e-13
ENSG00000180043	0.954116	0.00163991
ENSG00000114638	0.95036	0.000512253
ENSG00000164509	0.948934	4.27e-12
ENSG00000163735	0.94763	2.96e-06
ENSG00000186960	0.947043	0.00547135
ENSG00000227313	0.946924	0.0124033
ENSG00000153294	0.945379	9.54e-08
ENSG00000166111	0.944999	0.000179341
ENSG00000054356	0.944458	1.29e-10
ENSG00000130294	0.943355	2.84e-05
ENSG00000263264	0.942556	9.4e-19
ENSG00000167895	0.941883	3.03e-26
ENSG00000205436	0.94184	5.15e-12
ENSG00000242258	0.941127	8.04e-15
ENSG00000229407	0.940881	1.69e-07
ENSG00000259092	0.940804	1.61e-10
ENSG00000196990	0.940432	1.93e-06
ENSG00000162040	0.939547	3.5e-05
ENSG00000169174	0.939467	5.74e-10
ENSG00000144285	0.938116	0.000406537
ENSG00000170128	0.93805	8.79e-09
ENSG00000134762	0.93747	1.58e-07
ENSG00000164532	0.937118	0.000245801
ENSG00000211820	0.936747	1.46e-11
ENSG00000099617	0.936695	3.5e-06
ENSG00000182759	0.936421	1.86e-08
ENSG00000184330	0.93567	0.00685218
ENSG00000105352	0.935465	2.89e-19
ENSG00000204610	0.932504	0.000167664
ENSG00000279565	0.932179	7.88e-05
ENSG00000140481	0.931838	1.03e-08
ENSG00000140563	0.931304	2.81e-16
ENSG00000183822	0.929786	4.92e-07
ENSG00000261959	0.928778	5.71e-05
ENSG00000211725	0.925428	5.37e-09
ENSG00000244116	0.924866	0.000104359
ENSG00000254750	0.924581	1.61e-10
ENSG00000271275	0.923013	0.000172279
ENSG00000211809	0.922634	4.57e-11
ENSG00000233342	0.921809	0.0149548
ENSG00000082556	0.920039	0.000185505
ENSG00000124875	0.919289	1.97e-06
ENSG00000240403	0.919171	5.82e-08
ENSG00000106236	0.919138	1.17e-13
ENSG00000231870	0.916765	2.32e-05
ENSG00000233355	0.916511	9.88e-09
ENSG00000269404	0.915851	2.46e-07
ENSG00000163508	0.91577	2.47e-13
ENSG00000117983	0.915677	1.62e-06
ENSG00000280135	0.915654	2.84e-11
ENSG00000269954	0.914908	0.00596856
ENSG00000128713	0.914189	9.7e-10
ENSG00000187550	0.914073	9.36e-05
ENSG00000164434	0.913627	0.000478271
ENSG00000248991	0.912376	5.45e-05
ENSG00000211734	0.911265	2.17e-12
ENSG00000072818	0.910569	8.46e-23
ENSG00000256081	0.910296	0.00256683
ENSG00000170486	0.908556	2.76e-05
ENSG00000178235	0.908305	0.000760246
ENSG00000136231	0.907957	1.64e-06
ENSG00000187922	0.906262	1.25e-06
ENSG00000076662	0.905428	8.41e-17
ENSG00000165457	0.904901	1.18e-19
ENSG00000276557	0.904437	3.52e-11
ENSG00000169994	0.904368	3.2e-19
ENSG00000161270	0.903982	1.84e-07
ENSG00000105550	0.902057	0.0254521
ENSG00000225864	0.9011	3.18e-11
ENSG00000143297	0.899488	3.17e-08
ENSG00000207730	0.897186	3.01e-08
ENSG00000182866	0.896416	7.46e-16
ENSG00000230316	0.896269	3.22e-05
ENSG00000124102	0.896254	6.01e-05
ENSG00000211782	0.895797	1.3e-09
ENSG00000261222	0.895456	1.62e-10
ENSG00000106123	0.894993	1.86e-12
ENSG00000184459	0.894359	7.75e-05
ENSG00000234409	0.893486	3.42e-17
ENSG00000233730	0.893083	0.000229406
ENSG00000012124	0.891019	4.37e-17
ENSG00000251517	0.890548	8.37e-05
ENSG00000172421	0.890368	5.66e-05
ENSG00000211728	0.890251	1.97e-10
ENSG00000169474	0.889897	0.00445143
ENSG00000067840	0.889678	1.35e-13
ENSG00000211752	0.888939	9.42e-10
ENSG00000197057	0.888914	1.29e-10
ENSG00000135519	0.888866	1.08e-13
ENSG00000158639	0.887944	0.000578443
ENSG00000276953	0.886907	1.21e-09
ENSG00000256980	0.885813	7.67e-06
ENSG00000159625	0.88555	3.69e-08
ENSG00000241106	0.884905	8.22e-14
ENSG00000140368	0.884675	1.51e-19
ENSG00000116254	0.884671	1.83e-10
ENSG00000113722	0.883678	4.91e-19
ENSG00000197582	0.883006	8.19e-11
ENSG00000090659	0.882476	8.72e-16
ENSG00000142619	0.882144	2.51e-05
ENSG00000214215	0.881151	2.59e-05
ENSG00000124203	0.88083	1.36e-11
ENSG00000055118	0.880759	7.81e-09
ENSG00000267121	0.879523	4.88e-20
ENSG00000049247	0.879104	3.1e-09
ENSG00000244620	0.879094	3.18e-05
ENSG00000211930	0.87766	0.000292242
ENSG00000253329	0.877532	0.00328212
ENSG00000187957	0.877461	3.86e-05
ENSG00000241657	0.877422	5.99e-10
ENSG00000230099	0.875766	4.94e-11
ENSG00000211598	0.875301	4.52e-07
ENSG00000225541	0.874977	1.48e-08
ENSG00000050767	0.873608	1.94e-16
ENSG00000211899	0.871592	1.32e-06
ENSG00000271021	0.871194	0.000398292
ENSG00000211751	0.870461	2.1e-12
ENSG00000231453	0.869868	1.18e-07
ENSG00000211904	0.86945	2.35e-06
ENSG00000186329	0.868986	6.66e-05
ENSG00000177494	0.866525	3.49e-09
ENSG00000083454	0.863844	2.05e-10
ENSG00000180549	0.863583	1.58e-13
ENSG00000255221	0.862852	6e-07
ENSG00000189182	0.862785	0.00410469
ENSG00000128422	0.862216	1.05e-06
ENSG00000253822	0.861336	0.0024476
ENSG00000160471	0.860331	2.86e-08
ENSG00000237636	0.859827	0.00534537
ENSG00000105141	0.859754	0.00175321
ENSG00000233093	0.859616	1.34e-12
ENSG00000089012	0.859332	1.37e-11
ENSG00000226786	0.859162	5.64e-08
ENSG00000122224	0.858185	4.98e-13
ENSG00000258170	0.85747	0.000755762
ENSG00000105251	0.857318	1.95e-07
ENSG00000116983	0.856807	4.77e-12
ENSG00000180383	0.856434	5.66e-08
ENSG00000211721	0.855958	8.93e-11
ENSG00000113263	0.853995	1.65e-12
ENSG00000260727	0.853838	8.17e-12
ENSG00000232869	0.853536	2.06e-10
ENSG00000160185	0.852938	8.64e-14
ENSG00000280298	0.852363	0.0371065
ENSG00000153820	0.851029	0.000482627
ENSG00000230138	0.850995	5.67e-10
ENSG00000158748	0.848917	3.89e-07
ENSG00000275791	0.848452	3.6e-09
ENSG00000229961	0.848128	3.35e-05
ENSG00000211794	0.848088	2.4e-10
ENSG00000116544	0.847123	3.36e-12
ENSG00000107159	0.846986	0.000162822
ENSG00000237988	0.846945	7.15e-08
ENSG00000175544	0.846864	3.43e-12
ENSG00000163497	0.846151	4.24e-05
ENSG00000277268	0.846075	0.0177005
ENSG00000172724	0.845983	1.39e-07
ENSG00000164099	0.841886	5.31e-08
ENSG00000204165	0.840718	3.99e-14
ENSG00000261115	0.840071	6.04e-08
ENSG00000163568	0.839639	3.25e-10
ENSG00000211746	0.839127	6.98e-11
ENSG00000139193	0.838963	4.14e-13
ENSG00000166592	0.838951	2.91e-10
ENSG00000168389	0.83807	1.13e-13
ENSG00000164393	0.837061	2.67e-06
ENSG00000211924	0.836884	0.000466574
ENSG00000183072	0.836644	0.00316273
ENSG00000163739	0.836352	1.32e-06
ENSG00000092850	0.836205	4.09e-12
ENSG00000163888	0.836143	4.53e-12
ENSG00000247699	0.835252	0.00128947
ENSG00000255833	0.834809	8.2e-10
ENSG00000162551	0.834052	7.93e-14
ENSG00000238222	0.833526	0.000121823
ENSG00000198821	0.833274	3.51e-14
ENSG00000147443	0.83187	6.44e-19
ENSG00000166501	0.831732	9.41e-14
ENSG00000198910	0.831591	6.18e-07
ENSG00000256128	0.830515	4.81e-10
ENSG00000214888	0.830447	0.000453244
ENSG00000126759	0.829608	9.87e-18
ENSG00000256937	0.829025	2.63e-06
ENSG00000168071	0.828535	1.29e-21
ENSG00000211812	0.826705	2.16e-08
ENSG00000198286	0.826198	1e-21
ENSG00000174123	0.825111	2.73e-12
ENSG00000166924	0.824432	1.1e-12
ENSG00000171956	0.822902	3.48e-07
ENSG00000142449	0.822569	1.67e-05
ENSG00000146285	0.822411	6.94e-11
ENSG00000233421	0.821503	3.89e-06
ENSG00000013725	0.820885	1.52e-15
ENSG00000113088	0.820734	5.71e-10
ENSG00000143032	0.820166	0.0116182
ENSG00000234572	0.819619	9.74e-08
ENSG00000279942	0.819289	1.95e-07
ENSG00000171557	0.818944	0.007806
ENSG00000128610	0.81889	0.00147201
ENSG00000229314	0.817526	0.000442671
ENSG00000154165	0.817522	3.63e-06
ENSG00000177807	0.817489	1.29e-11
ENSG00000231621	0.817366	4.56e-07
ENSG00000176160	0.816813	1.06e-10
ENSG00000136490	0.816137	6.67e-18
ENSG00000198883	0.815566	1.21e-06
ENSG00000113430	0.815397	1.64e-06
ENSG00000275158	0.815027	9.72e-06
ENSG00000183918	0.813723	2.19e-10
ENSG00000123329	0.8137	7.81e-21
ENSG00000169006	0.812977	0.000791182
ENSG00000009709	0.812674	0.01157
ENSG00000186049	0.812631	0.000624467
ENSG00000170091	0.812412	3.92e-05
ENSG00000237413	0.812332	0.002946
ENSG00000119919	0.812007	0.00965639
ENSG00000162739	0.81174	3.21e-11
ENSG00000115590	0.81168	1.28e-09
ENSG00000260328	0.811566	0.000612873
ENSG00000115041	0.81156	3.66e-17
ENSG00000147465	0.810868	2.75e-10
ENSG00000188404	0.81031	1.89e-12
ENSG00000090382	0.809339	1.78e-10
ENSG00000080031	0.809215	2.79e-10
ENSG00000066735	0.806762	1.89e-20
ENSG00000081052	0.806522	9.84e-13
ENSG00000255031	0.806271	4.72e-19
ENSG00000205300	0.806255	0.00348075
ENSG00000102970	0.805645	1.98e-09
ENSG00000178199	0.804923	1.95e-17
ENSG00000140519	0.80453	8.37e-05
ENSG00000137757	0.804184	9.19e-11
ENSG00000277030	0.803855	2.74e-06
ENSG00000102879	0.803656	1.85e-19
ENSG00000269220	0.803582	3.05e-17
ENSG00000265190	0.803012	7.36e-06
ENSG00000134571	0.802591	5.64e-13
ENSG00000206075	0.80209	7.89e-06
ENSG00000173762	0.801946	6.67e-12
ENSG00000274752	0.801504	1.11e-07
ENSG00000108342	0.800859	0.000265174
ENSG00000279082	0.800858	1.95e-06
ENSG00000102554	0.799832	1.02e-11
ENSG00000073861	0.799184	6.89e-12
ENSG00000227145	0.798717	6.27e-06
ENSG00000271680	0.796093	5.61e-06
ENSG00000211772	0.795913	2.71e-11
ENSG00000073754	0.794814	0.000406936
ENSG00000255910	0.794586	0.000495178
ENSG00000160883	0.794295	2.29e-13
ENSG00000156150	0.794034	0.000265249
ENSG00000125851	0.793967	0.00426073
ENSG00000152936	0.793956	0.000834934
ENSG00000214754	0.793122	0.00821168
ENSG00000211810	0.792698	4.04e-09
ENSG00000168081	0.792415	1.23e-08
ENSG00000196878	0.79159	3.8e-11
ENSG00000143340	0.791419	5.49e-11
ENSG00000188089	0.791208	0.000238909
ENSG00000233999	0.790576	3.06e-06
ENSG00000258733	0.789867	6.22e-18
ENSG00000172482	0.789818	0.000250439
ENSG00000105122	0.789279	7.39e-21
ENSG00000180644	0.788827	1.78e-12
ENSG00000254126	0.788822	7.87e-07
ENSG00000133710	0.788789	3.63e-07
ENSG00000087085	0.788185	3.67e-11
ENSG00000206579	0.7878	2.13e-06
ENSG00000263366	0.787632	5.8e-10
ENSG00000186854	0.78692	4.93e-13
ENSG00000166736	0.786835	0.00014469
ENSG00000171303	0.78633	3.77e-06
ENSG00000105639	0.786254	3.83e-18
ENSG00000171951	0.785868	1.02e-12
ENSG00000198846	0.785132	6.5e-12
ENSG00000162706	0.785105	1.63e-07
ENSG00000176204	0.784939	0.000482372
ENSG00000274536	0.784912	1.97e-14
ENSG00000173898	0.784148	5.24e-17
ENSG00000227188	0.783508	6.35e-06
ENSG00000170423	0.782201	0.00490109
ENSG00000137077	0.782193	1.73e-06
ENSG00000183770	0.782161	3.89e-06
ENSG00000096996	0.781515	3.75e-17
ENSG00000197632	0.781474	0.000114494
ENSG00000130182	0.780892	6.71e-07
ENSG00000035720	0.780817	2.5e-11
ENSG00000250488	0.780635	0.0218251
ENSG00000231793	0.780188	1.19e-09
ENSG00000186810	0.779975	4.45e-11
ENSG00000186204	0.779972	7.18e-07
ENSG00000211777	0.77925	1.67e-08
ENSG00000178934	0.779202	6.6e-05
ENSG00000172543	0.778493	1.25e-11
ENSG00000211805	0.778324	1.51e-07
ENSG00000231027	0.777837	8.16e-09
ENSG00000023171	0.77758	8.52e-21
ENSG00000105642	0.776671	4.31e-12
ENSG00000174171	0.77666	1.58e-07
ENSG00000251493	0.776512	1.13e-05
ENSG00000118492	0.775741	1.02e-05
ENSG00000229618	0.775219	0.00424696
ENSG00000213420	0.775071	2.44e-10
ENSG00000225802	0.774945	0.001834
ENSG00000149527	0.774813	4.21e-13
ENSG00000089820	0.773948	1.17e-22
ENSG00000070729	0.773387	4.92e-05
ENSG00000268041	0.773279	1.6e-11
ENSG00000276819	0.772965	4.15e-07
ENSG00000272282	0.772917	7.61e-12
ENSG00000258130	0.772907	3.69e-10
ENSG00000131094	0.772842	6.29e-09
ENSG00000259098	0.772359	0.0108616
ENSG00000211727	0.772311	2.32e-08
ENSG00000163599	0.771768	3.34e-10
ENSG00000254667	0.771644	1.5e-14
ENSG00000158815	0.771171	1.5e-07
ENSG00000211706	0.770833	2.98e-08
ENSG00000110448	0.77066	4.93e-12
ENSG00000167286	0.770228	1.49e-10
ENSG00000124191	0.768744	5.86e-16
ENSG00000104894	0.768547	3.04e-19
ENSG00000180422	0.767492	3.32e-07
ENSG00000277089	0.767049	8.91e-07
ENSG00000184905	0.766863	6.13e-06
ENSG00000099957	0.766443	8.75e-10
ENSG00000204983	0.766228	0.00279138
ENSG00000186684	0.765747	1.92e-06
ENSG00000103257	0.765028	7.78e-11
ENSG00000118308	0.765	2.19e-19
ENSG00000085265	0.764775	6.97e-10
ENSG00000007264	0.763807	2.83e-11
ENSG00000211816	0.763681	2.53e-06
ENSG00000104814	0.763561	8.84e-17
ENSG00000110777	0.76337	1.63e-07
ENSG00000259225	0.762995	7.99e-11
ENSG00000171889	0.762323	9.34e-07
ENSG00000211747	0.761986	1.94e-09
ENSG00000159337	0.760862	3.46e-07
ENSG00000211787	0.760662	9.15e-09
ENSG00000260702	0.760432	0.0451633
ENSG00000237530	0.760207	0.000326717
ENSG00000254220	0.759369	0.00288216
ENSG00000241490	0.75888	2.05e-06
ENSG00000253417	0.758776	0.000302344
ENSG00000234965	0.758684	2.76e-06
ENSG00000211647	0.758562	0.000143374
ENSG00000271046	0.758274	3.75e-05
ENSG00000105509	0.757992	7.53e-07
ENSG00000158764	0.757416	0.00279243
ENSG00000160505	0.756214	5.41e-05
ENSG00000184647	0.756193	0.00159178
ENSG00000227036	0.756067	1.1e-08
ENSG00000250509	0.75587	0.00333995
ENSG00000275743	0.75586	5.94e-07
ENSG00000179583	0.755758	3.88e-17
ENSG00000205056	0.75544	3.31e-06
ENSG00000136286	0.754014	1.2e-19
ENSG00000167046	0.753836	2.77e-07
ENSG00000182487	0.753787	3.93e-15
ENSG00000198851	0.75377	2.22e-10
ENSG00000226979	0.752323	7e-10
ENSG00000166589	0.75204	0.00304505
ENSG00000244575	0.751621	1.91e-05
ENSG00000256039	0.751561	1.5e-06
ENSG00000154342	0.751525	1.3e-05
ENSG00000226738	0.75092	5.24e-05
ENSG00000163600	0.750454	8.26e-09
ENSG00000238271	0.750396	2.39e-06
ENSG00000105255	0.749896	3.39e-06
ENSG00000213658	0.749576	2.07e-17
ENSG00000237254	0.749272	2.87e-07
ENSG00000211786	0.748758	1.46e-08
ENSG00000196337	0.748558	7.89e-10
ENSG00000124159	0.748083	1.86e-05
ENSG00000232216	0.747758	4.1e-05
ENSG00000163221	0.747609	4.92e-05
ENSG00000237013	0.747443	0.022085
ENSG00000101180	0.747381	0.000533995
ENSG00000237702	0.747268	2.39e-08
ENSG00000171611	0.747205	7.14e-11
ENSG00000228549	0.746293	6.64e-06
ENSG00000163519	0.745619	4.2e-08
ENSG00000229474	0.744683	1.23e-12
ENSG00000255027	0.744667	0.000257758
ENSG00000253239	0.744336	0.00159482
ENSG00000154451	0.743774	3.66e-08
ENSG00000245954	0.742835	8.6e-08
ENSG00000175093	0.742244	1.19e-08
ENSG00000101445	0.741248	3.29e-14
ENSG00000235304	0.741022	6.6e-06
ENSG00000152192	0.740577	0.0128722
ENSG00000151948	0.740538	7.78e-11
ENSG00000224137	0.740094	2.11e-10
ENSG00000165178	0.739859	2.38e-14
ENSG00000164400	0.739705	6.1e-05
ENSG00000211911	0.739534	0.00696645
ENSG00000105374	0.739281	1.04e-09
ENSG00000135903	0.73865	1.37e-05
ENSG00000258947	0.738465	5.03e-09
ENSG00000131015	0.736861	2.61e-09
ENSG00000211694	0.736555	5.48e-08
ENSG00000278030	0.736022	2.72e-08
ENSG00000145920	0.734722	0.0321556
ENSG00000102195	0.734358	0.0252756
ENSG00000256283	0.734131	0.0057874
ENSG00000255986	0.733546	0.000909705
ENSG00000130477	0.732803	5.79e-08
ENSG00000104938	0.731849	0.000154353
ENSG00000110680	0.731847	0.00560034
ENSG00000278309	0.731493	6.32e-09
ENSG00000058404	0.730611	3.39e-07
ENSG00000180096	0.730262	4.19e-19
ENSG00000132744	0.73	1.05e-06
ENSG00000181449	0.729177	0.0015987
ENSG00000275747	0.728538	0.000164478
ENSG00000204021	0.727073	0.000527388
ENSG00000227766	0.727057	2.8e-07
ENSG00000116852	0.726924	5.37e-18
ENSG00000266088	0.726585	7.6e-11
ENSG00000101292	0.726491	0.0381018
ENSG00000019169	0.725886	5.52e-05
ENSG00000176601	0.725444	5.97e-06
ENSG00000163661	0.725281	1.58e-05
ENSG00000152669	0.725262	2.51e-06
ENSG00000105409	0.725114	1.81e-06
ENSG00000211807	0.72474	1.76e-07
ENSG00000163081	0.72431	0.00246713
ENSG00000050555	0.724229	1.07e-10
ENSG00000020633	0.723943	3.27e-13
ENSG00000244720	0.723552	8.22e-06
ENSG00000174255	0.723438	2.43e-07
ENSG00000172752	0.723313	5.91e-05
ENSG00000101977	0.723025	7.85e-08
ENSG00000139626	0.722873	1.03e-14
ENSG00000180316	0.722685	3.1e-10
ENSG00000211745	0.721722	9.44e-07
ENSG00000147689	0.721155	0.00010735
ENSG00000185905	0.720883	2.07e-11
ENSG00000116032	0.720018	3.53e-09
ENSG00000092758	0.719519	1.05e-05
ENSG00000111913	0.719063	3.02e-12
ENSG00000159618	0.71892	2.47e-10
ENSG00000132639	0.718255	2.02e-06
ENSG00000224387	0.717747	4.96e-06
ENSG00000230062	0.717538	0.0041386
ENSG00000075618	0.717433	6.52e-14
ENSG00000229769	0.717049	2.23e-05
ENSG00000137101	0.716029	9.79e-19
ENSG00000264443	0.715997	0.00104386
ENSG00000211964	0.715813	0.00014748
ENSG00000211803	0.715769	1.12e-06
ENSG00000107742	0.715736	5.27e-12
ENSG00000171658	0.715396	3.13e-05
ENSG00000125845	0.71518	8.27e-10
ENSG00000100453	0.7151	9.66e-07
ENSG00000128383	0.715049	1.35e-06
ENSG00000253936	0.714761	8.35e-06
ENSG00000204248	0.714529	9.92e-07
ENSG00000238121	0.714428	1.13e-10
ENSG00000211978	0.714306	6.61e-05
ENSG00000147138	0.71415	2.58e-07
ENSG00000089692	0.713722	2.8e-09
ENSG00000135426	0.713449	3.2e-11
ENSG00000181847	0.713266	1.03e-08
ENSG00000101082	0.713236	5.13e-11
ENSG00000211716	0.713042	3.79e-08
ENSG00000130368	0.713006	0.000116321
ENSG00000153563	0.712771	3.51e-11
ENSG00000213809	0.712544	7.79e-09
ENSG00000233929	0.712515	7.36e-10
ENSG00000170956	0.712467	5.45e-08
ENSG00000242575	0.712121	0.0072609
ENSG00000143851	0.71137	1.08e-13
ENSG00000163564	0.710964	2.31e-09
ENSG00000163060	0.710451	3.04e-06
ENSG00000229754	0.710049	3.15e-05
ENSG00000172508	0.710001	1.5e-17
ENSG00000226660	0.709808	1.31e-07
ENSG00000182162	0.709247	7.77e-16
ENSG00000243910	0.709131	8.4e-05
ENSG00000160654	0.707668	2.17e-09
ENSG00000150275	0.707539	0.000760244
ENSG00000029153	0.707129	3.74e-11
ENSG00000270765	0.7071	7.89e-06
ENSG00000224963	0.706927	2.69e-05
ENSG00000181123	0.705803	0.00254424
ENSG00000211753	0.705551	9.55e-09
ENSG00000250986	0.704779	1.33e-06
ENSG00000144063	0.704615	1.35e-10
ENSG00000233609	0.704073	2.8e-10
ENSG00000139269	0.703444	2.61e-10
ENSG00000211804	0.702991	1.1e-05
ENSG00000204347	0.702914	0.00100064
ENSG00000260828	0.702822	0.000296751
ENSG00000211750	0.702499	1.31e-06
ENSG00000052850	0.702267	1.98e-06
ENSG00000270097	0.701639	0.000482544
ENSG00000264230	0.701353	4.92e-05
ENSG00000102387	0.701269	3.79e-10
ENSG00000140968	0.700914	1.74e-15
ENSG00000160593	0.700834	1.36e-12
ENSG00000130487	0.700736	1.15e-05
ENSG00000259341	0.700694	0.0011213
ENSG00000165643	0.70013	0.0044617
ENSG00000211637	0.700106	0.000131561
ENSG00000145287	0.700012	8.35e-09
ENSG00000123454	0.700011	8.89e-12
ENSG00000211789	0.69948	8.27e-08
ENSG00000081059	0.699269	4.04e-16
ENSG00000254681	0.699155	1.44e-09
ENSG00000121742	0.698313	0.00161277
ENSG00000261218	0.698069	4.26e-10
ENSG00000280594	0.698029	1.4e-11
ENSG00000127152	0.697906	3.92e-09
ENSG00000211802	0.697889	1.49e-06
ENSG00000269446	0.697612	0.0154226
ENSG00000227764	0.69708	0.000833557
ENSG00000160326	0.697033	4.56e-14
ENSG00000091622	0.695762	4.57e-14
ENSG00000182885	0.695615	5.9e-09
ENSG00000274961	0.695607	5.24e-05
ENSG00000258986	0.695342	0.00553709
ENSG00000233665	0.695277	1.63e-08
ENSG00000117090	0.695001	6.11e-09
ENSG00000215644	0.694941	8.79e-05
ENSG00000198106	0.69493	2.18e-13
ENSG00000214429	0.694921	0.0215117
ENSG00000187952	0.6945	1.82e-09
ENSG00000143185	0.694083	2.35e-08
ENSG00000198216	0.69386	6.81e-09
ENSG00000185215	0.693781	9.84e-18
ENSG00000211793	0.693656	4.76e-07
ENSG00000197705	0.693616	1.18e-06
ENSG00000103522	0.693373	1.64e-11
ENSG00000227053	0.693117	5.97e-10
ENSG00000159556	0.692705	0.00086595
ENSG00000217236	0.69258	0.00710958
ENSG00000211934	0.692454	0.000253494
ENSG00000075429	0.691938	0.00410515
ENSG00000174482	0.691815	1.2e-05
ENSG00000249574	0.69179	1.83e-05
ENSG00000231331	0.690822	0.000327198
ENSG00000256582	0.690783	5.45e-06
ENSG00000188848	0.689558	9.86e-05
ENSG00000183960	0.689454	9.29e-06
ENSG00000109943	0.688569	5.21e-11
ENSG00000211959	0.688327	0.000116567
ENSG00000256812	0.688242	0.000694473
ENSG00000174946	0.68816	3.15e-08
ENSG00000168685	0.688139	1.82e-08
ENSG00000239961	0.688084	3.75e-09
ENSG00000111537	0.688034	4.9e-05
ENSG00000162878	0.687495	1.08e-11
ENSG00000087494	0.687355	9.77e-06
ENSG00000180438	0.68665	3.51e-05
ENSG00000225079	0.686357	2.07e-08
ENSG00000162840	0.685861	7.65e-08
ENSG00000270748	0.68578	0.00175919
ENSG00000242512	0.685513	0.000401521
ENSG00000169442	0.685142	4.04e-10
ENSG00000134028	0.685096	1.76e-06
ENSG00000182230	0.684935	3.4e-05
ENSG00000152954	0.684841	0.00183272
ENSG00000211724	0.684357	8.2e-07
ENSG00000166035	0.684186	3.78e-13
ENSG00000197084	0.68352	0.0120394
ENSG00000126264	0.683121	2.09e-12
ENSG00000267654	0.682707	0.000392365
ENSG00000171608	0.682563	1.14e-19
ENSG00000164236	0.682507	9.15e-15
ENSG00000205746	0.682408	3.91e-15
ENSG00000260314	0.682055	1.34e-09
ENSG00000155918	0.682025	0.00161922
ENSG00000260048	0.68195	0.00557937
ENSG00000257924	0.681726	2.51e-05
ENSG00000196301	0.681494	7.01e-10
ENSG00000175426	0.681333	0.00078496
ENSG00000268869	0.68071	7.59e-06
ENSG00000240535	0.680413	6.64e-06
ENSG00000179292	0.68032	0.000407377
ENSG00000100079	0.67994	2.88e-09
ENSG00000122122	0.678956	5.4e-16
ENSG00000185904	0.678827	9.29e-06
ENSG00000058085	0.678334	7.52e-08
ENSG00000189423	0.678329	1.5e-07
ENSG00000234362	0.678211	1.73e-09
ENSG00000279091	0.677269	0.0141581
ENSG00000183128	0.676807	7.36e-05
ENSG00000211698	0.676467	2.26e-07
ENSG00000211659	0.676346	0.000268142
ENSG00000176029	0.675506	6.99e-06
ENSG00000239620	0.674869	0.0238497
ENSG00000146192	0.674288	3.43e-17
ENSG00000073734	0.674071	3.71e-05
ENSG00000246016	0.673719	0.000531847
ENSG00000221957	0.673666	0.00036618
ENSG00000007129	0.673308	4.51e-14
ENSG00000248846	0.673036	0.00737785
ENSG00000211815	0.672845	5.09e-06
ENSG00000211800	0.672622	2.66e-06
ENSG00000128815	0.671578	1.59e-13
ENSG00000230481	0.671518	0.0015423
ENSG00000176092	0.671457	1.72e-09
ENSG00000175874	0.671356	4.53e-10
ENSG00000147168	0.671207	1.23e-09
ENSG00000148734	0.671138	4.25e-06
ENSG00000259240	0.671082	0.0263404
ENSG00000241163	0.670894	9.75e-13
ENSG00000257524	0.670298	2.78e-14
ENSG00000074966	0.670249	4.31e-10
ENSG00000189233	0.670142	5.55e-08
ENSG00000183458	0.669819	8.67e-16
ENSG00000204252	0.669749	3.15e-15
ENSG00000242371	0.669748	0.00120221
ENSG00000149781	0.669365	3.3e-18
ENSG00000105290	0.669246	1.22e-06
ENSG00000182379	0.669185	8.08e-06
ENSG00000263146	0.668744	0.0249001
ENSG00000197616	0.668246	0.000696097
ENSG00000158517	0.667568	3.94e-13
ENSG00000188403	0.667271	0.000241707
ENSG00000178752	0.666824	4.56e-08
ENSG00000246084	0.66661	4.42e-06
ENSG00000211979	0.665765	0.000211016
ENSG00000253957	0.665545	0.000516724
ENSG00000211784	0.665155	2.5e-06
ENSG00000211792	0.664671	1.89e-06
ENSG00000211645	0.66371	1.87e-05
ENSG00000273272	0.663665	4.56e-06
ENSG00000136002	0.663287	4.3e-09
ENSG00000183034	0.663273	0.00294414
ENSG00000180061	0.663199	3.99e-12
ENSG00000229092	0.66298	6.32e-05
ENSG00000211790	0.662752	3.71e-07
ENSG00000242887	0.66267	0.000144922
ENSG00000204632	0.662179	6.03e-10
ENSG00000167858	0.661952	0.000797982
ENSG00000197587	0.66158	1.16e-05
ENSG00000224557	0.661487	6.9e-08
ENSG00000133101	0.661427	2.65e-06
ENSG00000157856	0.661345	1.07e-05
ENSG00000248608	0.661159	0.00185414
ENSG00000256001	0.660876	0.000519804
ENSG00000276566	0.660733	0.00180087
ENSG00000211796	0.660491	9.56e-07
ENSG00000180539	0.660048	7.91e-17
ENSG00000102245	0.659958	9.53e-08
ENSG00000256262	0.659674	1.39e-09
ENSG00000229368	0.659647	9.42e-16
ENSG00000162571	0.659213	2.25e-11
ENSG00000175121	0.658967	0.0233566
ENSG00000077935	0.658635	1.25e-05
ENSG00000185338	0.658495	4.4e-11
ENSG00000169495	0.658226	1.06e-09
ENSG00000199899	0.658134	0.0014456
ENSG00000160951	0.658126	5.67e-08
ENSG00000230528	0.658075	0.00109007
ENSG00000130203	0.657927	1.39e-11
ENSG00000138755	0.657908	1.27e-05
ENSG00000184385	0.657762	0.000317929
ENSG00000226025	0.657604	6.82e-05
ENSG00000239636	0.656992	1.4e-15
ENSG00000101187	0.656806	1.89e-08
ENSG00000237517	0.656465	5.47e-07
ENSG00000059915	0.656425	1.83e-13
ENSG00000138080	0.656281	1.24e-13
ENSG00000054967	0.655083	3.3e-26
ENSG00000159339	0.654762	6.27e-06
ENSG00000099822	0.654448	7.95e-07
ENSG00000109684	0.654219	8.55e-08
ENSG00000175505	0.653787	5.53e-19
ENSG00000144339	0.653476	0.00101331
ENSG00000167800	0.652694	0.0189053
ENSG00000237989	0.652483	2.48e-10
ENSG00000236279	0.652477	0.000164513
ENSG00000259590	0.652254	0.000150847
ENSG00000229107	0.65199	2.13e-05
ENSG00000187260	0.651405	1.65e-10
ENSG00000270168	0.651112	0.00059811
ENSG00000186648	0.651092	3.45e-10
ENSG00000131650	0.650865	6.54e-07
ENSG00000173826	0.650697	0.00126693
ENSG00000151640	0.650626	3.98e-07
ENSG00000223298	0.650517	0.00050465
ENSG00000065675	0.650284	1.1e-08
ENSG00000074706	0.650177	8.14e-12
ENSG00000015520	0.64977	7.52e-06
ENSG00000111199	0.649473	1.96e-12
ENSG00000211973	0.649327	0.000874052
ENSG00000259508	0.648998	0.0046048
ENSG00000163793	0.648527	0.000192152
ENSG00000135925	0.647923	8.2e-07
ENSG00000123999	0.64772	3.38e-07
ENSG00000197549	0.647634	0.00138258
ENSG00000254098	0.647512	0.00649808
ENSG00000130226	0.647485	4.05e-05
ENSG00000173020	0.647377	2e-52
ENSG00000003137	0.647079	1.04e-09
ENSG00000175841	0.646888	1.34e-05
ENSG00000261040	0.646684	1.7e-05
ENSG00000204791	0.646083	1.16e-09
ENSG00000079263	0.645365	1.81e-10
ENSG00000224413	0.645034	1.92e-07
ENSG00000169031	0.645031	1.08e-07
ENSG00000277282	0.644771	0.000868556
ENSG00000023445	0.644668	2.87e-10
ENSG00000234389	0.64449	7.08e-05
ENSG00000156510	0.644321	7.44e-06
ENSG00000143167	0.643763	1.38e-10
ENSG00000100628	0.643538	2.32e-11
ENSG00000158481	0.642912	4.59e-07
ENSG00000105609	0.64283	4.39e-10
ENSG00000281179	0.642597	0.0200731
ENSG00000204396	0.642427	2.49e-11
ENSG00000224272	0.642392	0.00011812
ENSG00000090339	0.642374	3.21e-13
ENSG00000183479	0.641872	2.49e-10
ENSG00000256553	0.641858	2.26e-06
ENSG00000172322	0.641418	6.22e-09
ENSG00000245904	0.640492	1.93e-10
ENSG00000089558	0.640426	2.37e-11
ENSG00000256714	0.640289	0.00935309
ENSG00000139725	0.640192	1.59e-17
ENSG00000211968	0.640123	0.000644375
ENSG00000183696	0.640082	7.95e-16
ENSG00000125998	0.640027	0.0381698
ENSG00000104951	0.639976	1.09e-09
ENSG00000259261	0.639509	0.00497007
ENSG00000197476	0.639489	0.00195663
ENSG00000181408	0.639293	2.57e-05
ENSG00000267737	0.639279	5.6e-11
ENSG00000254174	0.639025	0.00067069
ENSG00000077984	0.638689	4.26e-10
ENSG00000185565	0.638634	1.32e-07
ENSG00000112303	0.638218	3.45e-09
ENSG00000182050	0.63817	0.000326871
ENSG00000263482	0.637858	1.81e-05
ENSG00000227154	0.637411	0.00155625
ENSG00000179813	0.637329	0.00270121
ENSG00000243772	0.637155	0.000283693
ENSG00000185669	0.636876	3.57e-18
ENSG00000128271	0.63685	1.69e-08
ENSG00000166211	0.636616	0.000885916
ENSG00000099715	0.636584	0.0410642
ENSG00000254838	0.636531	6.78e-09
ENSG00000167941	0.63624	0.00324521
ENSG00000050730	0.636066	1.36e-05
ENSG00000153976	0.635817	1.42e-11
ENSG00000275186	0.63571	0.0155721
ENSG00000069424	0.63551	7.38e-23
ENSG00000137731	0.635196	1.68e-09
ENSG00000279154	0.634797	0.00873152
ENSG00000178363	0.634761	0.00115929
ENSG00000120645	0.633843	1.54e-09
ENSG00000162676	0.633156	2.63e-10
ENSG00000173372	0.632873	5.94e-13
ENSG00000267287	0.632702	6.96e-07
ENSG00000112333	0.632162	0.0081815
ENSG00000160255	0.631474	8.54e-15
ENSG00000274114	0.63145	3.12e-07
ENSG00000260943	0.631328	0.00585987
ENSG00000249430	0.631178	1.69e-06
ENSG00000253967	0.631057	0.00514393
ENSG00000230747	0.630862	1.85e-09
ENSG00000204099	0.630847	0.000981847
ENSG00000165066	0.630708	0.00764083
ENSG00000167912	0.630569	1.94e-08
ENSG00000251331	0.629908	0.00454797
ENSG00000259674	0.629905	4.44e-05
ENSG00000174576	0.628604	1.07e-05
ENSG00000152784	0.628193	9.94e-16
ENSG00000148798	0.627935	0.00254857
ENSG00000236213	0.627932	2.88e-06
ENSG00000126882	0.627705	2.27e-19
ENSG00000253338	0.627609	0.0135706
ENSG00000253508	0.627523	0.00656646
ENSG00000237643	0.627102	0.0142755
ENSG00000189238	0.627071	2.24e-05
ENSG00000260704	0.626747	0.00147779
ENSG00000166676	0.62654	3.27e-15
ENSG00000174672	0.625999	7.26e-05
ENSG00000155980	0.625703	8.95e-06
ENSG00000241666	0.625147	8.53e-06
ENSG00000009790	0.623999	8.34e-11
ENSG00000100368	0.623939	3.13e-11
ENSG00000211806	0.623529	3.3e-05
ENSG00000243836	0.62347	1.84e-07
ENSG00000116824	0.623442	4.91e-08
ENSG00000163207	0.623252	0.0209209
ENSG00000161405	0.623233	1.86e-07
ENSG00000258334	0.622587	1.19e-07
ENSG00000163464	0.622242	0.000198226
ENSG00000211897	0.621915	0.000275935
ENSG00000135443	0.621603	0.00696963
ENSG00000132693	0.62155	0.000944561
ENSG00000126259	0.621533	0.000636638
ENSG00000267123	0.621473	1.43e-07
ENSG00000213513	0.621467	1.19e-08
ENSG00000211946	0.621182	0.00164801
ENSG00000167261	0.62039	2.86e-16
ENSG00000211710	0.62037	2.64e-05
ENSG00000183092	0.619824	1.42e-08
ENSG00000234602	0.619743	0.000161597
ENSG00000248099	0.61972	9.24e-08
ENSG00000211653	0.619261	0.000305591
ENSG00000186710	0.618832	1.01e-07
ENSG00000121570	0.618633	2.86e-06
ENSG00000180509	0.618567	9.84e-07
ENSG00000211785	0.618495	8.55e-06
ENSG00000106948	0.618311	1.2e-22
ENSG00000260838	0.618181	0.000781366
ENSG00000204583	0.618116	0.00040497
ENSG00000218018	0.617744	8.82e-11
ENSG00000189001	0.617452	0.00760201
ENSG00000138964	0.617113	3.53e-16
ENSG00000281103	0.616489	6.35e-10
ENSG00000151651	0.616483	9.91e-14
ENSG00000187997	0.616175	6.31e-06
ENSG00000211625	0.615879	0.000368415
ENSG00000180448	0.615696	5.65e-20
ENSG00000267607	0.615669	1.64e-07
ENSG00000162624	0.61538	0.00588213
ENSG00000215612	0.61513	0.00236453
ENSG00000170788	0.615079	0.00361588
ENSG00000110900	0.615058	2.71e-11
ENSG00000253701	0.614847	0.000113638
ENSG00000211776	0.614654	1.13e-05
ENSG00000015285	0.614588	2.28e-15
ENSG00000173338	0.614494	2.52e-09
ENSG00000188263	0.614319	9.14e-05
ENSG00000225783	0.614144	4.98e-09
ENSG00000198734	0.614059	3.1e-07
ENSG00000186517	0.613619	2.61e-18
ENSG00000236320	0.613148	8.28e-06
ENSG00000159753	0.612769	3.39e-07
ENSG00000172116	0.612692	4.54e-07
ENSG00000163687	0.612515	7.51e-07
ENSG00000237541	0.612122	1.52e-06
ENSG00000115607	0.61146	7.7e-08
ENSG00000234427	0.611289	0.0111791
ENSG00000146966	0.611027	1.47e-14
ENSG00000178562	0.610847	2.5e-10
ENSG00000010932	0.610293	2.28e-08
ENSG00000225950	0.61008	2.58e-05
ENSG00000259230	0.610018	0.00256327
ENSG00000004468	0.609853	5.47e-06
ENSG00000211788	0.609839	2.25e-06
ENSG00000168140	0.609794	3.74e-13
ENSG00000160867	0.609778	2.23e-05
ENSG00000259337	0.609504	0.00122537
ENSG00000240143	0.609034	2.39e-08
ENSG00000256720	0.608736	7.64e-06
ENSG00000117091	0.608648	8.53e-10
ENSG00000183813	0.608635	5.2e-08
ENSG00000211714	0.608127	1.21e-07
ENSG00000175040	0.60791	6.96e-10
ENSG00000165891	0.607579	4.62e-10
ENSG00000115523	0.607375	1.01e-06
ENSG00000156475	0.607123	1.2e-09
ENSG00000166016	0.606997	2.17e-09
ENSG00000181072	0.606811	0.0283319
ENSG00000189430	0.606677	1e-05
ENSG00000167612	0.605982	0.0057091
ENSG00000188674	0.605739	0.033856
ENSG00000164485	0.605718	0.0016863
ENSG00000183570	0.605663	8.52e-07
ENSG00000189433	0.605447	0.000958042
ENSG00000259436	0.605233	8.58e-10
ENSG00000182585	0.605111	0.000445604
ENSG00000166523	0.605101	2.71e-06
ENSG00000110719	0.604953	2.93e-18
ENSG00000174403	0.604825	0.000345034
ENSG00000270999	0.60429	0.0133987
ENSG00000225931	0.604181	9.88e-09
ENSG00000204776	0.603873	0.0146953
ENSG00000223403	0.603625	9.5e-07
ENSG00000211593	0.603458	0.00139387
ENSG00000259031	0.603324	6.43e-06
ENSG00000110324	0.602437	3.93e-13
ENSG00000174358	0.602434	0.033276
ENSG00000081237	0.601789	3.47e-09
ENSG00000267147	0.600398	0.000364516
ENSG00000205502	0.600393	1.64e-05
ENSG00000164082	0.600312	7.37e-11
ENSG00000145491	0.60023	3.95e-06
ENSG00000211640	0.600152	0.000990202
ENSG00000207607	0.599781	2.19e-05
ENSG00000122223	0.598283	2.22e-09
ENSG00000229393	0.598044	0.000351253
ENSG00000006611	0.597517	0.000563831
ENSG00000242317	0.597373	0.0446685
ENSG00000211797	0.597225	9.4e-06
ENSG00000272053	0.597067	2.71e-06
ENSG00000273824	0.59675	0.000176872
ENSG00000223534	0.596576	8.31e-09
ENSG00000213886	0.596286	0.000184395
ENSG00000211956	0.596177	0.000380117
ENSG00000185811	0.596098	7.1e-11
ENSG00000105143	0.596028	0.0188364
ENSG00000100985	0.595289	4.41e-06
ENSG00000073737	0.595233	1.59e-06
ENSG00000095713	0.595152	7.34e-05
ENSG00000261594	0.594715	1.79e-12
ENSG00000230834	0.594636	0.0201631
ENSG00000110076	0.594366	1.1e-09
ENSG00000113946	0.594361	0.000218699
ENSG00000255960	0.593621	0.000944268
ENSG00000272256	0.593616	1.96e-07
ENSG00000197471	0.59341	5.75e-11
ENSG00000111206	0.593008	3.02e-09
ENSG00000220008	0.592827	4.59e-08
ENSG00000169064	0.592338	0.00210377
ENSG00000179088	0.592325	6.63e-05
ENSG00000196329	0.59231	1.27e-09
ENSG00000179344	0.592059	1.94e-10
ENSG00000153283	0.591997	1.61e-07
ENSG00000145649	0.591807	3.17e-07
ENSG00000121281	0.591632	8.33e-13
ENSG00000146755	0.591429	3.68e-05
ENSG00000128340	0.591022	4.98e-13
ENSG00000109255	0.590727	0.00050617
ENSG00000100055	0.590031	3.06e-16
ENSG00000161958	0.589818	1.24e-08
ENSG00000279161	0.58945	1.58e-07
ENSG00000183397	0.589234	8.02e-17
ENSG00000168282	0.589091	1.04e-16
ENSG00000239571	0.588992	0.00958754
ENSG00000271130	0.588796	0.00142849
ENSG00000127561	0.58854	1.41e-07
ENSG00000172215	0.588533	3.22e-08
ENSG00000198753	0.587104	6.05e-12
ENSG00000158077	0.586904	6.64e-05
ENSG00000211814	0.586173	9.9e-05
ENSG00000167077	0.586087	6.13e-09
ENSG00000267712	0.585606	0.00743166
ENSG00000173621	0.585394	1.35e-11
ENSG00000176381	0.585242	0.00205746
ENSG00000138622	0.58507	0.000544313
ENSG00000259483	-0.585004	0.00874767
ENSG00000206838	-0.58509	4.28e-05
ENSG00000084444	-0.585169	1e-06
ENSG00000230615	-0.585256	2.79e-06
ENSG00000274475	-0.585324	0.000855245
ENSG00000216937	-0.585568	2.46e-15
ENSG00000276174	-0.585652	1.88e-06
ENSG00000172399	-0.585996	1.72e-05
ENSG00000252577	-0.586013	0.000178706
ENSG00000231295	-0.586043	0.000118544
ENSG00000253203	-0.586178	0.0100575
ENSG00000270947	-0.586278	0.00211942
ENSG00000259498	-0.58644	1.56e-06
ENSG00000240964	-0.586532	0.0171912
ENSG00000250564	-0.586774	0.00351422
ENSG00000228728	-0.586788	2.74e-05
ENSG00000235438	-0.586916	1.29e-06
ENSG00000237174	-0.586921	0.0260242
ENSG00000248458	-0.587146	9.59e-06
ENSG00000111052	-0.587193	4.72e-05
ENSG00000238575	-0.587508	0.00480198
ENSG00000231651	-0.588121	9.71e-07
ENSG00000242808	-0.588394	6.33e-07
ENSG00000188505	-0.58862	0.00181071
ENSG00000226253	-0.588653	0.000126092
ENSG00000267115	-0.588676	3.01e-05
ENSG00000226272	-0.588943	0.0220276
ENSG00000277775	-0.589074	0.000552618
ENSG00000086159	-0.589089	0.00022891
ENSG00000234255	-0.58912	0.000715216
ENSG00000263624	-0.58925	3.68e-05
ENSG00000122133	-0.589263	0.00127754
ENSG00000254948	-0.589678	0.0120376
ENSG00000261325	-0.589726	0.0226243
ENSG00000259129	-0.589918	0.0189792
ENSG00000224239	-0.590109	0.00647215
ENSG00000230590	-0.590164	1.79e-10
ENSG00000215910	-0.590268	0.00209271
ENSG00000198804	-0.590712	2.2e-19
ENSG00000122548	-0.590899	0.000232673
ENSG00000259351	-0.590911	8.85e-06
ENSG00000228509	-0.59116	9.5e-05
ENSG00000164129	-0.591507	0.00837081
ENSG00000279050	-0.591922	9.82e-05
ENSG00000214264	-0.592394	0.00101607
ENSG00000253558	-0.59266	1.37e-05
ENSG00000264924	-0.592743	1.37e-06
ENSG00000185294	-0.592946	0.00751005
ENSG00000242296	-0.592964	0.00349831
ENSG00000254500	-0.593076	0.00994861
ENSG00000232461	-0.593621	0.00410509
ENSG00000279903	-0.59372	0.00790778
ENSG00000182459	-0.593899	0.000592588
ENSG00000246477	-0.594002	2.96e-07
ENSG00000151962	-0.594081	0.00648423
ENSG00000277182	-0.594226	2.24e-09
ENSG00000106038	-0.59434	0.0026074
ENSG00000168702	-0.594368	0.00414847
ENSG00000250848	-0.59453	4.09e-08
ENSG00000279652	-0.594697	1.43e-08
ENSG00000279936	-0.594774	4e-06
ENSG00000136542	-0.595237	1.9e-05
ENSG00000233196	-0.595345	0.000171746
ENSG00000105388	-0.595455	0.00570928
ENSG00000276012	-0.595516	4.16e-05
ENSG00000267353	-0.595608	0.000597678
ENSG00000232406	-0.595615	6.83e-06
ENSG00000129170	-0.59589	0.0277728
ENSG00000237053	-0.596039	0.000127032
ENSG00000154478	-0.59604	0.0164177
ENSG00000273733	-0.596072	4.22e-10
ENSG00000136535	-0.596154	0.0100012
ENSG00000069535	-0.596289	3.69e-05
ENSG00000269138	-0.596405	0.00398071
ENSG00000225254	-0.596856	0.018703
ENSG00000236483	-0.597045	8.85e-05
ENSG00000236024	-0.597143	0.00521746
ENSG00000227962	-0.597649	8.69e-07
ENSG00000262171	-0.597651	2.21e-05
ENSG00000230394	-0.597993	0.000393206
ENSG00000206181	-0.598161	0.00541448
ENSG00000203688	-0.598376	0.00358902
ENSG00000226953	-0.598421	2.76e-05
ENSG00000242199	-0.598427	0.000238343
ENSG00000280207	-0.598461	0.0003373
ENSG00000280167	-0.598744	0.00560762
ENSG00000139910	-0.598776	0.00021512
ENSG00000217275	-0.598863	4.42e-05
ENSG00000248785	-0.599656	2.89e-05
ENSG00000140798	-0.599857	0.00698202
ENSG00000228028	-0.599995	8.79e-05
ENSG00000225338	-0.600094	4.51e-09
ENSG00000234737	-0.60017	1.94e-06
ENSG00000207042	-0.600584	0.00315468
ENSG00000134352	-0.600717	5.89e-10
ENSG00000259091	-0.600879	7.29e-07
ENSG00000228169	-0.600884	1.22e-05
ENSG00000138798	-0.601188	5.67e-06
ENSG00000244382	-0.601372	0.0168478
ENSG00000273557	-0.601743	3.67e-05
ENSG00000224374	-0.601744	0.000967746
ENSG00000244556	-0.602108	2.95e-07
ENSG00000189058	-0.60229	0.000155573
ENSG00000174501	-0.602351	3.27e-08
ENSG00000226604	-0.602582	0.00491019
ENSG00000212124	-0.602633	1.22e-06
ENSG00000225913	-0.60268	0.000162172
ENSG00000214510	-0.602733	0.000572109
ENSG00000006788	-0.602831	3.03e-07
ENSG00000243350	-0.602857	0.000110841
ENSG00000228763	-0.60298	2.63e-06
ENSG00000198786	-0.60303	9.14e-15
ENSG00000276030	-0.603129	7.01e-08
ENSG00000164089	-0.603175	0.00246841
ENSG00000270022	-0.603289	0.00025705
ENSG00000230435	-0.60374	1.41e-05
ENSG00000271970	-0.603832	1.34e-09
ENSG00000235885	-0.603857	0.00189203
ENSG00000233365	-0.603878	0.0297761
ENSG00000216977	-0.604064	0.000106306
ENSG00000081051	-0.604139	0.00469779
ENSG00000268717	-0.604178	0.00317776
ENSG00000244378	-0.604296	0.000240281
ENSG00000272175	-0.604484	0.000128926
ENSG00000242325	-0.604622	0.00065653
ENSG00000228655	-0.604637	0.00119221
ENSG00000233747	-0.60479	0.000945661
ENSG00000259212	-0.605132	6.03e-06
ENSG00000178997	-0.605258	5.93e-06
ENSG00000279188	-0.605261	0.00042276
ENSG00000259316	-0.605326	1.19e-07
ENSG00000265656	-0.605613	8.12e-05
ENSG00000235369	-0.605963	2.75e-06
ENSG00000232626	-0.606057	1.46e-06
ENSG00000072041	-0.606377	0.0159542
ENSG00000254451	-0.60674	0.00389792
ENSG00000070886	-0.607012	0.00105855
ENSG00000228264	-0.60753	0.000140969
ENSG00000259242	-0.607564	0.0014512
ENSG00000269662	-0.607617	0.000112423
ENSG00000170369	-0.607665	3.04e-05
ENSG00000265625	-0.608182	2.25e-05
ENSG00000254757	-0.608249	0.000160928
ENSG00000245928	-0.608598	0.00298773
ENSG00000231080	-0.608743	0.0147254
ENSG00000231521	-0.609486	8.41e-05
ENSG00000213212	-0.60991	2.76e-07
ENSG00000279951	-0.609939	1.42e-05
ENSG00000168263	-0.610274	2.28e-05
ENSG00000243900	-0.610589	0.0140505
ENSG00000274956	-0.610743	0.00027245
ENSG00000198938	-0.611024	2.24e-19
ENSG00000278576	-0.611123	2.75e-10
ENSG00000223336	-0.61169	0.039982
ENSG00000234586	-0.611886	0.00418647
ENSG00000273982	-0.611945	0.0048862
ENSG00000241354	-0.612	0.0081367
ENSG00000237234	-0.612029	3.22e-06
ENSG00000227165	-0.612168	8.85e-07
ENSG00000188133	-0.612335	0.000574642
ENSG00000207438	-0.612508	0.0148988
ENSG00000235763	-0.612522	0.00124846
ENSG00000121075	-0.612572	0.000133817
ENSG00000198384	-0.612805	9.08e-05
ENSG00000251405	-0.612997	3.04e-06
ENSG00000197301	-0.613081	1.67e-07
ENSG00000202078	-0.613145	7.97e-06
ENSG00000255968	-0.613305	1.36e-06
ENSG00000198626	-0.613324	4.58e-06
ENSG00000236272	-0.613657	0.0203835
ENSG00000203730	-0.613838	6.64e-06
ENSG00000256651	-0.613968	0.000145356
ENSG00000232633	-0.613974	2.08e-06
ENSG00000214081	-0.61435	0.026865
ENSG00000248449	-0.614357	1.1e-05
ENSG00000240622	-0.614596	8.52e-06
ENSG00000175946	-0.615058	1.52e-07
ENSG00000266579	-0.615624	0.000303752
ENSG00000278893	-0.615675	1.25e-05
ENSG00000253908	-0.615818	1.4e-05
ENSG00000258926	-0.616277	6.94e-06
ENSG00000224310	-0.616444	0.0372172
ENSG00000279490	-0.616832	0.00155001
ENSG00000239868	-0.617143	6.69e-05
ENSG00000229231	-0.61773	0.0187774
ENSG00000187753	-0.617852	2.59e-07
ENSG00000272321	-0.618114	0.000230465
ENSG00000244485	-0.618165	0.000158235
ENSG00000259126	-0.618195	0.0482608
ENSG00000198712	-0.618363	8.06e-18
ENSG00000231992	-0.618371	0.017837
ENSG00000183935	-0.618382	2.78e-09
ENSG00000146090	-0.618507	0.00101493
ENSG00000253821	-0.618546	0.0197572
ENSG00000278677	-0.618984	2.16e-06
ENSG00000135976	-0.618998	1.18e-09
ENSG00000270300	-0.619241	1.86e-05
ENSG00000078898	-0.619268	0.00431574
ENSG00000262500	-0.619404	0.0250171
ENSG00000177452	-0.619627	0.000977883
ENSG00000274038	-0.619655	2.25e-07
ENSG00000256450	-0.619779	0.0353151
ENSG00000224899	-0.619913	0.0204983
ENSG00000275481	-0.619937	3.06e-09
ENSG00000266307	-0.619979	0.0481805
ENSG00000175097	-0.620014	0.00347918
ENSG00000242507	-0.620024	0.0130507
ENSG00000139330	-0.620215	7.54e-06
ENSG00000270178	-0.620328	0.000134847
ENSG00000268964	-0.620426	0.0403862
ENSG00000229019	-0.620462	0.0238039
ENSG00000271789	-0.620711	1.14e-08
ENSG00000235142	-0.620883	0.000462965
ENSG00000182533	-0.621054	0.000419308
ENSG00000272843	-0.621098	7.13e-07
ENSG00000270116	-0.621219	6.03e-07
ENSG00000270388	-0.621362	0.000111765
ENSG00000211866	-0.621439	0.0480767
ENSG00000243560	-0.621444	1.05e-05
ENSG00000126010	-0.62151	0.000891379
ENSG00000249948	-0.621585	0.00305755
ENSG00000174156	-0.621619	0.00696022
ENSG00000228366	-0.621817	0.00936558
ENSG00000272542	-0.621832	0.000539823
ENSG00000235288	-0.621864	5.27e-05
ENSG00000186867	-0.621901	0.00103721
ENSG00000243004	-0.622019	2.4e-06
ENSG00000209082	-0.622115	1.2e-06
ENSG00000232912	-0.622224	5.52e-06
ENSG00000223843	-0.622245	3.24e-06
ENSG00000259396	-0.622337	0.015103
ENSG00000233623	-0.622474	0.00094123
ENSG00000258603	-0.622756	5.52e-08
ENSG00000166840	-0.622788	3.4e-05
ENSG00000200135	-0.622977	0.000260651
ENSG00000281591	-0.623129	9.26e-05
ENSG00000272456	-0.623359	1.15e-06
ENSG00000211862	-0.623648	0.0339811
ENSG00000248388	-0.62404	0.000406542
ENSG00000226783	-0.624086	0.00491111
ENSG00000255409	-0.624594	0.000148819
ENSG00000225502	-0.624741	0.00305483
ENSG00000188107	-0.624766	6.45e-12
ENSG00000236532	-0.62492	0.000923564
ENSG00000274290	-0.625226	2.07e-07
ENSG00000265460	-0.625348	0.0106894
ENSG00000177238	-0.625446	0.000204843
ENSG00000229399	-0.625563	1.14e-06
ENSG00000199697	-0.626013	0.0201894
ENSG00000249288	-0.626089	0.00188074
ENSG00000259918	-0.626472	3.62e-06
ENSG00000212907	-0.62651	2.83e-15
ENSG00000232879	-0.626647	2.27e-06
ENSG00000232762	-0.626824	0.0425652
ENSG00000276573	-0.627111	9.78e-07
ENSG00000213231	-0.627173	0.0378295
ENSG00000108759	-0.627248	6.83e-05
ENSG00000228016	-0.627369	0.00153641
ENSG00000236890	-0.62746	0.000256163
ENSG00000275910	-0.627871	3.26e-09
ENSG00000252297	-0.628018	0.000518378
ENSG00000274210	-0.628175	2.3e-06
ENSG00000248791	-0.628297	0.000512058
ENSG00000204296	-0.628357	0.00430308
ENSG00000239608	-0.6286	0.000633278
ENSG00000200525	-0.628663	4.9e-05
ENSG00000248196	-0.628873	0.000204028
ENSG00000225407	-0.629032	4.78e-05
ENSG00000251340	-0.629157	4.31e-05
ENSG00000239482	-0.629435	0.000378591
ENSG00000107518	-0.629459	0.000339992
ENSG00000248698	-0.629538	0.000508394
ENSG00000267589	-0.629567	0.00168466
ENSG00000120669	-0.629728	2.1e-06
ENSG00000279623	-0.629785	8.23e-08
ENSG00000232400	-0.630104	0.00044939
ENSG00000176840	-0.63016	0.0401811
ENSG00000231551	-0.630235	7.31e-08
ENSG00000267641	-0.630494	1.2e-06
ENSG00000206120	-0.630541	0.000122363
ENSG00000280099	-0.630637	2.88e-12
ENSG00000213579	-0.630855	0.001823
ENSG00000250122	-0.63087	0.00999329
ENSG00000254732	-0.630872	1.24e-07
ENSG00000232309	-0.630905	0.0301978
ENSG00000267203	-0.63129	2.22e-05
ENSG00000276809	-0.631804	4.29e-07
ENSG00000272983	-0.631886	6.11e-11
ENSG00000253519	-0.632046	0.00141942
ENSG00000229023	-0.632066	8.31e-05
ENSG00000272518	-0.632084	3.45e-16
ENSG00000254362	-0.632224	0.000210042
ENSG00000213063	-0.632719	0.000134482
ENSG00000258837	-0.632863	0.00386242
ENSG00000240418	-0.632943	1.29e-08
ENSG00000124003	-0.632963	0.00082332
ENSG00000198888	-0.633027	3.66e-18
ENSG00000160180	-0.633216	0.000476153
ENSG00000170214	-0.633379	4.98e-07
ENSG00000274297	-0.633877	4.67e-06
ENSG00000202358	-0.633892	1.42e-06
ENSG00000230345	-0.634025	0.00460208
ENSG00000254786	-0.634244	3e-06
ENSG00000271996	-0.634319	0.00108116
ENSG00000237870	-0.634725	0.00025723
ENSG00000258284	-0.634751	1.66e-06
ENSG00000066813	-0.634787	0.000668067
ENSG00000239880	-0.63486	0.000939576
ENSG00000252859	-0.634983	0.0175648
ENSG00000109163	-0.635322	4.84e-09
ENSG00000234233	-0.635411	0.00108388
ENSG00000186115	-0.635525	0.00313817
ENSG00000260372	-0.635632	3.32e-07
ENSG00000272918	-0.635766	9.32e-13
ENSG00000165300	-0.635789	0.000213988
ENSG00000273989	-0.635809	3.02e-06
ENSG00000230536	-0.635888	0.000113593
ENSG00000280070	-0.635946	0.0159388
ENSG00000082482	-0.636114	4.09e-05
ENSG00000234535	-0.636185	5.07e-07
ENSG00000234504	-0.636188	0.000927539
ENSG00000260234	-0.636964	0.000791515
ENSG00000277151	-0.637198	9.02e-12
ENSG00000274560	-0.637441	7.1e-07
ENSG00000081479	-0.637458	0.000349029
ENSG00000265136	-0.637503	2.28e-07
ENSG00000205584	-0.637561	0.00423431
ENSG00000263724	-0.638337	0.0225833
ENSG00000186160	-0.638627	0.0046525
ENSG00000159251	-0.638633	6.41e-05
ENSG00000248373	-0.638817	0.0153985
ENSG00000124701	-0.638909	1.12e-07
ENSG00000248729	-0.63932	0.000829346
ENSG00000273355	-0.639464	4.84e-13
ENSG00000140015	-0.639704	0.0257597
ENSG00000277545	-0.640219	0.0425299
ENSG00000236739	-0.640251	0.00027805
ENSG00000183434	-0.64028	0.000108661
ENSG00000240063	-0.64037	0.00831992
ENSG00000216588	-0.640591	0.00129227
ENSG00000273553	-0.640781	0.0330746
ENSG00000279459	-0.640804	1.39e-06
ENSG00000219395	-0.640866	3.69e-07
ENSG00000249222	-0.641046	0.000124761
ENSG00000228382	-0.641126	0.00143366
ENSG00000005513	-0.641175	0.00020236
ENSG00000198886	-0.64118	1.67e-19
ENSG00000251679	-0.641198	0.0314264
ENSG00000279662	-0.641855	5.03e-08
ENSG00000227579	-0.642309	0.00213392
ENSG00000255329	-0.642325	3.14e-05
ENSG00000278897	-0.642346	3.32e-06
ENSG00000235711	-0.642377	0.00361217
ENSG00000279894	-0.642478	4.04e-11
ENSG00000167916	-0.64248	0.011249
ENSG00000207004	-0.64277	0.00347209
ENSG00000156414	-0.642953	8.52e-05
ENSG00000189295	-0.643173	0.0014756
ENSG00000234003	-0.643204	6.54e-05
ENSG00000259666	-0.643293	0.000738179
ENSG00000279530	-0.643461	1.28e-05
ENSG00000231006	-0.643597	1.1e-09
ENSG00000146038	-0.643723	4.25e-05
ENSG00000217004	-0.643767	0.00271787
ENSG00000253396	-0.643843	0.0285433
ENSG00000231831	-0.643886	8.69e-08
ENSG00000168148	-0.644203	0.000293674
ENSG00000229331	-0.644285	0.00125427
ENSG00000273489	-0.644382	1.38e-08
ENSG00000238311	-0.644409	0.000657755
ENSG00000063015	-0.644668	0.00177728
ENSG00000276696	-0.644707	5.18e-05
ENSG00000242675	-0.644725	0.0273713
ENSG00000144191	-0.644908	0.000131139
ENSG00000255872	-0.645192	2.89e-06
ENSG00000268282	-0.645421	1.97e-05
ENSG00000280379	-0.645658	0.00255353
ENSG00000256827	-0.645774	1.59e-05
ENSG00000152430	-0.646088	0.00159951
ENSG00000258331	-0.646143	4.24e-05
ENSG00000231794	-0.646169	4.07e-07
ENSG00000279948	-0.646257	3.12e-11
ENSG00000250933	-0.646343	0.00291846
ENSG00000143199	-0.646554	3.03e-08
ENSG00000232196	-0.64676	8.75e-08
ENSG00000198763	-0.647135	1.84e-17
ENSG00000248923	-0.647301	1.33e-08
ENSG00000224863	-0.64732	3.52e-05
ENSG00000187475	-0.647404	0.000393063
ENSG00000236502	-0.647478	0.0169636
ENSG00000265706	-0.647596	0.000521241
ENSG00000214252	-0.648024	0.000152281
ENSG00000230576	-0.648026	0.0403253
ENSG00000259314	-0.648032	7.22e-08
ENSG00000227017	-0.64824	9.66e-07
ENSG00000183733	-0.648523	0.00373412
ENSG00000146757	-0.648764	3.18e-14
ENSG00000230321	-0.648985	0.00049595
ENSG00000251870	-0.649254	0.00706007
ENSG00000270641	-0.649265	3.96e-09
ENSG00000202357	-0.649267	0.0108373
ENSG00000234324	-0.649269	1.92e-07
ENSG00000236804	-0.649352	4.27e-05
ENSG00000232518	-0.649381	0.0107698
ENSG00000226812	-0.649849	0.0159937
ENSG00000196748	-0.650214	1.88e-06
ENSG00000234819	-0.650246	0.00693395
ENSG00000229994	-0.65027	3.14e-15
ENSG00000279159	-0.650371	4.63e-11
ENSG00000212588	-0.65055	1.39e-10
ENSG00000254495	-0.650619	0.00019145
ENSG00000228950	-0.650634	3.51e-07
ENSG00000269948	-0.650658	6.15e-08
ENSG00000279801	-0.65066	5.84e-08
ENSG00000183171	-0.650741	7.36e-08
ENSG00000268873	-0.650965	0.0123069
ENSG00000255115	-0.651048	0.00261354
ENSG00000236047	-0.651095	1.2e-09
ENSG00000270919	-0.651242	0.000109406
ENSG00000252135	-0.651281	0.00512898
ENSG00000272342	-0.651298	0.00980346
ENSG00000216331	-0.651363	1.28e-06
ENSG00000270154	-0.651408	8.08e-05
ENSG00000262905	-0.651716	2.27e-05
ENSG00000257654	-0.651777	0.0039805
ENSG00000261158	-0.65181	0.000895773
ENSG00000214319	-0.652402	0.0159221
ENSG00000197409	-0.652422	3.7e-07
ENSG00000203943	-0.652497	1.48e-06
ENSG00000274588	-0.652882	0.00369996
ENSG00000250310	-0.652905	0.0029255
ENSG00000164591	-0.652972	6.58e-08
ENSG00000279349	-0.653127	6.36e-05
ENSG00000232139	-0.65357	0.00100351
ENSG00000230628	-0.653653	0.000893413
ENSG00000242163	-0.653807	2.76e-05
ENSG00000252192	-0.653932	4.21e-05
ENSG00000207251	-0.653987	0.00741136
ENSG00000187144	-0.653997	0.000140628
ENSG00000206647	-0.6541	0.00041382
ENSG00000199331	-0.654475	8.16e-08
ENSG00000100652	-0.654491	6.43e-06
ENSG00000266594	-0.65467	0.00224218
ENSG00000280384	-0.654788	2.94e-05
ENSG00000077274	-0.65481	0.000505237
ENSG00000164128	-0.654838	0.00137298
ENSG00000245534	-0.654917	7.26e-10
ENSG00000224611	-0.654941	0.000210451
ENSG00000236545	-0.655113	4.66e-06
ENSG00000124678	-0.655204	0.00010402
ENSG00000225986	-0.655383	6.21e-08
ENSG00000219188	-0.655388	0.00816193
ENSG00000225630	-0.655907	3.46e-11
ENSG00000165078	-0.656048	0.00141635
ENSG00000222014	-0.656223	3.81e-07
ENSG00000239393	-0.656343	0.000495678
ENSG00000165509	-0.657082	0.000218812
ENSG00000263006	-0.657162	5.99e-09
ENSG00000258387	-0.657164	0.00482923
ENSG00000276107	-0.657265	2.43e-07
ENSG00000270802	-0.657311	1.03e-07
ENSG00000229593	-0.657485	0.00768904
ENSG00000203616	-0.657485	0.000498333
ENSG00000147432	-0.657641	0.0238021
ENSG00000243095	-0.657861	2.13e-05
ENSG00000186481	-0.657891	2.43e-06
ENSG00000260318	-0.658417	0.00143623
ENSG00000267934	-0.658428	6.41e-09
ENSG00000280065	-0.658508	0.000245457
ENSG00000253167	-0.658576	2.38e-10
ENSG00000261083	-0.658915	2.85e-06
ENSG00000264296	-0.658923	3.53e-05
ENSG00000265871	-0.659007	0.00110435
ENSG00000258303	-0.659009	6.86e-07
ENSG00000279562	-0.659246	0.0439879
ENSG00000271986	-0.659253	0.000675581
ENSG00000269821	-0.659431	2.19e-11
ENSG00000233255	-0.659448	5.07e-05
ENSG00000271382	-0.659457	1.32e-07
ENSG00000183715	-0.659459	7.78e-07
ENSG00000236848	-0.65952	3.74e-06
ENSG00000238160	-0.659559	0.000232925
ENSG00000246851	-0.65967	4.99e-08
ENSG00000237949	-0.659675	0.0158139
ENSG00000237324	-0.659793	8.25e-06
ENSG00000199094	-0.659819	2.63e-06
ENSG00000235397	-0.659966	2.45e-06
ENSG00000261037	-0.660104	0.0050752
ENSG00000124171	-0.660328	9.87e-09
ENSG00000277589	-0.660713	6.51e-07
ENSG00000231501	-0.6608	0.0190472
ENSG00000257883	-0.660869	0.000124954
ENSG00000234036	-0.660903	2.03e-07
ENSG00000266340	-0.661087	1.09e-06
ENSG00000137976	-0.661328	4.82e-05
ENSG00000265194	-0.661479	2.84e-08
ENSG00000155886	-0.661552	1.45e-07
ENSG00000279384	-0.661768	3.52e-07
ENSG00000232287	-0.6619	8.4e-05
ENSG00000259064	-0.662098	1.53e-05
ENSG00000254826	-0.662151	0.0199648
ENSG00000249436	-0.662311	0.0188372
ENSG00000255178	-0.662384	0.00031186
ENSG00000254607	-0.662628	0.00946265
ENSG00000251254	-0.662719	8.99e-08
ENSG00000207003	-0.662923	7.99e-07
ENSG00000210144	-0.663324	4.03e-11
ENSG00000267606	-0.663389	0.000123988
ENSG00000261430	-0.663616	0.000847424
ENSG00000237861	-0.663704	1.25e-07
ENSG00000242899	-0.66372	0.00014485
ENSG00000228058	-0.664197	7.13e-06
ENSG00000172551	-0.664208	0.00547142
ENSG00000225091	-0.664301	7.91e-08
ENSG00000228955	-0.664376	0.000439987
ENSG00000253138	-0.664694	0.0469679
ENSG00000258858	-0.665212	0.0126278
ENSG00000162670	-0.66523	0.0339293
ENSG00000231579	-0.665782	6.13e-05
ENSG00000184408	-0.665801	5.24e-08
ENSG00000264966	-0.665854	0.00371094
ENSG00000279541	-0.665901	3.84e-11
ENSG00000225449	-0.666124	2.6e-05
ENSG00000254441	-0.666179	0.000227386
ENSG00000139780	-0.666621	0.00567029
ENSG00000241652	-0.666938	0.00231582
ENSG00000254789	-0.668226	0.00322171
ENSG00000232891	-0.668303	0.00291059
ENSG00000241217	-0.668726	4.55e-08
ENSG00000206739	-0.668819	4.89e-06
ENSG00000180777	-0.669029	0.000652738
ENSG00000272516	-0.669061	5.94e-06
ENSG00000249852	-0.669165	6.53e-09
ENSG00000170807	-0.669294	0.000595895
ENSG00000234445	-0.669415	0.0314603
ENSG00000238288	-0.669651	0.00844249
ENSG00000276545	-0.669809	1.31e-06
ENSG00000184357	-0.669955	2.88e-05
ENSG00000225154	-0.670489	0.00290401
ENSG00000232712	-0.670658	2.73e-08
ENSG00000269040	-0.670785	9.81e-06
ENSG00000263742	-0.670823	0.00122398
ENSG00000249412	-0.670871	1.57e-06
ENSG00000103355	-0.671522	0.0426014
ENSG00000267590	-0.671736	8.74e-06
ENSG00000225298	-0.671739	0.0194403
ENSG00000266654	-0.671891	2.45e-05
ENSG00000232295	-0.672072	1.27e-08
ENSG00000198727	-0.672222	2.45e-21
ENSG00000248150	-0.672319	0.00205905
ENSG00000235529	-0.672943	8.85e-09
ENSG00000238777	-0.673083	0.00257866
ENSG00000266853	-0.673159	0.00766534
ENSG00000275613	-0.673198	0.00200518
ENSG00000243799	-0.673276	0.0135458
ENSG00000180221	-0.673323	0.000174591
ENSG00000207162	-0.673336	0.000842685
ENSG00000228056	-0.673376	0.000235146
ENSG00000207110	-0.673874	7.51e-12
ENSG00000262966	-0.673903	1.31e-06
ENSG00000280388	-0.673929	1.34e-10
ENSG00000227395	-0.673941	0.0447782
ENSG00000231707	-0.67403	1.86e-08
ENSG00000258231	-0.6741	0.000306356
ENSG00000250567	-0.674151	0.00408912
ENSG00000241111	-0.674294	1.07e-05
ENSG00000198899	-0.674341	2.51e-21
ENSG00000271417	-0.674469	0.000563865
ENSG00000279781	-0.674958	1.43e-05
ENSG00000229863	-0.675324	0.000699315
ENSG00000272381	-0.675625	5.87e-07
ENSG00000263639	-0.675859	0.000509847
ENSG00000138079	-0.676336	1.19e-07
ENSG00000225549	-0.676544	0.00243473
ENSG00000254153	-0.676711	8.61e-08
ENSG00000279841	-0.67672	2.89e-07
ENSG00000271590	-0.67694	5.82e-08
ENSG00000279314	-0.677218	3.83e-10
ENSG00000235204	-0.67755	1.09e-09
ENSG00000244604	-0.677555	1.08e-05
ENSG00000280035	-0.677653	2.03e-05
ENSG00000250914	-0.677792	0.0334058
ENSG00000279573	-0.677835	2.32e-08
ENSG00000238829	-0.677928	9.68e-05
ENSG00000187048	-0.678335	8.01e-05
ENSG00000207988	-0.678775	0.0358452
ENSG00000227098	-0.678971	2.32e-05
ENSG00000188624	-0.67935	0.00034194
ENSG00000259450	-0.679426	2.82e-06
ENSG00000250608	-0.679449	5.44e-09
ENSG00000181355	-0.679773	0.025286
ENSG00000198963	-0.679782	1.17e-07
ENSG00000243838	-0.679807	0.00156462
ENSG00000261216	-0.680051	1.08e-07
ENSG00000237456	-0.680084	0.0037351
ENSG00000250062	-0.680947	0.00717836
ENSG00000278389	-0.68098	3.04e-08
ENSG00000121101	-0.681	1.51e-07
ENSG00000239402	-0.681155	0.0258967
ENSG00000230872	-0.681287	6.62e-11
ENSG00000273802	-0.681559	1.24e-07
ENSG00000250130	-0.681576	2.51e-07
ENSG00000267733	-0.682088	0.000611928
ENSG00000230993	-0.68219	3.64e-09
ENSG00000249035	-0.682274	1.01e-07
ENSG00000165061	-0.682359	0.000261765
ENSG00000226493	-0.682678	5.26e-08
ENSG00000253915	-0.682733	6.07e-05
ENSG00000269964	-0.682774	0.00017233
ENSG00000264796	-0.683103	0.0298124
ENSG00000273035	-0.683153	7.8e-09
ENSG00000267638	-0.683241	0.000193068
ENSG00000226767	-0.683245	0.00412647
ENSG00000268105	-0.683262	0.000147471
ENSG00000277075	-0.68351	9.19e-08
ENSG00000279038	-0.683528	6.58e-09
ENSG00000231381	-0.683703	0.000233182
ENSG00000254034	-0.683747	3.45e-05
ENSG00000156284	-0.68386	1.05e-05
ENSG00000134202	-0.683862	1.1e-08
ENSG00000244134	-0.683888	0.000220047
ENSG00000242628	-0.683982	1.11e-05
ENSG00000224333	-0.684148	0.000440007
ENSG00000204011	-0.684225	0.00554438
ENSG00000133328	-0.685105	2.59e-07
ENSG00000228253	-0.685204	4.58e-18
ENSG00000254972	-0.685248	0.0294919
ENSG00000173124	-0.685268	0.000322322
ENSG00000236434	-0.685445	9.08e-08
ENSG00000237233	-0.685682	3.47e-06
ENSG00000203709	-0.685731	1.55e-07
ENSG00000232739	-0.685735	0.000376272
ENSG00000255004	-0.686158	0.0102656
ENSG00000257195	-0.686227	1.36e-07
ENSG00000275154	-0.686394	0.0353505
ENSG00000232383	-0.686517	4.27e-08
ENSG00000230490	-0.686535	1.3e-08
ENSG00000259563	-0.686756	9.4e-08
ENSG00000233237	-0.686905	1.05e-07
ENSG00000226935	-0.687043	0.000611715
ENSG00000196482	-0.687141	9.14e-07
ENSG00000200397	-0.687224	0.0285951
ENSG00000133019	-0.687308	2.55e-05
ENSG00000213772	-0.687355	3.65e-05
ENSG00000253288	-0.687367	0.0094563
ENSG00000147059	-0.687588	2.46e-09
ENSG00000162779	-0.687801	4.58e-09
ENSG00000206878	-0.688716	0.00247511
ENSG00000239300	-0.688847	1.57e-09
ENSG00000269600	-0.688883	0.000122664
ENSG00000152254	-0.689122	0.00134427
ENSG00000280997	-0.689458	0.000336793
ENSG00000273133	-0.690049	2.36e-12
ENSG00000184564	-0.690231	0.000334028
ENSG00000214190	-0.690298	7.3e-05
ENSG00000171217	-0.690367	6e-09
ENSG00000252349	-0.690374	0.00669744
ENSG00000224114	-0.690515	5.59e-06
ENSG00000116703	-0.690609	1.76e-06
ENSG00000269560	-0.690733	9.88e-08
ENSG00000274238	-0.690955	0.00192828
ENSG00000244692	-0.69128	8.38e-07
ENSG00000281383	-0.691468	1.95e-11
ENSG00000265912	-0.691678	3.25e-08
ENSG00000241493	-0.692244	2.32e-05
ENSG00000243871	-0.692262	0.000219664
ENSG00000228928	-0.692321	0.00411558
ENSG00000252621	-0.692897	0.0015806
ENSG00000261241	-0.693027	0.0369743
ENSG00000226649	-0.693154	0.000707525
ENSG00000172461	-0.693208	8.14e-05
ENSG00000277566	-0.693214	2.83e-08
ENSG00000262180	-0.693709	2.09e-10
ENSG00000273524	-0.693858	2.29e-05
ENSG00000228007	-0.693988	6.53e-09
ENSG00000145824	-0.694215	1.74e-05
ENSG00000142875	-0.694303	6.33e-09
ENSG00000203589	-0.694971	9.84e-09
ENSG00000234593	-0.695208	0.00403998
ENSG00000236819	-0.69521	3.89e-05
ENSG00000231865	-0.69536	1.87e-06
ENSG00000265137	-0.695438	8.73e-05
ENSG00000253333	-0.695447	0.0243369
ENSG00000222898	-0.695609	5.92e-07
ENSG00000267637	-0.695781	0.000482803
ENSG00000279852	-0.695783	5.79e-08
ENSG00000165194	-0.695855	1.46e-07
ENSG00000280248	-0.696445	1.02e-08
ENSG00000223518	-0.696722	2.59e-05
ENSG00000163536	-0.697062	2.18e-08
ENSG00000250551	-0.697071	7.25e-06
ENSG00000265465	-0.697205	2.56e-05
ENSG00000259541	-0.697304	0.00945591
ENSG00000231079	-0.697338	0.0049047
ENSG00000276127	-0.697424	8.26e-06
ENSG00000223443	-0.697455	0.00527413
ENSG00000269967	-0.697524	2.53e-09
ENSG00000249001	-0.6977	1.08e-05
ENSG00000253317	-0.697783	0.000426331
ENSG00000226835	-0.697928	1.35e-05
ENSG00000269289	-0.698121	5.53e-06
ENSG00000279735	-0.698139	0.00510081
ENSG00000279549	-0.698344	1.01e-10
ENSG00000122584	-0.698573	0.01414
ENSG00000229427	-0.698948	7.5e-06
ENSG00000173157	-0.6996	0.00152395
ENSG00000254566	-0.6998	0.0028211
ENSG00000223462	-0.699954	1.02e-05
ENSG00000241052	-0.700147	0.0236887
ENSG00000279192	-0.700209	6.79e-07
ENSG00000254165	-0.700327	1.21e-10
ENSG00000273851	-0.700368	0.0110376
ENSG00000259221	-0.700579	0.0267718
ENSG00000267005	-0.700739	0.000184515
ENSG00000158258	-0.700869	3.41e-06
ENSG00000138696	-0.700894	0.000333834
ENSG00000274317	-0.70112	2.27e-07
ENSG00000205325	-0.701134	0.0106327
ENSG00000202415	-0.701163	3.82e-07
ENSG00000268423	-0.701482	1.95e-09
ENSG00000257896	-0.702268	9.05e-08
ENSG00000262339	-0.702353	0.000432928
ENSG00000220305	-0.702371	3.37e-09
ENSG00000217159	-0.70245	1.21e-06
ENSG00000212027	-0.702453	5.79e-05
ENSG00000235349	-0.702851	0.000688431
ENSG00000234197	-0.702871	0.000387442
ENSG00000243020	-0.70294	0.000104716
ENSG00000280219	-0.703313	5.75e-12
ENSG00000240409	-0.703508	2.18e-09
ENSG00000259033	-0.703555	0.00177758
ENSG00000196932	-0.703624	3.89e-07
ENSG00000265195	-0.704022	5.18e-05
ENSG00000260488	-0.704168	0.00155515
ENSG00000119283	-0.704451	1.03e-07
ENSG00000266918	-0.704509	3.54e-05
ENSG00000259649	-0.704553	1.9e-07
ENSG00000261476	-0.704702	3.7e-06
ENSG00000131096	-0.704781	4.79e-05
ENSG00000223770	-0.705044	0.00717643
ENSG00000249840	-0.705094	1.08e-06
ENSG00000205669	-0.705237	6.44e-06
ENSG00000225726	-0.705403	1.37e-08
ENSG00000256533	-0.705968	2.96e-05
ENSG00000278991	-0.706034	9.09e-08
ENSG00000228149	-0.706063	1.94e-09
ENSG00000239614	-0.706179	0.000687304
ENSG00000162975	-0.706387	4.74e-05
ENSG00000247011	-0.706659	3.99e-07
ENSG00000261520	-0.706851	0.0004001
ENSG00000184617	-0.70692	0.000643678
ENSG00000200814	-0.706956	6.02e-06
ENSG00000200257	-0.707034	0.000180983
ENSG00000267724	-0.707264	3.01e-09
ENSG00000171189	-0.707914	1.45e-06
ENSG00000260872	-0.708288	1e-12
ENSG00000186297	-0.708527	0.0077675
ENSG00000236474	-0.708598	2.09e-05
ENSG00000252150	-0.708646	1.95e-11
ENSG00000137270	-0.708754	6.23e-06
ENSG00000272563	-0.708754	0.000182162
ENSG00000146006	-0.708779	4.91e-09
ENSG00000279834	-0.709012	0.000668218
ENSG00000227176	-0.709047	9.74e-08
ENSG00000198758	-0.709438	0.000481095
ENSG00000275956	-0.709689	6.58e-10
ENSG00000131951	-0.70976	4.42e-05
ENSG00000214760	-0.7107	2.82e-05
ENSG00000230393	-0.71073	3.13e-06
ENSG00000259797	-0.710851	6.11e-06
ENSG00000207507	-0.710935	0.00196768
ENSG00000268705	-0.71127	9.65e-07
ENSG00000224549	-0.711416	0.00510968
ENSG00000256101	-0.71195	0.00218069
ENSG00000273368	-0.712031	3.1e-07
ENSG00000218896	-0.712202	5.34e-05
ENSG00000236703	-0.712379	1.94e-06
ENSG00000257875	-0.712525	3.34e-05
ENSG00000269845	-0.712543	9.77e-11
ENSG00000234235	-0.712678	3.96e-06
ENSG00000278463	-0.713358	0.000199769
ENSG00000213592	-0.713513	7.81e-09
ENSG00000204740	-0.713545	0.000389134
[truncated: 2,545 more rows]
