# Supplementary material for: Attenuation of PITPNM1 Signaling Cascade Can Inhibit Breast Cancer Progression
Source: Biomolecules. 2021 Aug 25;11(9):1265. doi: 10.3390/biom11091265 (PMC8467484; doi:10.3390/biom11091265)
Supplement: Supplementary file 1 [file biomolecules-11-01265-s001.zip › biomolecules-1315711-final-suppl/supplementary files/supplementary table S2.xlsx]

## Sheet: UP BP
Category	Term	Count	%	PValue	Genes	List Total	Pop Hits	Pop Total	Fold Enrichment	Bonferroni	Benjamini	FDR
GOTERM_BP_DIRECT	GO:0007165~signal transduction	79	7.6699	5.09204e-05	IL21, ARHGAP9, CXCL6, ITK, CXCL9, PIK3CD, IL5RA, CXCL1, SHD, CXCL5, ARHGAP4, SPN, PSTPIP1, DPYSL5, SIT1, MRC1, RAC2, CD38, HLA-DOA, HLA-DOB, PSD, UTS2R, FGA, FGFBP1, PRKCB, FGG, HTR3A, HPCAL4, NCR1, DOK2, TMIGD2, XCL2, LTA, PKP1, CD48, LTB, ZNF831, CARD11, CAMK2B, DTHD1, CCL13, LTK, RRAD, CABP4, CABP2, NRXN2, CSF2RB, RASAL3, NTS, IL2RG, RASGRP2, CD79B, KLRK1, GRK2, SPOCK2, IL12RB1, CCL18, FGF21, …	722	1161	16792	1.58256	0.119982	0.00532542	0.00519812
GOTERM_BP_DIRECT	GO:0006955~immune response	75	7.28155	8.23474e-26	IL21, CXCL6, CSF3, ADAMDEC1, CIITA, CXCL9, CSF2, IGHV1OR15-1, IGHV4-34, CXCL1, IGHV4-39, CTSW, CXCL5, SPN, VPREB3, IL18RAP, TRBC1, CTLA4, CCR7, HLA-DOA, HLA-DOB, CCR4, CD96, CR2, IL1R2, ZAP70, NCR3, TMIGD2, AIM2, IFNG, CD8B, CD8A, IGHD, LTA, IGKV4-1, IRF8, TLR10, LTB, HLA-DQB1, CCL13, AIRE, TCF7, CXCR5, WAS, IGHV3-48, IGHV1-69, CFP, CST7, IL2RG, TRBV12-3, KIR2DL3, CD79B, IGLV3-25, IGLV1-40, IGLV6…	722	421	16792	4.14328	2.06692e-22	2.06692e-22	2.01751e-22
GOTERM_BP_DIRECT	GO:0006954~inflammatory response	53	5.14563	9.8324e-14	CXCL6, ORM1, CIITA, CXCL9, ITGB2, PIK3CD, CXCL1, CXCL5, CYP26B1, PSTPIP1, IL18RAP, CCR7, CCR4, GBP5, ZAP70, NCR3, AIM2, ADORA2A, XCL2, TLR10, PRKCQ, ADAM8, SCG2, CHST2, CRP, CCL13, PTGFR, CALCA, PTGER1, CD5L, CXCR6, FPR2, CNR2, CXCR1, CXCR3, NLRP4, S100A12, CCL19, CCL18, CCL17, RELT, CCL24, PLA2G2D, CCL21, LYZ, BMP2, CD40LG, KRT16, TNIP3, CD27, PTX3, FOLR2, LAT	722	379	16792	3.25238	2.46898e-10	6.16983e-11	6.02234e-11
GOTERM_BP_DIRECT	GO:0045087~innate immune response	46	4.46602	3.20904e-08	BLK, C1QA, IGHM, ITK, PGLYRP3, CALCA, CLEC4M, NCF1, CLEC10A, PIK3CD, DEFB124, CORO1A, LY9, IGHG3, PSTPIP1, KLRK1, S100A12, SLAMF6, JAK3, IGHV4OR15-8, SLAMF1, CHGA, FGA, CR2, CR1, KIR2DS4, SH2D1A, MATK, MARCO, ZAP70, GZMM, AIM2, CD6, KRT16, LCK, CD209, IGHD, TLR10, TRIM15, PTX3, PADI4, CLEC4E, TRIM10, CD244, APOBEC3A, IGHV1OR21-1	722	430	16792	2.48802	8.05437e-05	6.19592e-06	6.04781e-06
GOTERM_BP_DIRECT	GO:0050776~regulation of immune response	43	4.17476	5.03389e-20	ITGB2, IGHV4-34, ICAM3, IGHV3-48, CD3G, IGHV4-39, IGHV1-69, ICAM5, SLA2, CD1C, CD3E, CD1B, CD3D, KIR2DL3, TRBV12-3, ICAM1, IGLV3-25, KLRK1, IGLV1-40, IGLV6-57, IGKV1-39, CD19, TRBC1, SLAMF6, ITGB7, CD96, SH2D1A, CRTAM, KIR3DL2, HLA-G, NCR1, NCR3, CD40LG, SELL, CD8B, JAML, CD8A, TREML2, IGKV4-1, IGHV7-81, CD247, HCST, CARD11	722	178	16792	5.61841	1.26351e-16	6.31753e-17	6.16651e-17
GOTERM_BP_DIRECT	GO:0007155~cell adhesion	39	3.78641	8.70314e-05	ACHE, LAMC3, ITGB2, SIRPG, ICAM3, LAMC2, ICAM5, FPR2, COL19A1, ICAM1, ACAN, PSTPIP1, CXCR3, HAS1, CLCA2, EMILIN1, ITGB7, SLAMF1, NLGN4Y, MYBPC3, CD96, CD72, KIRREL2, LAMB3, APLP1, LSAMP, GP1BA, L1CAM, CD2, ADAM2, SELL, NPHS1, PARVG, COL4A3, PKP1, COL6A5, CDH16, CD22, DSC3	722	459	16792	1.97614	0.196243	0.00728162	0.00710756
GOTERM_BP_DIRECT	GO:0007166~cell surface receptor signaling pathway	39	3.78641	1.63952e-10	TNFRSF13B, CD3G, CD3E, CD3D, TSPAN11, TSPAN32, NPPB, ADGRG3, SPN, PROKR2, UPK1B, IL18RAP, CXCR1, ADGRG5, CXCR3, CD19, CD37, NTSR2, LAG3, GCGR, GPR50, GP1BA, LILRB5, ADGRF2, CD2, MARCO, DOK2, PTPRC, IFNG, CD8A, ADGRF4, CLCF1, COL4A3, CD28, CD27, CD247, INHA, IL7R, BIRC3	722	274	16792	3.31039	4.11519e-07	5.87884e-08	5.73831e-08
GOTERM_BP_DIRECT	GO:0006508~proteolysis	38	3.68932	0.000930739	PCSK2, FCN1, PCSK1, C1QA, PRSS1, ADAMDEC1, HTRA4, IGHV4-34, IGHV3-48, IGHV4-39, IGHV1-69, IGHG3, CASP14, ACAN, IGLV3-25, DPP6, IGLV1-40, CASP5, IGLV6-57, IGKV1-39, CAPNS2, UBD, CLCA2, ADGB, MMP1, ECEL1, PRSS55, MMP9, PRSS56, F5, ADAM2, MMP12, GZMK, GZMM, IGKV4-1, DPEP2, ADAM8, TRABD2A	722	500	16792	1.76758	0.903406	0.0556228	0.0542931
GOTERM_BP_DIRECT	GO:0002250~adaptive immune response	38	3.68932	1.07286e-18	IGHM, ITK, TNFRSF13B, IGKV2D-30, CLEC4M, IGHV1OR15-1, CLEC10A, TXK, PIK3CD, TNFRSF13C, CD1C, CD1B, LILRA4, CD79B, CD79A, KLRK1, SIT1, IGKV2-28, BTLA, CTLA4, JAK3, EOMES, FGA, PRKCB, TRAT1, SH2D1A, CRTAM, IGKV3D-20, LILRB5, FCAMR, ZAP70, IFNG, CD6, CD8B, CD209, CD7, LAT, CD244	722	148	16792	5.97155	2.69288e-15	8.97628e-16	8.76171e-16
GOTERM_BP_DIRECT	GO:0007267~cell-cell signaling	34	3.30097	1.38994e-08	PCSK1, C1QA, CCL13, CXCL6, CALCA, CXCL9, ITGB2, SIRPG, TSPAN32, CXCL5, PTHLH, NTF4, CCL18, INSL3, CCL17, FGF21, FCRL2, CCL24, FGFBP1, CCL21, SH2D1A, GPR50, SSTR3, NR5A1, FGF17, BMP2, EFNA2, ADORA2A, LHX1, LTA, LTB, INHA, FGF11, HCN2	722	254	16792	3.11322	3.48869e-05	2.97647e-06	2.90532e-06
GOTERM_BP_DIRECT	GO:0008284~positive regulation of cell proliferation	32	3.1068	0.0107056	IL21, PTGFR, CSF3, CSF2, BNC1, REG1A, SIRPG, LAMC2, TCIRG1, FOXM1, CXCL5, PTHLH, PLAC8, CXCR3, RAC2, NKX2-5, KRT6A, SLAMF1, FGF21, SERPINB3, FGFBP1, WNT3A, IL31RA, MATK, FGF17, MAS1, EPGN, KLF5, IFNG, CLCF1, FGFR4, FOLR2	722	466	16792	1.59709	1	0.321034	0.31336
GOTERM_BP_DIRECT	GO:0030154~cell differentiation	30	2.91262	0.0267315	BLK, PKDCC, BNC1, TXK, TNFAIP2, USH1C, CPLX2, COL19A1, FCRLA, SPIB, TAF7L, SPIC, KLRK1, SOHLH1, NKX2-5, KRT6A, CDX1, MYO7B, MATK, FOXL2, FOXN4, ZIC5, DLK1, NR5A1, NLRP14, NPAS4, SLC7A5, FEV, INHA, INA	722	462	16792	1.51023	1	0.559135	0.545769
GOTERM_BP_DIRECT	GO:0008544~epidermis development	24	2.3301	7.10728e-13	SPRR3, SPRR2G, LAMB3, BNC1, WAS, C1ORF68, LAMC2, KRT5, KRT76, KRT85, LCE1C, PTHLH, NTF4, LCE3D, CASP14, KRT17, KRT16, GJB5, KRT14, SPRR2A, SPRR1A, SPRR2B, SPRR1B, SPRR2D	722	85	16792	6.56686	1.78402e-09	3.56786e-10	3.48257e-10
GOTERM_BP_DIRECT	GO:0007268~chemical synaptic transmission	23	2.23301	0.00068921	SNAP25, NPFFR1, UNC13A, NRXN2, OPRK1, DBH, SLC1A6, SSTR3, CACNA1E, SLC6A5, GJD2, GRM2, HTR6, LRFN4, NPBWR1, KIF5A, PNOC, GPR149, KCNN1, UTS2, NPTX2, SNCB, KCNK3	722	240	16792	2.22886	0.822807	0.0428881	0.0418629
GOTERM_BP_DIRECT	GO:0031295~T cell costimulation	23	2.23301	8.92032e-13	CCL21, CD3G, TNFRSF13C, CD3E, TRBV12-3, CD3D, SPN, KLRK1, TMIGD2, CD40LG, CD5, LCK, TRBC1, CD28, BTLA, CTLA4, PDCD1, CD247, CCL19, ICOS, HLA-DQA2, CARD11, HLA-DQB1	722	78	16792	6.85802	2.23908e-09	3.73167e-10	3.64246e-10
GOTERM_BP_DIRECT	GO:0007399~nervous system development	22	2.13592	0.012439	PCSK2, CHRM2, ACHE, NRSN1, APLP1, LSAMP, PAX3, CXCL1, ZIC5, NR2E1, L1CAM, CPLX2, GFRA2, FGF17, SLC7A5, P2RX5, DPYSL4, DPYSL5, LHX1, FABP7, INHA, FGF11	722	287	16792	1.78281	1	0.340963	0.332813
GOTERM_BP_DIRECT	GO:0030198~extracellular matrix organization	22	2.13592	0.000109094	FGA, LAMB3, LAMC3, WNT3A, ITGB2, FGG, SPINK5, ICAM3, LAMC2, ICAM5, NR2E1, SERPINB5, COL19A1, ICAM1, ACAN, COL4A4, SPOCK2, COL4A3, EMILIN1, ITGB7, COL9A3, MATN4	722	196	16792	2.61055	0.239547	0.00883308	0.00862193
GOTERM_BP_DIRECT	GO:0050852~T cell receptor signaling pathway	22	2.13592	1.41713e-06	ITK, CARMIL2, TRAT1, TXK, WAS, PIK3CD, CD3G, CD3E, TRBV12-3, CD3D, ZAP70, PTPRC, IFNG, LCK, TRBC1, CD28, PRKCQ, CD247, HLA-DQA2, LAT, CARD11, HLA-DQB1	722	148	16792	3.45721	0.00355068	0.00017785	0.000173598
GOTERM_BP_DIRECT	GO:0010628~positive regulation of gene expression	20	1.94175	0.0183329	CRP, PTGFR, WNT10A, FOXD1, CSF2, WNT3A, PIK3CD, CD3E, POU4F1, BMP2, CYP26B1, IFNG, STAR, TRPV4, FEV, NKX2-1, CD28, STAP1, IL7R, FGFR4	722	262	16792	1.77539	1	0.430052	0.419771
GOTERM_BP_DIRECT	GO:0050900~leukocyte migration	19	1.84466	4.51737e-06	MMP1, ITGB2, SIRPG, FOXJ1, DBH, FPR2, L1CAM, MMP9, ICAM1, SPN, CD2, SLC7A5, DOK2, SELL, JAML, LCK, CD48, CD244, NKX2-3	722	122	16792	3.62209	0.0112746	0.000539934	0.000527027
GOTERM_BP_DIRECT	GO:0006898~receptor-mediated endocytosis	18	1.74757	0.00276604	IGHV4-34, CD5L, IGHV3-48, IGHV4-39, IGHV1-69, PRSS12, MARCO, IGLV3-25, IGLV1-40, IGLV6-57, CD6, IGKV1-39, CD5, MRC1, IGKV4-1, IGHV7-81, APOE, FOLR2	722	186	16792	2.25074	0.999044	0.113816	0.111095
GOTERM_BP_DIRECT	GO:0032496~response to lipopolysaccharide	18	1.74757	0.000700563	CXCL6, PTGFR, CD96, CXCL9, PTGER1, IL10RA, FMO1, CXCL1, CSF2RB, CXCL5, CNR2, CD6, GJB6, LTA, CD27, ALPL, CCR7, RELT	722	164	16792	2.55267	0.827788	0.0428881	0.0418629
GOTERM_BP_DIRECT	GO:0006935~chemotaxis	18	1.74757	1.79244e-05	CCL24, CXCL6, CCL13, CXCL9, CXCR5, CXCL1, CXCR6, FPR2, L1CAM, CXCL5, SPN, CXCR1, CXCR3, RAC2, CCR7, CCL18, CCR4, CCL17	722	122	16792	3.43145	0.0439935	0.00204501	0.00199612
GOTERM_BP_DIRECT	GO:0006958~complement activation, classical pathway	18	1.74757	9.68232e-07	C1QA, IGHM, CR2, CR1, IGHV4-34, IGHV3-48, IGHV4-39, IGHV1-69, IGHG3, IGLV3-25, IGLV1-40, IGLV6-57, IGKV1-39, IGHD, IGKV4-1, IGHV7-81, IGHV4OR15-8, IGHV1OR21-1	722	99	16792	4.22866	0.00242731	0.000127909	0.000124851
GOTERM_BP_DIRECT	GO:0007169~transmembrane receptor protein tyrosine kinase signaling pathway	18	1.74757	6.16617e-07	BLK, ITK, LTK, TRAT1, TXK, MATK, IL31RA, CD3E, GFRA2, NTF4, ZAP70, DOK2, CD8B, LCK, CD8A, CD7, CLNK, STAP1	722	96	16792	4.3608	0.00154651	9.10417e-05	8.88654e-05
GOTERM_BP_DIRECT	GO:0070374~positive regulation of ERK1 and ERK2 cascade	17	1.65049	0.00361963	CCL24, FGA, CCL13, CCL21, GPR55, FGG, ICAM1, BMP2, TRPV4, XCL2, CCR7, CCL19, FGFR4, CCL18, CCL17, SLAMF1, FGF21	722	175	16792	2.25931	0.999889	0.138562	0.135249
GOTERM_BP_DIRECT	GO:0071805~potassium ion transmembrane transport	17	1.65049	6.02328e-05	KCNK5, HCN4, KCNH2, KCNH3, KCNE1, KCNK7, KCNH4, KCNH6, KCNB2, KCNIP3, KCNH8, KCNA4, KCNAB2, KCNN1, KCNK3, HCN2, CNGB1	722	121	16792	3.2676	0.140315	0.00559942	0.00546557
GOTERM_BP_DIRECT	GO:0042102~positive regulation of T cell proliferation	17	1.65049	2.891e-09	SASH3, IL21, CARMIL2, TNFRSF13C, CD3E, CORO1A, SPN, CCDC88B, PTPRC, CD40LG, IFNG, CD6, CD28, PRKCQ, CCL19, JAK3, CARD11	722	60	16792	6.58966	7.25639e-06	8.06269e-07	7.86996e-07
GOTERM_BP_DIRECT	GO:0030216~keratinocyte differentiation	16	1.5534	6.64628e-07	SPRR4, SPRR3, SPRR2G, C1ORF68, PRR9, LCE1C, LCE3E, LCE3D, LCE3A, KRT16, SPRR2A, SPRR1A, SPRR2B, IVL, SPRR1B, SPRR2D	722	76	16792	4.89634	0.00166683	9.26787e-05	9.04632e-05
GOTERM_BP_DIRECT	GO:0070098~chemokine-mediated signaling pathway	16	1.5534	2.61331e-07	CCL24, CXCL6, CCL13, CXCL9, CCL21, CXCR5, CXCL1, CXCR6, CXCL5, CXCR1, CXCR3, XCL2, CCL19, CCL18, CCR4, CCL17	722	71	16792	5.24115	0.000655727	4.28943e-05	4.1869e-05
GOTERM_BP_DIRECT	GO:0050853~B cell receptor signaling pathway	16	1.5534	4.88132e-09	BLK, IGHM, PRKCB, PIK3CD, CD79B, IGHG3, CD79A, ZAP70, PTPRC, LCK, CD19, IGHD, CTLA4, CD38, IGHV4OR15-8, IGHV1OR21-1	722	54	16792	6.89115	1.2252e-05	1.22521e-06	1.19592e-06
GOTERM_BP_DIRECT	GO:0031424~keratinization	16	1.5534	7.84262e-10	SPRR4, SPRR3, SPRR2G, LCE1C, LCE3E, LCE3D, CASP14, LCE3A, KRT17, KRT16, SPRR2A, SPRR1A, SPRR2B, IVL, SPRR1B, SPRR2D	722	48	16792	7.75254	1.96849e-06	2.46062e-07	2.4018e-07
GOTERM_BP_DIRECT	GO:0042127~regulation of cell proliferation	15	1.45631	0.028674	BLK, CXCL6, ITK, CXCL9, TXK, TCF7, HOXD13, DBH, FOXM1, LCK, FXYD2, CD27, INHA, RELT, NKX2-3	722	185	16792	1.88575	1	0.594807	0.580589
GOTERM_BP_DIRECT	GO:0007010~cytoskeleton organization	15	1.45631	0.00959727	BLK, CCL24, CCL13, KRT4, KRT5, KRT76, TUBA4B, TSPAN32, FGD2, ARHGAP4, TUBB3, KRT16, APOE, KRT6B, SPTBN2	722	161	16792	2.16686	1	0.29377	0.286748
GOTERM_BP_DIRECT	GO:0007411~axon guidance	15	1.45631	0.0086422	FOXD1, WNT3A, L1CAM, GDF7, EFNA2, DPYSL5, KIF26A, LHX2, TUBB3, KIF5A, NKX2-1, PRKCQ, FEZF1, DRGX, SPTBN2	722	159	16792	2.19411	1	0.274581	0.268017
GOTERM_BP_DIRECT	GO:0042742~defense response to bacterium	15	1.45631	0.0038689	CXCL6, DEFB124, CFP, MUC5B, SPN, IGHG3, PLAC8, IFNG, GNLY, IGHD, IRF8, S100A12, CLEC4E, IGHV4OR15-8, IGHV1OR21-1	722	145	16792	2.40596	0.999941	0.140738	0.137374
GOTERM_BP_DIRECT	GO:0038096~Fc-gamma receptor signaling pathway involved in phagocytosis	15	1.45631	0.00111268	IGHV4-34, WAS, IGHV3-48, IGHV4-39, CD3G, IGHV1-69, IGHG3, IGLV3-25, IGLV1-40, IGLV6-57, IGKV1-39, IGKV4-1, IGHV7-81, CD247, MYO1G	722	127	16792	2.74696	0.938848	0.062063	0.0605795
GOTERM_BP_DIRECT	GO:0034765~regulation of ion transmembrane transport	15	1.45631	0.000283418	KCNK5, HCN4, KCNJ4, KCNH3, KCNK7, KCNH4, KCNJ10, KCNH6, KCNB2, KCNH8, KCNA4, KCNJ18, CACNA1E, HCN2, SCN1A	722	111	16792	3.14292	0.509082	0.0203251	0.0198392
GOTERM_BP_DIRECT	GO:0006968~cellular defense response	15	1.45631	2.7343e-07	ITK, CXCL9, NCF1, TRAT1, SH2D1A, CD5L, PRF1, KIR3DL2, TCIRG1, HLA-G, SPN, NCR1, ADORA2A, GNLY, CD19	722	62	16792	5.62684	0.000686074	4.28943e-05	4.1869e-05
GOTERM_BP_DIRECT	GO:0018149~peptide cross-linking	15	1.45631	1.42301e-08	SPRR4, SPRR3, SPRR2G, C1ORF68, PRR9, LCE1C, LCE3E, LCE3D, LCE3A, SPRR2A, SPRR1A, SPRR2B, IVL, SPRR1B, SPRR2D	722	50	16792	6.97729	3.5717e-05	2.97647e-06	2.90532e-06
GOTERM_BP_DIRECT	GO:0038095~Fc-epsilon receptor signaling pathway	14	1.35922	0.0434731	ITK, IGHV4-34, IGHV3-48, IGHV4-39, IGHV1-69, IGLV3-25, IGLV1-40, IGLV6-57, IGKV1-39, IGKV4-1, IGHV7-81, PRKCQ, LAT, CARD11	722	178	16792	1.82925	1	0.773883	0.755384
GOTERM_BP_DIRECT	GO:0007156~homophilic cell adhesion via plasma membrane adhesion molecules	14	1.35922	0.0187309	CADM3, PCDH11Y, CRTAM, PCDH15, NCR3, CDHR1, PLXNB3, DSG1, FAT2, CDHR4, DSG3, TIGIT, CDH16, DSC3	722	158	16792	2.0608	1	0.435321	0.424915
GOTERM_BP_DIRECT	GO:0006956~complement activation	14	1.35922	8.23612e-05	FCN1, C1QA, IGHV4-34, IGHV3-48, IGHV4-39, IGHV1-69, CFP, IGHG3, IGLV3-25, IGLV1-40, IGLV6-57, IGKV1-39, IGKV4-1, IGHV7-81	722	87	16792	3.74261	0.186765	0.0071285	0.0069581
GOTERM_BP_DIRECT	GO:0042110~T cell activation	14	1.35922	5.51134e-08	ITK, WAS, PIK3CD, CD3G, SLA2, CD3E, CD2, ZAP70, CD8B, CD8A, TREML2, CD7, CD48, LAT	722	47	16792	6.9278	0.000138325	9.88104e-06	9.64484e-06
GOTERM_BP_DIRECT	GO:0007204~positive regulation of cytosolic calcium ion concentration	13	1.26214	0.0127278	PTGFR, CD52, UTS2R, CALCA, PTGER1, FPR2, TRPV4, CXCR3, CD38, UTS2, CCR7, CCR4, S1PR4	722	134	16792	2.25634	1	0.340963	0.332813
GOTERM_BP_DIRECT	GO:0071222~cellular response to lipopolysaccharide	13	1.26214	0.00335368	CSF3, CSF2, GFI1, OPRK1, AICDA, ICAM1, KLRK1, IFNG, STAR, TNIP3, MRC1, IRF8, STAP1	722	113	16792	2.67566	0.999782	0.131527	0.128383
GOTERM_BP_DIRECT	GO:0007218~neuropeptide signaling pathway	13	1.26214	0.00128853	UTS2R, CALCA, NPFFR1, NXPH4, ECEL1, OPRK1, PTH2, PROKR2, NPBWR1, PNOC, NMU, GPR149, NTSR2	722	101	16792	2.99355	0.960691	0.0646842	0.0631379
GOTERM_BP_DIRECT	GO:0019221~cytokine-mediated signaling pathway	12	1.16505	0.0255287	CSF3, IL17REL, SOCS1, LRRTM4, IL10RA, PTPRN, CLCF1, IL1R2, IL31RA, GP1BA, IL12RB1, IL22RA2	722	131	16792	2.13047	1	0.538462	0.525591
GOTERM_BP_DIRECT	GO:0071346~cellular response to interferon-gamma	12	1.16505	2.5683e-05	CCL24, GBP5, CCL13, CIITA, STAR, CCL21, MRC1, XCL2, CCL19, CCL18, IL12RB1, CCL17	722	57	16792	4.89634	0.0624311	0.00280279	0.00273579
GOTERM_BP_DIRECT	GO:0016337~single organismal cell-cell adhesion	11	1.06796	0.0114364	CD2, KIRREL2, GPA33, DSG1, PKP1, ICAM3, ADAM8, ICAM5, ICOS, COL19A1, ICAM1	722	101	16792	2.53301	1	0.322533	0.314823
GOTERM_BP_DIRECT	GO:0046718~viral entry into host cell	11	1.06796	0.00218075	SERPINB3, CR2, CR1, GRK2, CLEC4M, CD209, MRC1, ITGB7, CLEC4G, ICAM1, SLAMF1	722	80	16792	3.19792	0.995829	0.0977442	0.0954077
GOTERM_BP_DIRECT	GO:0006813~potassium ion transport	10	0.970874	0.00843542	KCNJ4, KCNK5, KCNH3, KCNH4, KCNK7, KCNJ10, KCNB2, KCNN1, KCNA4, KCNK3	722	82	16792	2.83629	1	0.271447	0.264959
GOTERM_BP_DIRECT	GO:0042391~regulation of membrane potential	10	0.970874	0.00470738	HCN4, KCNH2, KCNH3, KCNH4, KCNH6, KCNH8, SLC1A6, HCN2, NTSR2, CNGB1	722	75	16792	3.10102	0.999993	0.161856	0.157987
GOTERM_BP_DIRECT	GO:0030593~neutrophil chemotaxis	10	0.970874	0.00195095	CCL24, CCL13, IFNG, JAML, ITGB2, XCL2, S100A12, PIK3CD, CCL18, CCL17	722	66	16792	3.52388	0.992566	0.0890341	0.0869058
GOTERM_BP_DIRECT	GO:0060326~cell chemotaxis	10	0.970874	0.00175014	CXCL6, CCL13, CXCL9, CCL21, PLXNB3, PRKCQ, CXCL1, FPR2, CCL19, CXCL5	722	65	16792	3.5781	0.987682	0.0821056	0.0801429
GOTERM_BP_DIRECT	GO:0006959~humoral immune response	10	0.970874	0.000667945	IFNG, AIRE, POU2AF1, SH2D1A, LTA, CD28, FOXJ1, PAX5, PDCD1, MS4A1	722	57	16792	4.08028	0.813085	0.0428881	0.0418629
GOTERM_BP_DIRECT	GO:0019882~antigen processing and presentation	10	0.970874	0.000509536	IFNG, CLEC4M, CD209, CD8A, HLA-DRB9, RAET1L, ULBP2, HLA-DQA2, HLA-G, HLA-DQB1	722	55	16792	4.22866	0.721757	0.035526	0.0346767
GOTERM_BP_DIRECT	GO:0002548~monocyte chemotaxis	10	0.970874	5.87979e-05	CCL24, CCL13, CALCA, CCL21, XCL2, S100A12, CCL19, CCL18, FOLR2, CCL17	722	42	16792	5.53753	0.137213	0.00559942	0.00546557
GOTERM_BP_DIRECT	GO:0022617~extracellular matrix disassembly	9	0.873786	0.0160389	MMP12, ACAN, PRSS1, LAMB3, CAPNS2, MMP1, ADAM8, LAMC2, MMP9	722	76	16792	2.75419	1	0.390359	0.381028
GOTERM_BP_DIRECT	GO:0007416~synapse assembly	9	0.873786	0.004377	NLGN4Y, ACHE, WNT3A, SPOCK2, DNER, NRXN2, WNT7A, POU4F1, SPTBN2	722	61	16792	3.43145	0.999983	0.154736	0.151037
GOTERM_BP_DIRECT	GO:0007157~heterophilic cell-cell adhesion via plasma membrane cell adhesion molecules	9	0.873786	0.00120589	LGALS7B, CADM3, NCR3, JAML, CD6, CD209, CRTAM, TIGIT, ICAM1	722	50	16792	4.18637	0.951617	0.0645861	0.0630422
GOTERM_BP_DIRECT	GO:0014066~regulation of phosphatidylinositol 3-kinase signaling	8	0.776699	0.0498816	PPP1R16B, FGF17, TRAT1, LCK, CD19, CD28, PIK3CD, FGFR4	722	78	16792	2.3854	1	0.863468	0.842827
GOTERM_BP_DIRECT	GO:0050729~positive regulation of inflammatory response	8	0.776699	0.0368356	IL21, CCL24, CCL13, TRPV4, XCL2, S100A12, TLR10, CCL18	722	73	16792	2.54878	1	0.711209	0.694208
GOTERM_BP_DIRECT	GO:0071347~cellular response to interleukin-1	8	0.776699	0.0323197	CCL24, CCL13, CCL21, XCL2, CCL19, CCL18, CCL17, ICAM1	722	71	16792	2.62058	1	0.643829	0.628439
GOTERM_BP_DIRECT	GO:0060333~interferon-gamma-mediated signaling pathway	8	0.776699	0.0323197	CAMK2B, CIITA, IFNG, IRF8, HLA-DQA2, HLA-G, ICAM1, HLA-DQB1	722	71	16792	2.62058	1	0.643829	0.628439
GOTERM_BP_DIRECT	GO:0030183~B cell differentiation	8	0.776699	0.0226895	ADGRG3, CD79B, CD79A, CR2, CD40LG, CLCF1, JAK3, AICDA	722	66	16792	2.81911	1	0.499568	0.487626
GOTERM_BP_DIRECT	GO:0030574~collagen catabolic process	8	0.776699	0.0194649	MMP12, MMP1, COL4A4, COL4A3, COL11A2, COL6A5, MMP9, COL19A1	722	64	16792	2.9072	1	0.448228	0.437513
GOTERM_BP_DIRECT	GO:0009967~positive regulation of signal transduction	8	0.776699	0.0152502	FCRL2, SH2D1A, CLNK, STAP1, SLA2, LAT, SHD, ARHGAP4	722	61	16792	3.05018	1	0.386646	0.377404
GOTERM_BP_DIRECT	GO:0007189~adenylate cyclase-activating G-protein coupled receptor signaling pathway	8	0.776699	0.00522722	PTGFR, CALCA, ADORA2A, PTGER1, GCGR, ADCY7, S1PR4, PTHLH	722	50	16792	3.72122	0.999998	0.174938	0.170756
GOTERM_BP_DIRECT	GO:0006909~phagocytosis	8	0.776699	0.00414818	ADORA2A, CEACAM4, ITGB2, IRF8, ICAM3, ICAM5, CORO1A, SLAMF1	722	48	16792	3.87627	0.999971	0.148742	0.145186
GOTERM_BP_DIRECT	GO:0032729~positive regulation of interferon-gamma production	8	0.776699	0.00324674	SASH3, KLRK1, TXK, LTA, IRF8, SLAMF6, CD3E, IL12RB1	722	46	16792	4.0448	0.999715	0.129354	0.126262
GOTERM_BP_DIRECT	GO:0030890~positive regulation of B cell proliferation	8	0.776699	0.00120938	SASH3, IL21, PTPRC, WNT3A, CLCF1, CD38, TNFRSF13C, CARD11	722	39	16792	4.77079	0.95204	0.0645861	0.0630422
GOTERM_BP_DIRECT	GO:0007154~cell communication	8	0.776699	0.0010299	GJD2, GJB4, GJB3, GJB6, GJB5, KREMEN2, CCL19, CCL18	722	38	16792	4.89634	0.924708	0.0587511	0.0573467
GOTERM_BP_DIRECT	GO:0048247~lymphocyte chemotaxis	8	0.776699	0.000140342	CCL24, CCL13, CCL21, XCL2, ADAM8, CCL19, CCL18, CCL17	722	28	16792	6.64503	0.296919	0.0107863	0.0105284
GOTERM_BP_DIRECT	GO:0007187~G-protein coupled receptor signaling pathway, coupled to cyclic nucleotide second messenger	7	0.679612	0.0133125	CHRM2, HTR6, CNR2, HRH3, NPBWR1, GPR149, SSTR3	722	46	16792	3.5392	1	0.340963	0.332813
GOTERM_BP_DIRECT	GO:0008015~blood circulation	7	0.679612	0.0119996	HCN4, UTS2R, ADORA2A, TBX20, COL4A3, XCL2, F5	722	45	16792	3.61785	1	0.334655	0.326655
GOTERM_BP_DIRECT	GO:0038083~peptidyl-tyrosine autophosphorylation	7	0.679612	0.00677143	BLK, ITK, ZAP70, LCK, TXK, MATK, JAK3	722	40	16792	4.07008	1	0.223635	0.218289
GOTERM_BP_DIRECT	GO:0030217~T cell differentiation	7	0.679612	0.00150601	ZAP70, PTPRC, LCK, TBX21, PIK3CD, IL7R, CD3D	722	30	16792	5.42678	0.977244	0.072694	0.0709563
GOTERM_BP_DIRECT	GO:0042113~B cell activation	7	0.679612	0.00124959	CD79A, ZAP70, BANK1, PRKCB, CXCR5, PIK3CD, IKZF3	722	29	16792	5.61391	0.956649	0.0646842	0.0631379
GOTERM_BP_DIRECT	GO:0007159~leukocyte cell-cell adhesion	7	0.679612	0.000539276	CALCA, CD40LG, CLEC4M, CD209, ITGB2, ICAM1, FERMT3	722	25	16792	6.51213	0.741781	0.0365833	0.0357088
GOTERM_BP_DIRECT	GO:0030101~natural killer cell activation	7	0.679612	0.000141811	CD2, NCR1, KLRK1, ITGB2, IL21R, PIK3CD, ULBP2	722	20	16792	8.14017	0.299507	0.0107863	0.0105284
GOTERM_BP_DIRECT	GO:0045954~positive regulation of natural killer cell mediated cytotoxicity	7	0.679612	7.31117e-05	IL21, NCR3, LAG3, KLRK1, SH2D1A, CRTAM, SLAMF6	722	18	16792	9.04463	0.167662	0.00655394	0.00639727
GOTERM_BP_DIRECT	GO:0030838~positive regulation of actin filament polymerization	6	0.582524	0.0427085	CCL24, CSF3, NPHS1, CCL21, CCR7, ICAM1	722	45	16792	3.10102	1	0.773883	0.755384
GOTERM_BP_DIRECT	GO:0061337~cardiac conduction	6	0.582524	0.0427085	KCNJ4, KCNH2, KCNE1, KCNIP3, KCNK3, CACNG5	722	45	16792	3.10102	1	0.773883	0.755384
GOTERM_BP_DIRECT	GO:0060048~cardiac muscle contraction	6	0.582524	0.0427085	KCNH2, MYBPC3, GRK2, ATP1A3, NKX2-5, MYH6	722	45	16792	3.10102	1	0.773883	0.755384
GOTERM_BP_DIRECT	GO:0023014~signal transduction by protein phosphorylation	6	0.582524	0.0392964	SBK2, KCNH2, KCNH3, KCNH4, KCNH8, MAP3K19	722	44	16792	3.17149	1	0.752931	0.734932
GOTERM_BP_DIRECT	GO:0070527~platelet aggregation	6	0.582524	0.0300838	FGA, WNT3A, FGG, GP1BA, TSPAN32, FERMT3	722	41	16792	3.40355	1	0.615729	0.601011
GOTERM_BP_DIRECT	GO:0042130~negative regulation of T cell proliferation	6	0.582524	0.0201108	SPN, PLA2G2D, CTLA4, FOXJ1, HLA-G, CLEC4G	722	37	16792	3.77151	1	0.451165	0.44038
GOTERM_BP_DIRECT	GO:0042100~B cell proliferation	6	0.582524	0.0110673	CD79A, CR2, PTPRC, CD40LG, IL7R, MS4A1	722	32	16792	4.3608	1	0.321034	0.31336
GOTERM_BP_DIRECT	GO:0009953~dorsal/ventral pattern formation	6	0.582524	0.0110673	LHX2, LHX1, TBX20, WNT7A, SP8, HOXD11	722	32	16792	4.3608	1	0.321034	0.31336
GOTERM_BP_DIRECT	GO:0045907~positive regulation of vasoconstriction	6	0.582524	0.0110673	FGA, UTS2R, FGG, CD38, DBH, ICAM1	722	32	16792	4.3608	1	0.321034	0.31336
GOTERM_BP_DIRECT	GO:0006836~neurotransmitter transport	6	0.582524	0.00446642	SLC6A5, GABRQ, SLC6A7, SLC6A19, SLC17A6, CPLX2	722	26	16792	5.36714	0.999987	0.155704	0.151982
GOTERM_BP_DIRECT	GO:0032735~positive regulation of interleukin-12 production	6	0.582524	0.00373746	CD40LG, IFNG, IRF8, CCR7, CCL19, HLA-G	722	25	16792	5.58183	0.999917	0.138562	0.135249
GOTERM_BP_DIRECT	GO:0021772~olfactory bulb development	6	0.582524	0.00101241	EOMES, EFNA2, LHX2, CRTAC1, NR2E1, FEZF1	722	19	16792	7.34451	0.921325	0.0587511	0.0573467
GOTERM_BP_DIRECT	GO:0045060~negative thymic T cell selection	6	0.582524	5.35757e-05	SPN, ZAP70, AIRE, CD28, CCR7, CD3E	722	11	16792	12.686	0.125828	0.005379	0.00525042
GOTERM_BP_DIRECT	GO:0007498~mesoderm development	5	0.485437	0.0467518	LHX2, MATK, IKZF1, POU4F1, IKZF3	722	32	16792	3.634	1	0.81491	0.79543
GOTERM_BP_DIRECT	GO:2000352~negative regulation of endothelial cell apoptotic process	5	0.485437	0.0304185	FGA, FGG, SCG2, FGF21, ICAM1	722	28	16792	4.15315	1	0.615729	0.601011
GOTERM_BP_DIRECT	GO:0006910~phagocytosis, recognition	5	0.485437	0.0304185	IGHG3, IGHM, IGHD, IGHV4OR15-8, IGHV1OR21-1	722	28	16792	4.15315	1	0.615729	0.601011
GOTERM_BP_DIRECT	GO:0030534~adult behavior	5	0.485437	0.0237509	ADAM2, SLITRK1, NRXN2, PAX5, SPTBN2	722	26	16792	4.47262	1	0.51392	0.501635
GOTERM_BP_DIRECT	GO:0050871~positive regulation of B cell activation	5	0.485437	0.0237509	IGHG3, IGHM, IGHD, IGHV4OR15-8, IGHV1OR21-1	722	26	16792	4.47262	1	0.51392	0.501635
GOTERM_BP_DIRECT	GO:0019433~triglyceride catabolic process	5	0.485437	0.020784	LIPC, FABP7, APOE, FABP12, PNPLA1	722	25	16792	4.65152	1	0.461663	0.450627
GOTERM_BP_DIRECT	GO:0001819~positive regulation of cytokine production	5	0.485437	0.0180566	CCDC88B, IL21, TMIGD2, WNT3A, CARD11	722	24	16792	4.84534	1	0.427566	0.417346
GOTERM_BP_DIRECT	GO:0090023~positive regulation of neutrophil chemotaxis	5	0.485437	0.0132987	CCL21, RAC2, CCR7, CXCL1, CCL19	722	22	16792	5.28582	1	0.340963	0.332813
GOTERM_BP_DIRECT	GO:0008037~cell recognition	5	0.485437	0.0132987	CADM3, NCR3, CD5, CRTAM, TIGIT	722	22	16792	5.28582	1	0.340963	0.332813
GOTERM_BP_DIRECT	GO:0042730~fibrinolysis	5	0.485437	0.0112554	FGA, SERPINB2, KRT1, FGG, GP1BA	722	21	16792	5.53753	1	0.321034	0.31336
GOTERM_BP_DIRECT	GO:0019835~cytolysis	5	0.485437	0.0112554	GZMM, GZMA, PRF1, GZMB, LYZ	722	21	16792	5.53753	1	0.321034	0.31336
GOTERM_BP_DIRECT	GO:0032753~positive regulation of interleukin-4 production	5	0.485437	0.00942577	SASH3, CD40LG, CD28, PRKCQ, CD3E	722	20	16792	5.8144	1	0.292082	0.2851
GOTERM_BP_DIRECT	GO:0050850~positive regulation of calcium-mediated signaling	5	0.485437	0.00942577	ZAP70, P2RX5, TRAT1, CD8A, CD3E	722	20	16792	5.8144	1	0.292082	0.2851
GOTERM_BP_DIRECT	GO:0048535~lymph node development	5	0.485437	0.00512774	LTA, CXCR5, LTB, IL7R, NKX2-3	722	17	16792	6.84048	0.999998	0.173927	0.16977
GOTERM_BP_DIRECT	GO:1901379~regulation of potassium ion transmembrane transport	5	0.485437	0.00314886	KCNH2, KCNE1, DPP6, KCNIP3, KCNAB2	722	15	16792	7.75254	0.999635	0.127478	0.124431
GOTERM_BP_DIRECT	GO:0002009~morphogenesis of an epithelium	5	0.485437	0.0023896	KRT16, PCDH15, CA9, SERPINB5, KRT6A	722	14	16792	8.30629	0.997534	0.101371	0.0989476
GOTERM_BP_DIRECT	GO:0021527~spinal cord association neuron differentiation	5	0.485437	0.00176641	WNT3A, PAX7, LHX1, LHX5, GDF7	722	13	16792	8.94524	0.988176	0.0821056	0.0801429
GOTERM_BP_DIRECT	GO:1900004~negative regulation of serine-type endopeptidase activity	5	0.485437	0.00126564	ANXA8L1, CR1, SPINK6, SPINK5, ANXA8	722	12	16792	9.69067	0.958363	0.0646842	0.0631379
GOTERM_BP_DIRECT	GO:0001771~immunological synapse formation	5	0.485437	0.000575214	CD6, CCL21, PRF1, CCL19, CORO1A	722	10	16792	11.6288	0.764066	0.0379944	0.0370861
GOTERM_BP_DIRECT	GO:0045580~regulation of T cell differentiation	5	0.485437	0.000205449	CD2, CYP26B1, SPINK5, HLA-DOA, CARD11	722	8	16792	14.536	0.402936	0.015167	0.0148044
GOTERM_BP_DIRECT	GO:0042832~defense response to protozoan	4	0.38835	0.0457537	CCDC88B, IFNG, IRF8, TSPAN32	722	19	16792	4.89634	1	0.803089	0.783892
GOTERM_BP_DIRECT	GO:0002026~regulation of the force of heart contraction	4	0.38835	0.0457537	CHGA, GRK2, IFNG, MYH6	722	19	16792	4.89634	1	0.803089	0.783892
GOTERM_BP_DIRECT	GO:0050870~positive regulation of T cell activation	4	0.38835	0.0397612	CCDC88B, LCK, SIRPG, PRKCQ	722	18	16792	5.16836	1	0.756065	0.737992
GOTERM_BP_DIRECT	GO:0002504~antigen processing and presentation of peptide or polysaccharide antigen via MHC class II	4	0.38835	0.0341963	HLA-DOA, HLA-DOB, HLA-DQA2, HLA-DQB1	722	17	16792	5.47238	1	0.66537	0.649465
GOTERM_BP_DIRECT	GO:0002407~dendritic cell chemotaxis	4	0.38835	0.0341963	CXCR1, CCL21, CCR7, CCL19	722	17	16792	5.47238	1	0.66537	0.649465
GOTERM_BP_DIRECT	GO:2000147~positive regulation of cell motility	4	0.38835	0.0201316	CCL21, SPOCK2, CCR7, CCL19	722	14	16792	6.64503	1	0.451165	0.44038
GOTERM_BP_DIRECT	GO:0019079~viral genome replication	4	0.38835	0.0201316	GRK2, CLEC4M, CD209, CXCR6	722	14	16792	6.64503	1	0.451165	0.44038
GOTERM_BP_DIRECT	GO:0032740~positive regulation of interleukin-17 production	4	0.38835	0.0163298	IL21, PRKCQ, SLAMF6, LY9	722	13	16792	7.15619	1	0.390359	0.381028
GOTERM_BP_DIRECT	GO:0043303~mast cell degranulation	4	0.38835	0.0163298	CHGA, PIK3CD, CPLX2, LAT	722	13	16792	7.15619	1	0.390359	0.381028
GOTERM_BP_DIRECT	GO:0048872~homeostasis of number of cells	4	0.38835	0.0163298	CARMIL2, CCR7, IL7R, CCR4	722	13	16792	7.15619	1	0.390359	0.381028
GOTERM_BP_DIRECT	GO:0045730~respiratory burst	4	0.38835	0.0163298	CD52, NCF1, NCF1B, NCF1C	722	13	16792	7.15619	1	0.390359	0.381028
GOTERM_BP_DIRECT	GO:0007600~sensory perception	4	0.38835	0.0163298	ADORA2A, PNOC, OPRK1, NTSR2	722	13	16792	7.15619	1	0.390359	0.381028
GOTERM_BP_DIRECT	GO:0045086~positive regulation of interleukin-2 biosynthetic process	4	0.38835	0.012969	CD28, PRKCQ, CD3E, CARD11	722	12	16792	7.75254	1	0.340963	0.332813
GOTERM_BP_DIRECT	GO:0021846~cell proliferation in forebrain	4	0.38835	0.012969	WNT3A, FABP7, WNT7A, LHX5	722	12	16792	7.75254	1	0.340963	0.332813
GOTERM_BP_DIRECT	GO:0031581~hemidesmosome assembly	4	0.38835	0.012969	LAMB3, KRT14, LAMC2, KRT5	722	12	16792	7.75254	1	0.340963	0.332813
GOTERM_BP_DIRECT	GO:0002377~immunoglobulin production	4	0.38835	0.00754229	VPREB3, TMIGD2, IGKV4-1, IL7R	722	10	16792	9.30305	1	0.245859	0.239982
GOTERM_BP_DIRECT	GO:1902715~positive regulation of interferon-gamma secretion	4	0.38835	0.00375386	CD2, CARMIL2, CD244, SLAMF1	722	8	16792	11.6288	0.999921	0.138562	0.135249
GOTERM_BP_DIRECT	GO:0050862~positive regulation of T cell receptor signaling pathway	4	0.38835	0.00375386	TESPA1, TRAT1, LCK, CCR7	722	8	16792	11.6288	0.999921	0.138562	0.135249
GOTERM_BP_DIRECT	GO:0000160~phosphorelay signal transduction system	4	0.38835	0.00242321	KCNH2, KCNH3, KCNH4, KCNH8	722	7	16792	13.2901	0.997734	0.101371	0.0989476
GOTERM_BP_DIRECT	GO:0072678~T cell migration	4	0.38835	0.00242321	ZAP70, GPR15, ITGB7, MYO1G	722	7	16792	13.2901	0.997734	0.101371	0.0989476
GOTERM_BP_DIRECT	GO:0050869~negative regulation of B cell activation	4	0.38835	0.00242321	BANK1, TBC1D10C, FOXJ1, SLA2	722	7	16792	13.2901	0.997734	0.101371	0.0989476
GOTERM_BP_DIRECT	GO:0001768~establishment of T cell polarity	4	0.38835	0.00143026	CYP26B1, CCL21, CCR7, CCL19	722	6	16792	15.5051	0.972471	0.0703914	0.0687088
GOTERM_BP_DIRECT	GO:0002438~acute inflammatory response to antigenic stimulus	3	0.291262	0.0433983	CD6, IL31RA, ICAM1	722	8	16792	8.72161	1	0.773883	0.755384
GOTERM_BP_DIRECT	GO:0045576~mast cell activation	3	0.291262	0.0433983	CHGA, S100A12, CD48	722	8	16792	8.72161	1	0.773883	0.755384
GOTERM_BP_DIRECT	GO:0034695~response to prostaglandin E	3	0.291262	0.0433983	CCL21, CCR7, CCL19	722	8	16792	8.72161	1	0.773883	0.755384
GOTERM_BP_DIRECT	GO:0048304~positive regulation of isotype switching to IgG isotypes	3	0.291262	0.0433983	IFNG, TBX21, CD28	722	8	16792	8.72161	1	0.773883	0.755384
GOTERM_BP_DIRECT	GO:0060054~positive regulation of epithelial cell proliferation involved in wound healing	3	0.291262	0.0433983	MMP12, JAML, WNT7A	722	8	16792	8.72161	1	0.773883	0.755384
GOTERM_BP_DIRECT	GO:0002606~positive regulation of dendritic cell antigen processing and presentation	3	0.291262	0.0334872	CCL21, CCR7, CCL19	722	7	16792	9.96755	1	0.661834	0.646013
GOTERM_BP_DIRECT	GO:2000107~negative regulation of leukocyte apoptotic process	3	0.291262	0.0246118	CCL21, CCR7, CCL19	722	6	16792	11.6288	1	0.523522	0.511007
GOTERM_BP_DIRECT	GO:0030816~positive regulation of cAMP metabolic process	3	0.291262	0.0246118	CHGA, CXCL9, CXCR3	722	6	16792	11.6288	1	0.523522	0.511007

## Sheet: UP CC
Category	Term	Count	%	PValue	Genes	List Total	Pop Hits	Pop Total	Fold Enrichment	Bonferroni	Benjamini	FDR
GOTERM_CC_DIRECT	GO:0005886~plasma membrane	280	27.1845	7.20286e-19	EPHB6, NPFFR1, CLEC10A, PRF1, ICAM3, ICAM5, SLA2, IKZF3, ICAM1, GPR174, HTR6, CAPNS2, TRBC1, TBC1D10C, SCN1A, MFSD2A, UTS2R, SLC6A19, PRKCB, IL1R2, KRT1, COL23A1, KRT5, HLA-G, FCAMR, MALL, IGKV4-1, IGHV7-81, PRKCQ, PTGFR, IGKV2D-30, RRAD, PCDH15, C2CD4B, IGHV1-69, FPR2, CD1C, CD1B, LY9, IL22RA2, CD79B, CD79A, OR2I1P, KLRK1, NPBWR1, CD19, S100A12, KCNN1, SLAMF6, APOE, ICOS, HLA-DQA2, NTSR2, CADM3,…	771	4121	18224	1.606	2.54981e-16	1.27491e-16	1.21728e-16
GOTERM_CC_DIRECT	GO:0016021~integral component of membrane	274	26.6019	6.73084e-06	EPHB6, TRAF3IP3, CLEC10A, PRF1, ICAM3, CWH43, ICAM5, ICAM1, GPR174, TRBC2, GPR171, TRBC1, SCN1A, MFSD2A, SLC6A19, IL1R2, COL23A1, TIMD4, HLA-G, FCAMR, MALL, IDO2, PTGFR, HS3ST3A1, PCDH15, FPR2, CD1B, LY9, IL22RA2, FAM172BP, CD79A, OR2I1P, KLRK1, NPBWR1, CD19, KCNN1, SLAMF6, HLA-DQA2, SLAMF1, GPR15, GPR12, KIR2DS4, CYP4F3, IL31RA, L1CAM, TPBGL, VASN, SLC6A5, MARCO, GRIN3B, SLC6A7, GJB4, CD209, GJB…	771	5163	18224	1.2544	0.00237989	0.000238272	0.000227502
GOTERM_CC_DIRECT	GO:0005576~extracellular region	138	13.3981	7.56155e-16	EPHB6, FCN1, PRSS1, PGLYRP3, CSF3, ADAMDEC1, CSF2, LRCOL1, CLEC4M, PRF1, ERFE, NPPB, IGHG3, IL4I1, LIPC, LIPK, PTGDS, IL1R2, SPINK6, SPINK5, CD8B, CD8A, COL4A4, COL4A3, IGKV4-1, UTS2, IGHV7-81, PNLIP, DSC3, C17ORF99, PTGFR, CALCA, PKDCC, IGKV2D-30, CABP4, NXPH4, HTRA4, IGHV1-69, NTS, CFP, IL22RA2, IGLV1-40, IGLV6-57, LCN10, CLCA2, S100A12, APOE, NPTX2, ICOS, FGF21, WNT10A, BTBD17, WNT3A, LYZ, INH…	771	1610	18224	2.02601	2.75113e-13	6.69197e-14	6.38951e-14
GOTERM_CC_DIRECT	GO:0005887~integral component of plasma membrane	138	13.3981	7.01808e-21	EPHB6, CHRM2, NPFFR1, CLEC4M, ICAM3, ICAM5, ICAM1, HTR6, SIT1, GPR171, MFSD2A, UTS2R, KCNH3, CD96, SLC6A19, SLC30A3, KCNH6, KCNH8, ADAM2, CD8B, CD8A, ADAM8, RHCG, TRABD2A, PTGFR, CSF2RB, FPR2, SLC1A6, CD1C, KIR2DL3, CD79B, CD79A, KLRK1, HRH3, NPBWR1, CD19, SLCO1B3, CLCA2, ICOS, HLA-DQA2, NTSR2, CADM3, GPR15, GPR12, CRTAM, KIR2DS4, NKG7, CALHM3, SLC6A5, MARCO, SLC6A7, IL17REL, PTPRC, SELL, TRPV4, …	771	1415	18224	2.30522	2.4844e-18	2.4844e-18	2.37211e-18
GOTERM_CC_DIRECT	GO:0005615~extracellular space	96	9.32039	4.71526e-07	PCSK2, IL21, PCSK1, ACHE, IGHM, CXCL6, ORM1, CSF3, CXCL9, CSF2, TNFAIP2, IL5RA, PCSK9, LAMC2, CXCL1, CTSW, DBH, ERFE, CXCL5, ICAM1, NPPB, SPN, IGHG3, VPREB3, LIPC, GNLY, MUC13, SOST, PTGDS, SERPINB3, SERPINB4, FGA, FGFBP1, SERPINB2, SFTPC, KRT1, FGG, KRT78, TMC8, C10ORF99, MMP9, SERPINB5, F5, MDS2, TMIGD2, IFNG, XCL2, LTA, UTS2, LTB, INA, MS4A1, SCG2, CRP, CCL13, CALCA, SERPINB13, CD5L, PCDH15, C…	771	1347	18224	1.68459	0.000166906	1.85467e-05	1.77084e-05
GOTERM_CC_DIRECT	GO:0009986~cell surface	52	5.04854	7.80838e-08	EPHB6, RTP5, ACHE, IGHM, CIITA, ITGB2, PCSK9, ICAM1, SPN, MRC1, CD38, CCR7, ITGB7, KCNH2, FGA, FGFBP1, CR1, KRT4, FGG, GP1BA, ADAM2, ADAM8, HCST, KCNE1, DEFB124, CD1B, LY9, TSPAN32, KLRK1, GPA33, TIGIT, SLAMF1, NLGN4Y, WNT3A, CLEC17A, WNT7A, L1CAM, VASN, CD2, MAS1, BMP2, LRFN4, PTPRC, CD40LG, CD209, ALPP, TRPV4, TREML2, CD28, PLXNB3, FOLR2, ULBP2	771	542	18224	2.26774	2.76413e-05	3.45521e-06	3.29904e-06
GOTERM_CC_DIRECT	GO:0009897~external side of plasma membrane	44	4.27184	5.60278e-18	IGHM, CXCL9, TNFRSF13B, CXCR5, TNFRSF13C, CD3E, IL2RG, ICAM1, CD79B, SPN, IGHG3, CD79A, KLRK1, CXCR3, CD19, CTLA4, CCR7, IL12RB1, ICOS, CCR4, IGHV4OR15-8, SLAMF1, FGA, LAG3, FGG, IL31RA, CD2, FCER2, PTPRC, CD40LG, SELL, IFNG, CD8B, CD5, CD8A, IGHD, CD28, CD27, CD48, PDCD1, IL7R, MS4A1, CD244, IGHV1OR21-1	771	213	18224	4.88273	1.98338e-15	6.61128e-16	6.31247e-16
GOTERM_CC_DIRECT	GO:0043025~neuronal cell body	27	2.62136	0.000914817	CHRM2, CALCA, NRSN1, KLHL14, NCF1, PTPRN, CPLX2, CASP5, CNR2, DPYSL5, TUBB3, TBX21, DNER, KIF5A, KCNN1, APOE, CCR4, SCN1A, SPTBN2, HTR3A, KNCN, GRIN3B, ADORA2A, STAR, FABP7, PNOC, INHA	771	315	18224	2.02601	0.276745	0.0231318	0.0220863
GOTERM_CC_DIRECT	GO:0005578~proteinaceous extracellular matrix	24	2.3301	0.00105771	FBN3, WNT10A, CCL21, LAMC3, WNT3A, MMP1, COL11A2, WNT7A, MMP9, TPBGL, COL19A1, MMP12, ACAN, CRTAC1, COL4A4, SPOCK2, COL4A3, ALPL, GPC2, EMILIN1, COL9A3, COL6A5, PI3, SOST	771	268	18224	2.11673	0.312456	0.0249621	0.0238338
GOTERM_CC_DIRECT	GO:0043005~neuron projection	18	1.74757	0.0237018	SNAP25, UNC13A, NRSN1, SLC30A3, BCL11B, KLHL14, OPRK1, RASGRP2, SSTR3, POU4F1, IFNG, CASP5, STAR, NPBWR1, KIF5A, GPR149, CD27, SLC17A6	771	237	18224	1.7952	0.999795	0.335617	0.320448
GOTERM_CC_DIRECT	GO:0005882~intermediate filament	16	1.5534	8.16517e-05	KRT4, LMNTD1, KRT77, KRT5, KRT76, KRT20, KRT85, KRT73, KRT72, KRT17, ADORA2A, KRT16, KRT14, PKP1, KRT6C, KRT6A	771	113	18224	3.34681	0.0284921	0.0026277	0.00250894
GOTERM_CC_DIRECT	GO:0005911~cell-cell junction	15	1.45631	0.0145097	ITK, CADM3, CARMIL2, WAS, CD3E, CORO1A, CD2, ZAP70, GPA33, FABP7, FSCN1, DSG1, FGFR4, LAT, DSC3	771	172	18224	2.06135	0.994339	0.22293	0.212854
GOTERM_CC_DIRECT	GO:0072562~blood microparticle	15	1.45631	0.00513253	FGA, IGHM, ORM1, PRSS1, KRT1, FGG, CD5L, IGHG3, IGLV3-25, IGKV1-39, IGHD, IGKV4-1, APOE, IGHV4OR15-8, IGHV1OR21-1	771	152	18224	2.33258	0.838232	0.0908457	0.0867397
GOTERM_CC_DIRECT	GO:0001533~cornified envelope	15	1.45631	3.50247e-09	SPRR4, SPRR3, SPRR2G, C1ORF68, PRR9, LCE1C, LCE3E, LCE3D, LCE3A, SPRR2A, SPRR1A, SPRR2B, IVL, SPRR1B, SPRR2D	771	46	18224	7.70766	1.23987e-06	2.06646e-07	1.97306e-07
GOTERM_CC_DIRECT	GO:0045095~keratin filament	14	1.35922	0.000295428	KRT4, KRT1, KRT78, KRT77, KRT5, KRT76, KRT85, KRT73, KRT72, CASP14, KRT14, KRT6C, KRT6B, KRT6A	771	100	18224	3.30916	0.0993124	0.00871511	0.00832121
GOTERM_CC_DIRECT	GO:0001772~immunological synapse	14	1.35922	5.04386e-10	CARMIL2, GZMA, GZMB, CD3E, CORO1A, ICAM1, ZAP70, CD6, LCK, CD28, PRKCQ, CD37, LAT, CARD11	771	34	18224	9.73281	1.78553e-07	3.57105e-08	3.40965e-08
GOTERM_CC_DIRECT	GO:0031225~anchored component of membrane	13	1.26214	0.00295318	ACHE, CD52, LSAMP, GFRA2, EFNA2, VNN2, ALPP, DPEP2, RAET1L, ALPL, GPC2, CD48, ALPI	771	113	18224	2.71928	0.649001	0.0550223	0.0525355
GOTERM_CC_DIRECT	GO:0005581~collagen trimer	12	1.16505	0.00169792	FCN1, C1QA, MARCO, MMP1, COL4A4, COL23A1, COL4A3, COL11A2, EMILIN1, COL6A5, COL19A1, C1QL1	771	92	18224	3.08307	0.452051	0.0353567	0.0337586
GOTERM_CC_DIRECT	GO:0008076~voltage-gated potassium channel complex	12	1.16505	0.00117709	KCNJ4, KCNH2, SNAP25, KCNH4, KCNE1, DPP6, KCNB2, KCNIP3, KCNN1, KCNA4, KCNAB2, HCN2	771	88	18224	3.2232	0.340936	0.0260431	0.024866
GOTERM_CC_DIRECT	GO:0005623~cell	10	0.970874	0.0255483	CCL13, HK3, GPR12, CCL21, MEI1, HKDC1, UTS2, APOE, ERFE, FGF21	771	100	18224	2.36368	0.999895	0.34785	0.332128
GOTERM_CC_DIRECT	GO:0031234~extrinsic component of cytoplasmic side of plasma membrane	10	0.970874	0.00216366	BLK, ITK, ZAP70, CARMIL2, CNR2, LCK, TXK, MATK, KCNAB2, JAK3	771	68	18224	3.47601	0.535486	0.0425519	0.0406286
GOTERM_CC_DIRECT	GO:0042101~T cell receptor complex	10	0.970874	1.4136e-08	ZAP70, CD6, CD8B, TRAT1, CD8A, CD3G, CD247, CD3E, CD3D, CARD11	771	18	18224	13.1316	5.00414e-06	7.14879e-07	6.82568e-07
GOTERM_CC_DIRECT	GO:0043195~terminal bouton	7	0.679612	0.046367	CALCA, UNC13A, CABP4, NMU, CPLX2, PRSS12, CNGB1	771	62	18224	2.66867	1	0.565997	0.540415
GOTERM_CC_DIRECT	GO:0043679~axon terminus	7	0.679612	0.0151139	CHRM2, KCNIP3, PTPRN, PNOC, OPRK1, KCNAB2, NTS	771	48	18224	3.44704	0.995443	0.22293	0.212854
GOTERM_CC_DIRECT	GO:0042613~MHC class II protein complex	5	0.485437	0.0125979	HLA-DRB9, HLA-DOA, HLA-DOB, HLA-DQA2, HLA-DQB1	771	22	18224	5.37201	0.988757	0.202711	0.193549
GOTERM_CC_DIRECT	GO:0005922~connexon complex	5	0.485437	0.0106566	GJD2, GJB4, GJB3, GJB6, GJB5	771	21	18224	5.62782	0.977465	0.179641	0.171521
GOTERM_CC_DIRECT	GO:0042571~immunoglobulin complex, circulating	4	0.38835	0.0439615	IGHG3, IGHD, IGHV4OR15-8, IGHV1OR21-1	771	19	18224	4.97618	1	0.555799	0.530678
GOTERM_CC_DIRECT	GO:0042105~alpha-beta T cell receptor complex	4	0.38835	0.00070483	CD3G, CD247, CD3E, CD3D	771	5	18224	18.9095	0.220886	0.0191931	0.0183256
GOTERM_CC_DIRECT	GO:0043083~synaptic cleft	3	0.291262	0.0421429	ACHE, PRSS12, C1QL1	771	8	18224	8.86381	1	0.552541	0.527567

## Sheet: UP MF
Category	Term	Count	%	PValue	Genes	List Total	Pop Hits	Pop Total	Fold Enrichment	Bonferroni	Benjamini	FDR
GOTERM_MF_DIRECT	GO:0005509~calcium ion binding	44	4.27184	0.010793	CRP, FBN3, ANXA8L1, PCDH11Y, CABP4, PCDH15, CABP2, EFCAB3, PRF1, C2CD4B, CALML3, RASGRP2, CACNA1E, S100A7A, ACAN, CAPNS2, CRTAC1, SPOCK2, DNER, S100A12, ANXA8, SNCB, PLA2G2D, S100A2, MMP1, KCNIP3, HPCAL4, DLK1, MMP12, PITPNM3, CDHR1, PADI3, FAT2, DSG1, CDHR4, ADAM8, PADI4, DSG3, PLCH2, MCTP2, CDH16, MATN4, DNASE1L3, DSC3	705	717	16881	1.46941	0.99944	0.354628	0.347947
GOTERM_MF_DIRECT	GO:0043565~sequence-specific DNA binding	41	3.98058	0.000137762	TCF7, NR2E1, FOXM1, HOXD11, IKZF3, SOX2, NEUROD1, SPIB, DMBX1, SPIC, ZSCAN10, ALX3, HSF5, NKX2-5, NKX2-3, DRGX, EOMES, FOXB1, NKX6-3, FOXD1, BCL11B, CDX1, KCNIP3, IRX4, PAX3, FOXL2, FOXN4, MAFA, POU4F1, NR5A1, ISL2, KLF5, TLX3, LHX2, PAX7, LHX1, FEV, LHX5, ZNF831, LHX8, FOXA2	705	518	16881	1.89524	0.0906837	0.00950558	0.00932649
GOTERM_MF_DIRECT	GO:0005102~receptor binding	39	3.78641	8.85403e-08	BLK, CCL13, ITK, CALCA, NXPH4, TXK, ICAM3, CXCL1, NPPB, TESPA1, TIGIT, INSL3, JAK3, CCL17, FGA, CADM3, CD72, WNT3A, FGG, CRTAM, MATK, TMC8, WNT7A, NSG1, SSTR3, HLA-G, C1QL1, CD2, ZAP70, BMP2, NCR3, CLCF1, NMU, LTA, UTS2, LTB, INHA, AGXT, HCST	705	353	16881	2.64545	6.1091e-05	1.52732e-05	1.49855e-05
GOTERM_MF_DIRECT	GO:0005198~structural molecule activity	37	3.59223	5.42203e-11	SPRR4, SPRR3, SPRR2G, LAMC3, PRR9, KRT85, LCE3D, LCE3A, UPK1B, SPRR2A, KRT6C, SPRR2B, KRT6A, SPRR2D, FGA, LAMB3, KRT4, LMNTD1, KRT1, FGG, C1ORF68, KRT78, KRT77, KRT5, KRT76, LCE1C, KRT73, LCE3E, KRT72, KRT17, KRT16, COL4A3, KRT14, CLDN16, SPRR1A, IVL, SPRR1B	705	247	16881	3.58686	3.7412e-08	3.7412e-08	3.67071e-08
GOTERM_MF_DIRECT	GO:0004252~serine-type endopeptidase activity	30	2.91262	9.7552e-07	PCSK2, FCN1, PCSK1, C1QA, PRSS1, HTRA4, IGHV4-34, PCSK9, IGHV3-48, IGHV4-39, IGHV1-69, IGHG3, IGLV3-25, IGLV1-40, IGLV6-57, IGKV1-39, MMP1, GZMA, GZMB, PRSS55, MMP9, PRSS12, PRSS56, F5, MMP12, GZMK, GZMM, IGKV4-1, IGHV7-81, ADAM8	705	255	16881	2.81702	0.000672882	0.000134622	0.000132085
GOTERM_MF_DIRECT	GO:0004872~receptor activity	30	2.91262	2.99513e-08	EPHB6, TNFRSF13B, CLEC4M, ITGB2, CSF2RB, KIR2DL3, ICAM1, KLRK1, IL18RAP, GPA33, CXCR3, MRC1, ITGB7, TIGIT, SLAMF1, NLGN4Y, CADM3, UNC13A, IL10RA, KRT1, CRTAM, GFRA2, CD2, NCR3, CD5, CD7, TREML2, CD48, CLEC4E, CD244	705	217	16881	3.31032	2.06662e-05	6.8888e-06	6.75901e-06
GOTERM_MF_DIRECT	GO:0004888~transmembrane signaling receptor activity	24	2.3301	3.17739e-05	GABRQ, CR2, LAG3, CD72, NRXN2, CD3G, CD3E, CD3D, LILRB5, ICAM1, SPN, CD79B, FCAMR, P2RX6, MARCO, CD79A, P2RX5, CD5, DNER, MRC1, CD27, TLR10, CD247, SLAMF1	705	214	16881	2.68538	0.0216857	0.002436	0.0023901
GOTERM_MF_DIRECT	GO:0003823~antigen binding	23	2.23301	1.99936e-10	IGHM, LAG3, IGHV1OR15-1, IGHV4-34, IGHV3-48, IGHV4-39, IGHV1-69, KIR2DL3, HLA-G, IGHG3, IGLV3-25, IGLV1-40, IGLV6-57, IGKV1-39, IGHD, IGKV4-1, RAET1L, CD48, ULBP2, IL7R, IGHV4OR15-8, IGHV1OR21-1, SLAMF1	705	103	16881	5.34687	1.37956e-07	6.89778e-08	6.76782e-08
GOTERM_MF_DIRECT	GO:0030246~carbohydrate binding	21	2.03883	0.000207698	FCN1, LGALS7B, CD72, CLEC12A, CLEC4M, CLEC2L, CLEC10A, KRT1, REG1A, ITLN2, FCER2, ACAN, LGALS2, KLRK1, SELL, CD209, MGAT2, CLC, CLEC4E, NPTX2, CD22	705	196	16881	2.5655	0.133529	0.0130283	0.0127829
GOTERM_MF_DIRECT	GO:0001077~transcriptional activator activity, RNA polymerase II core promoter proximal region sequence-specific binding	18	1.74757	0.0204886	BARHL2, AKNA, FOXD1, BCL11B, TXK, FOXJ1, HOXD13, FOXL2, PAX5, NR2E1, MAFA, POU4F1, SOX2, NPAS4, NEUROD1, KLF5, TBX20, NKX2-5	705	236	16881	1.82629	0.999999	0.556091	0.545614
GOTERM_MF_DIRECT	GO:0005125~cytokine activity	16	1.5534	0.00694983	IL21, CSF3, CXCL9, CSF2, C10ORF99, WNT7A, INHBE, GDF7, BMP2, CD40LG, IFNG, CLCF1, LTA, LTB, INHA, SCG2	705	176	16881	2.17679	0.991869	0.239975	0.235454
GOTERM_MF_DIRECT	GO:0008083~growth factor activity	14	1.35922	0.0182174	CSF3, CSF2, REG1A, CXCL1, INHBE, GDF7, NTF4, FGF17, BMP2, EPGN, CLCF1, INHA, FGF11, FGF21	705	162	16881	2.06929	0.999997	0.523752	0.513884
GOTERM_MF_DIRECT	GO:0050839~cell adhesion molecule binding	13	1.26214	8.00371e-06	NLGN4Y, FGA, CADM3, ITGB2, FGG, CRTAM, NRXN2, NCR3, SELL, JAML, ADAM8, ITGB7, TIGIT	705	62	16881	5.02066	0.00550736	0.000920427	0.000903086
GOTERM_MF_DIRECT	GO:0004713~protein tyrosine kinase activity	12	1.16505	0.0233719	BLK, FGF17, ZAP70, LTK, CSF2, LCK, TXK, MATK, IL5RA, CSF2RB, FGFR4, JAK3	705	133	16881	2.16042	1	0.556091	0.545614
GOTERM_MF_DIRECT	GO:0005249~voltage-gated potassium channel activity	12	1.16505	2.33118e-05	KCNK5, HCN4, KCNH2, KCNH3, KCNH4, KCNE1, KCNH6, KCNH8, KCNA4, KCNAB2, HCN2, CNGB1	705	58	16881	4.95407	0.0159567	0.00229788	0.00225459
GOTERM_MF_DIRECT	GO:0005088~Ras guanyl-nucleotide exchange factor activity	11	1.06796	0.0219338	CAMK2B, FGF17, CSF2, IL5RA, CSF2RB, FGFR4, IL2RG, GFRA2, JAK3, LAT, SPTBN2	705	115	16881	2.29036	1	0.556091	0.545614
GOTERM_MF_DIRECT	GO:0005200~structural constituent of cytoskeleton	11	1.06796	0.0165699	KRT17, KRT16, TUBB3, KRT14, KRT5, KRT20, TUBA4B, INA, KRT6B, SPTBN2, KRT6A	705	110	16881	2.39447	0.99999	0.497097	0.487731
GOTERM_MF_DIRECT	GO:0008009~chemokine activity	11	1.06796	2.80479e-05	CCL24, CXCL6, CCL13, CXCL9, CCL21, XCL2, CXCL1, CCL19, CCL18, CCL17, CXCL5	705	49	16881	5.37534	0.0191673	0.00241913	0.00237356
GOTERM_MF_DIRECT	GO:0001618~virus receptor activity	10	0.970874	0.00242282	SERPINB3, CR2, CR1, CLEC4M, CD209, MRC1, ITGB7, CLEC4G, ICAM1, SLAMF1	705	70	16881	3.42067	0.812462	0.11145	0.10935
GOTERM_MF_DIRECT	GO:0004867~serine-type endopeptidase inhibitor activity	9	0.873786	0.0495138	SERPINB3, SERPINB4, SERPINB13, SERPINB2, SPINK6, SPINK5, PI3, WFDC5, SERPINB5	705	97	16881	2.22167	1	0.789113	0.774245
GOTERM_MF_DIRECT	GO:0005179~hormone activity	9	0.873786	0.0424154	NPPB, CALCA, CGB7, UTS2, INHA, INSL3, ERFE, PTHLH, INHBE	705	94	16881	2.29258	1	0.772458	0.757904
GOTERM_MF_DIRECT	GO:0005070~SH3/SH2 adaptor activity	9	0.873786	0.00212479	FCRL2, SH2D1A, CD28, CLNK, STAP1, SLA2, LAT, SHD, ARHGAP4	705	56	16881	3.84825	0.769537	0.104722	0.102749
GOTERM_MF_DIRECT	GO:0030674~protein binding, bridging	8	0.776699	0.0413077	FGA, COL11A2, FGG, FSCN1, SPRR1A, IVL, SPRR1B, COL19A1	705	77	16881	2.48776	1	0.772458	0.757904
GOTERM_MF_DIRECT	GO:0004715~non-membrane spanning protein tyrosine kinase activity	8	0.776699	0.00276052	BLK, ITK, ZAP70, PKDCC, LCK, TXK, MATK, JAK3	705	46	16881	4.16429	0.851533	0.114983	0.112816
GOTERM_MF_DIRECT	GO:0046934~phosphatidylinositol-4,5-bisphosphate 3-kinase activity	7	0.679612	0.0439619	FGF17, TRAT1, LCK, CD19, CD28, PIK3CD, FGFR4	705	62	16881	2.70343	1	0.777788	0.763134
GOTERM_MF_DIRECT	GO:0001227~transcriptional repressor activity, RNA polymerase II transcription regulatory region sequence-specific binding	7	0.679612	0.0357209	DMBX1, PCBP3, SNAI3, TCF7, FEZF1, E2F7, HMX1	705	59	16881	2.84089	1	0.704213	0.690945
GOTERM_MF_DIRECT	GO:0048020~CCR chemokine receptor binding	7	0.679612	0.000282715	CCL24, CCL13, CCL21, XCL2, CCL19, CCL18, CCL17	705	23	16881	7.28751	0.177248	0.0162561	0.0159498
GOTERM_MF_DIRECT	GO:0005216~ion channel activity	6	0.582524	0.0323835	KCNH2, P2RX5, FXYD2, TRPV4, KCNK3, SCN1A	705	43	16881	3.34112	1	0.677109	0.664352
GOTERM_MF_DIRECT	GO:0004896~cytokine receptor activity	6	0.582524	0.0160666	IL31RA, IL5RA, CSF2RB, IL7R, IL2RG, IL12RB1	705	36	16881	3.99078	0.999986	0.497097	0.487731
GOTERM_MF_DIRECT	GO:0043325~phosphatidylinositol-3,4-bisphosphate binding	6	0.582524	0.0032975	ANXA8L1, NCF1, NCF1B, NCF1C, ANXA8, MYO1G	705	25	16881	5.74672	0.897617	0.126404	0.124023
GOTERM_MF_DIRECT	GO:0015026~coreceptor activity	5	0.485437	0.0347584	TMIGD2, CD8B, CD8A, CD28, CXCR6	705	30	16881	3.99078	1	0.704213	0.690945
GOTERM_MF_DIRECT	GO:0042605~peptide antigen binding	5	0.485437	0.0277115	SLC7A5, CLEC4M, CD209, TRBV12-3, HLA-DQB1	705	28	16881	4.27584	1	0.616805	0.605184
GOTERM_MF_DIRECT	GO:0005246~calcium channel regulator activity	5	0.485437	0.0245388	GRM2, PRKCB, CABP4, NRXN2, HPCAL4	705	27	16881	4.4342	1	0.564393	0.553759
GOTERM_MF_DIRECT	GO:0034987~immunoglobulin receptor binding	5	0.485437	0.0215964	IGHG3, IGHM, IGHD, IGHV4OR15-8, IGHV1OR21-1	705	26	16881	4.60475	1	0.556091	0.545614
GOTERM_MF_DIRECT	GO:0032395~MHC class II receptor activity	5	0.485437	0.0028329	KRT17, HLA-DOA, HLA-DOB, HLA-DQA2, HLA-DQB1	705	15	16881	7.98156	0.858786	0.114983	0.112816
GOTERM_MF_DIRECT	GO:0005537~mannose binding	4	0.38835	0.0485446	CLEC4M, CD209, MRC1, CLEC17A	705	20	16881	4.78894	1	0.789113	0.774245
GOTERM_MF_DIRECT	GO:0005242~inward rectifier potassium channel activity	4	0.38835	0.0485446	KCNJ4, KCNH2, KCNJ10, KCNJ18	705	20	16881	4.78894	1	0.789113	0.774245
GOTERM_MF_DIRECT	GO:0042923~neuropeptide binding	4	0.38835	0.0485446	NPBWR1, GPR149, OPRK1, SSTR3	705	20	16881	4.78894	1	0.789113	0.774245
GOTERM_MF_DIRECT	GO:0042288~MHC class I protein binding	4	0.38835	0.0425411	KLRK1, CD8B, CD8A, CD244	705	19	16881	5.04099	1	0.772458	0.757904
GOTERM_MF_DIRECT	GO:0046790~virion binding	4	0.38835	0.0069558	CRP, CLEC4M, CD209, PTX3	705	10	16881	9.57787	0.991903	0.239975	0.235454
GOTERM_MF_DIRECT	GO:0000155~phosphorelay sensor kinase activity	4	0.38835	0.00131412	KCNH2, KCNH3, KCNH4, KCNH8	705	6	16881	15.9631	0.596404	0.0697495	0.0684354
GOTERM_MF_DIRECT	GO:0016494~C-X-C chemokine receptor activity	3	0.291262	0.0317217	CXCR3, CXCR5, CXCR6	705	7	16881	10.262	1	0.677109	0.664352
GOTERM_MF_DIRECT	GO:0004035~alkaline phosphatase activity	3	0.291262	0.0232951	ALPP, ALPL, ALPI	705	6	16881	11.9723	1	0.556091	0.545614

## Sheet: UP KEGG
Category	Term	Count	%	PValue	Genes	List Total	Pop Hits	Pop Total	Fold Enrichment	Bonferroni	Benjamini	FDR
KEGG_PATHWAY	hsa04060:Cytokine-cytokine receptor interaction	40	3.8835	2.74778e-12	IL21, CCL13, CXCL6, CSF3, CXCL9, CSF2, TNFRSF13B, CXCR5, IL5RA, CSF2RB, CXCL1, TNFRSF13C, CXCR6, IL2RG, CXCL5, IL18RAP, CXCR1, CXCR3, IL21R, CCR7, CCL19, IL12RB1, CCL18, CCR4, CCL17, RELT, CCL24, CCL21, IL10RA, IL1R2, INHBE, BMP2, CD40LG, IFNG, CLCF1, LTA, XCL2, CD27, LTB, IL7R	315	243	6879	3.59475	6.3749e-10	2.30948e-10	2.10043e-10
KEGG_PATHWAY	hsa04062:Chemokine signaling pathway	27	2.62136	2.63811e-07	CCL13, CXCL6, ITK, CXCL9, NCF1, CXCR5, WAS, PIK3CD, CXCL1, CXCR6, RASGRP2, ADCY7, CXCL5, GRK2, CXCR1, GNG4, CXCR3, RAC2, CCR7, CCL19, CCL18, JAK3, CCR4, CCL17, CCL24, CCL21, XCL2	315	186	6879	3.17005	6.12022e-05	8.74344e-06	7.95201e-06
KEGG_PATHWAY	hsa04514:Cell adhesion molecules (CAMs)	27	2.62136	8.07146e-10	ITGB2, NRXN2, ICAM3, ICAM1, SPN, CTLA4, ITGB7, ICOS, TIGIT, HLA-DOA, HLA-DOB, HLA-DQA2, CADM3, L1CAM, HLA-G, CD2, PTPRC, CD40LG, SELL, CD6, CD8B, CD8A, CD28, PDCD1, CLDN16, CD22, HLA-DQB1	315	142	6879	4.15231	1.87258e-07	4.68145e-08	4.25769e-08
KEGG_PATHWAY	hsa04080:Neuroactive ligand-receptor interaction	26	2.52427	0.000800055	CHRM2, PTGFR, PRSS1, NPFFR1, PTGER1, FPR2, P2RY8, GRM2, HTR6, CNR2, HRH3, NPBWR1, S1PR4, NTSR2, GABRQ, UTS2R, GCGR, GZMA, OPRK1, GPR50, SSTR3, P2RX6, MAS1, GRIN3B, P2RX5, ADORA2A	315	277	6879	2.04979	0.169467	0.00928064	0.00844058
KEGG_PATHWAY	hsa04650:Natural killer cell mediated cytotoxicity	24	2.3301	4.41807e-09	CSF2, PRKCB, KIR2DS4, SH2D1A, ITGB2, PRF1, PIK3CD, GZMB, KIR2DL3, ICAM1, NCR1, ZAP70, NCR3, KLRK1, IFNG, LCK, RAET1L, RAC2, CD48, CD247, ULBP2, HCST, LAT, CD244	315	122	6879	4.29602	1.02499e-06	2.04999e-07	1.86443e-07
KEGG_PATHWAY	hsa04640:Hematopoietic cell lineage	24	2.3301	2.98639e-12	CSF3, CR2, CR1, CSF2, IL1R2, IL5RA, CD3G, GP1BA, CD1C, CD3E, CD1B, CD3D, CD2, FCER2, CD8B, CD5, CD8A, CD19, CD7, CD38, CD37, IL7R, MS4A1, CD22	315	87	6879	6.0243	6.92842e-10	2.30948e-10	2.10043e-10
KEGG_PATHWAY	hsa05166:HTLV-I infection	22	2.13592	0.00582792	WNT10A, CSF2, WNT3A, IL1R2, ITGB2, PIK3CD, WNT7A, CD3G, TNFRSF13C, IL2RG, CD3E, ADCY7, CD3D, HLA-G, ICAM1, LCK, LTA, HLA-DOA, JAK3, HLA-DOB, HLA-DQA2, HLA-DQB1	315	254	6879	1.89149	0.742319	0.061458	0.055895
KEGG_PATHWAY	hsa04660:T cell receptor signaling pathway	21	2.03883	1.62537e-08	ITK, CSF2, PIK3CD, CD3G, CD3E, CD3D, ZAP70, PTPRC, CD40LG, IFNG, CD8B, LCK, CD8A, CD28, CTLA4, PRKCQ, PDCD1, CD247, ICOS, LAT, CARD11	315	100	6879	4.586	3.77085e-06	6.28475e-07	5.71588e-07
KEGG_PATHWAY	hsa05340:Primary immunodeficiency	18	1.74757	1.22487e-14	CIITA, TNFRSF13B, AIRE, TNFRSF13C, IL2RG, CD3E, CD3D, AICDA, CD79A, ZAP70, PTPRC, CD40LG, CD8B, LCK, CD8A, CD19, IL7R, ICOS	315	34	6879	11.5613	2.83329e-12	2.84169e-12	2.58447e-12
KEGG_PATHWAY	hsa05152:Tuberculosis	17	1.65049	0.00675278	CAMK2B, CIITA, CR1, CLEC4M, IL10RA, ITGB2, CALML3, TCIRG1, CORO1A, IFNG, CD209, MRC1, HLA-DOA, CLEC4E, HLA-DOB, HLA-DQA2, HLA-DQB1	315	177	6879	2.09744	0.792362	0.0652769	0.0593682
KEGG_PATHWAY	hsa05146:Amoebiasis	16	1.5534	8.29128e-05	SERPINB3, SERPINB4, SERPINB13, CSF2, SERPINB2, LAMB3, PRKCB, LAMC3, IL1R2, ITGB2, COL11A2, PIK3CD, LAMC2, IFNG, COL4A4, COL4A3	315	106	6879	3.29632	0.0190527	0.00145722	0.00132531
KEGG_PATHWAY	hsa04630:Jak-STAT signaling pathway	15	1.45631	0.00623431	IL21, CSF3, CSF2, IL10RA, PIK3CD, IL5RA, CSF2RB, IL2RG, IL22RA2, SOCS1, IFNG, IL21R, IL12RB1, IL7R, JAK3	315	145	6879	2.25911	0.765638	0.0628853	0.0571931
KEGG_PATHWAY	hsa05323:Rheumatoid arthritis	15	1.45631	3.83527e-05	CXCL6, CSF2, MMP1, ITGB2, TCIRG1, CXCL5, ICAM1, IFNG, CD28, CTLA4, LTB, HLA-DOA, HLA-DOB, HLA-DQA2, HLA-DQB1	315	88	6879	3.7224	0.00885852	0.000815069	0.000741291
KEGG_PATHWAY	hsa04145:Phagosome	14	1.35922	0.0192119	NCF1, CLEC4M, ITGB2, TCIRG1, CORO1A, HLA-G, MARCO, TUBB3, CD209, MRC1, HLA-DOA, HLA-DOB, HLA-DQA2, HLA-DQB1	315	150	6879	2.03822	0.988897	0.159184	0.144775
KEGG_PATHWAY	hsa04064:NF-kappa B signaling pathway	14	1.35922	0.000140574	CCL13, CCL21, TNFRSF13C, ICAM1, ZAP70, CD40LG, LCK, LTA, PRKCQ, LTB, CCL19, LAT, CARD11, BIRC3	315	87	6879	3.51418	0.0320894	0.00217422	0.00197741
KEGG_PATHWAY	hsa05162:Measles	13	1.26214	0.0180274	CLEC4M, SH2D1A, PIK3CD, CD3G, IL2RG, CD3E, CD3D, IFNG, CD209, CD28, PRKCQ, JAK3, SLAMF1	315	133	6879	2.13455	0.985309	0.158303	0.143974
KEGG_PATHWAY	hsa05145:Toxoplasmosis	13	1.26214	0.00418862	CIITA, LAMB3, LAMC3, IL10RA, LAMC2, SOCS1, CD40LG, IFNG, HLA-DOA, HLA-DOB, HLA-DQA2, BIRC3, HLA-DQB1	315	110	6879	2.58087	0.622355	0.0462743	0.0420857
KEGG_PATHWAY	hsa04612:Antigen processing and presentation	12	1.16505	0.000603001	CIITA, IFNG, CD8B, CD8A, KIR2DS4, KIR3DL2, HLA-DOA, HLA-DOB, KIR2DL3, HLA-DQA2, HLA-G, HLA-DQB1	315	76	6879	3.44812	0.130588	0.00777201	0.00706851
KEGG_PATHWAY	hsa05416:Viral myocarditis	12	1.16505	4.21588e-05	CD40LG, ITGB2, RAC2, CD28, PRF1, HLA-DOA, HLA-DOB, HLA-DQA2, HLA-G, MYH6, ICAM1, HLA-DQB1	315	57	6879	4.59749	0.00973336	0.000815069	0.000741291
KEGG_PATHWAY	hsa05321:Inflammatory bowel disease (IBD)	11	1.06796	0.000572853	IL21, IL18RAP, IFNG, TBX21, IL21R, HLA-DOA, IL2RG, IL12RB1, HLA-DOB, HLA-DQA2, HLA-DQB1	315	64	6879	3.75342	0.124482	0.00777201	0.00706851
KEGG_PATHWAY	hsa04672:Intestinal immune network for IgA production	11	1.06796	3.90182e-05	CD40LG, TNFRSF13B, CD28, ITGB7, TNFRSF13C, HLA-DOA, ICOS, HLA-DOB, HLA-DQA2, AICDA, HLA-DQB1	315	47	6879	5.11104	0.00901154	0.000815069	0.000741291
KEGG_PATHWAY	hsa04940:Type I diabetes mellitus	11	1.06796	1.359e-05	IFNG, PTPRN, LTA, CD28, PRF1, GZMB, HLA-DOA, HLA-DOB, HLA-DQA2, HLA-G, HLA-DQB1	315	42	6879	5.7195	0.00314794	0.000394111	0.000358437
KEGG_PATHWAY	hsa04972:Pancreatic secretion	10	0.970874	0.0254776	PLA2G2D, PRSS1, PRKCB, FXYD2, CLCA2, CD38, ATP2B3, ATP1A3, ADCY7, PNLIP	315	93	6879	2.34818	0.99749	0.197027	0.179193
KEGG_PATHWAY	hsa04974:Protein digestion and absorption	10	0.970874	0.0184232	KCNK5, PRSS1, SLC6A19, FXYD2, COL4A4, COL4A3, COL11A2, ATP1A3, COL9A3, COL6A5	315	88	6879	2.4816	0.986621	0.158303	0.143974
KEGG_PATHWAY	hsa05150:Staphylococcus aureus infection	10	0.970874	0.000662922	C1QA, ITGB2, FGG, DSG1, FPR2, HLA-DOA, HLA-DOB, HLA-DQA2, ICAM1, HLA-DQB1	315	54	6879	4.04409	0.142599	0.00809463	0.00736193
KEGG_PATHWAY	hsa05320:Autoimmune thyroid disease	10	0.970874	0.000496954	CD40LG, CD28, PRF1, CTLA4, GZMB, HLA-DOA, HLA-DOB, HLA-DQA2, HLA-G, HLA-DQB1	315	52	6879	4.19963	0.108921	0.00720583	0.00655358
KEGG_PATHWAY	hsa05330:Allograft rejection	10	0.970874	3.07465e-05	CD40LG, IFNG, CD28, PRF1, GZMB, HLA-DOA, HLA-DOB, HLA-DQA2, HLA-G, HLA-DQB1	315	37	6879	5.90219	0.00710792	0.000792577	0.000720835
KEGG_PATHWAY	hsa04512:ECM-receptor interaction	9	0.873786	0.0442711	LAMB3, LAMC3, COL4A4, COL4A3, COL11A2, GP1BA, LAMC2, ITGB7, COL6A5	315	87	6879	2.25911	0.999973	0.311239	0.283067
KEGG_PATHWAY	hsa04970:Salivary secretion	9	0.873786	0.0417821	PRKCB, FXYD2, CD38, ATP2B3, ATP1A3, CALML3, MUC5B, LYZ, ADCY7	315	86	6879	2.28538	0.99995	0.306355	0.278625
KEGG_PATHWAY	hsa04662:B cell receptor signaling pathway	9	0.873786	0.0127488	CD79B, CD79A, CR2, CD72, CD19, RAC2, PIK3CD, CARD11, CD22	315	69	6879	2.84845	0.949042	0.118309	0.1076
KEGG_PATHWAY	hsa05332:Graft-versus-host disease	9	0.873786	8.79354e-05	IFNG, CD28, PRF1, GZMB, HLA-DOA, HLA-DOB, HLA-DQA2, HLA-G, HLA-DQB1	315	33	6879	5.95584	0.0201952	0.00145722	0.00132531
KEGG_PATHWAY	hsa05140:Leishmaniasis	8	0.776699	0.0422559	CR1, IFNG, NCF1, ITGB2, HLA-DOA, HLA-DOB, HLA-DQA2, HLA-DQB1	315	71	6879	2.46063	0.999955	0.306355	0.278625
KEGG_PATHWAY	hsa05144:Malaria	7	0.679612	0.0230811	CSF3, KLRK1, CR1, CD40LG, IFNG, ITGB2, ICAM1	315	49	6879	3.11973	0.995562	0.184649	0.167935
KEGG_PATHWAY	hsa05310:Asthma	5	0.485437	0.0457954	CD40LG, HLA-DOA, HLA-DOB, HLA-DQA2, HLA-DQB1	315	30	6879	3.63968	0.999981	0.312486	0.284201
