# Supplementary material for: Attenuation of PITPNM1 Signaling Cascade Can Inhibit Breast Cancer Progression
Source: Biomolecules. 2021 Aug 25;11(9):1265. doi: 10.3390/biom11091265 (PMC8467484; doi:10.3390/biom11091265)
Supplement: Supplementary file 1 [file biomolecules-11-01265-s001.zip › biomolecules-1315711-final-suppl/supplementary files/supplementary table S3.xlsx]

## Sheet: DOWN BP
Category	Term	Count	%	PValue	Genes	List Total	Pop Hits	Pop Total	Fold Enrichment	Bonferroni	Benjamini	FDR
GOTERM_BP_DIRECT	GO:0007186~G-protein coupled receptor signaling pathway	48	0.083471	1.21458e-05	OR11L1, CHRM3, OR52H1, OR1C1, NPY6R, OR1E1, TAS2R43, OR52D1, GPR22, PTGER3, TAS2R46, ADRA1B, GRPR, OR51J1, PDC, OR1F12, ADGRG7, GNRHR, OR13D1, QRFPR, TAS2R3, OR52B6, OR2B2, OR5AU1, TAS2R50, TAS2R30, NPY5R, OR14A16, ATRNL1, OR13G1, OR1L6, OR9A1P, GPR52, TAS2R13, OR1L4, CARTPT, GPR6, TAS2R39, TAS2R19, PYY, OR6V1, OR9A4, OR9A2, AGTR1, OR52E8, OR8A1, KCNK2, OR14A2	456	899	16792	1.96616	0.0180181	0.00363645	0.00361702
GOTERM_BP_DIRECT	GO:0007275~multicellular organism development	23	0.0399965	0.0270353	FIGLA, ODF3, CRABP1, TDRD9, ADRA1B, ZFY, SLC9C1, TBX4, DSPP, DKK4, BOLL, SPATA16, CUX2, SOHLH2, ASZ1, ADAD1, GNRHR, TDRD12, NKX1-2, PAEP, PDILT, AMELX, TCP11	456	521	16792	1.62565	1	1	0.995321
GOTERM_BP_DIRECT	GO:0050911~detection of chemical stimulus involved in sensory perception of smell	22	0.0382575	0.00610961	OR2B2, OR5AU1, OR11L1, OR52H1, OR1C1, OR14A16, OR1E1, OR13G1, OR52D1, OR1L6, OR9A1P, OR1L4, OR51J1, OR1F12, OR6V1, OR9A4, OR9A2, OR52E8, OR8A1, OR13D1, OR14A2, OR52B6	456	425	16792	1.90621	0.999896	0.377867	0.375847
GOTERM_BP_DIRECT	GO:0006810~transport	21	0.0365186	0.00135684	SLC15A1, CHRNB3, SLC10A1, GABRA5, CRABP1, AQP6, GRIK1, AFP, SERPINA6, SLC4A4, SYNPR, SLC25A48, GJB1, CHRNG, RBP2, ALB, CLVS2, PAEP, CNGB3, CNGA3, CACNG2	456	348	16792	2.22217	0.869002	0.184654	0.183667
GOTERM_BP_DIRECT	GO:0006936~muscle contraction	16	0.0278237	1.90625e-07	TRIM72, CAV3, LMOD2, TRDN, MYH1, GLRA1, ACTA1, MYH2, MYL7, CHRNG, MYL1, MYH8, MYH13, CACNA1S, MYH4, MYH7	456	107	16792	5.50648	0.000285326	0.000142683	0.000141921
GOTERM_BP_DIRECT	GO:0007268~chemical synaptic transmission	14	0.0243457	0.0140837	GRIA2, KCND2, NPY5R, GABRA5, GAD1, NPY2R, GRIK1, CARTPT, SLC6A4, GABRG1, GLRA3, NOVA1, CRH, SLITRK5	456	240	16792	2.1481	1	0.631437	0.628063
GOTERM_BP_DIRECT	GO:0007601~visual perception	14	0.0243457	0.00331895	SLC24A2, CRYBA1, KERA, RORB, TYR, USH2A, PDC, OCLM, GLRA1, SLITRK6, CNGB3, CNGA3, NDP, CLRN1	456	201	16792	2.56489	0.993103	0.322113	0.320392
GOTERM_BP_DIRECT	GO:0007267~cell-cell signaling	13	0.0226067	0.0445538	TRH, CARTPT, ADRA1B, CXCL14, FGF4, PYY, GJB1, FGF14, GHRH, IAPP, PGR, LALBA, NDP	456	254	16792	1.88472	1	1	0.995321
GOTERM_BP_DIRECT	GO:0055085~transmembrane transport	13	0.0226067	0.0344435	SLC10A1, CSN3, ABCC12, SLC6A4, DSPP, SLC8A2, SLC22A24, SLC5A7, SLC25A48, GJB1, PIP, CSN1S1, SLC22A10	456	244	16792	1.96196	1	1	0.995321
GOTERM_BP_DIRECT	GO:0001580~detection of chemical stimulus involved in sensory perception of bitter taste	13	0.0226067	3.80748e-10	TAS2R50, RTP3, TAS2R30, TAS2R43, TAS2R13, TAS2R46, TAS2R39, TAS2R19, CST4, CST2, PIP, CA6, TAS2R3	456	40	16792	11.968	5.6998e-07	5.6998e-07	5.66934e-07
GOTERM_BP_DIRECT	GO:0008152~metabolic process	12	0.0208678	0.00615258	GSTM3, UGT2B11, NAT2, GSTA3, UGT2B4, UGT2A3, UGT2B28, UGT3A1, UGT2A1, UGT1A7, ACSM2B, UGT1A6	456	168	16792	2.63033	0.999903	0.377867	0.375847
GOTERM_BP_DIRECT	GO:0071805~potassium ion transmembrane transport	11	0.0191288	0.00167811	KCNF1, KCNV2, KCNG4, KCNH5, KCND2, CNGB3, KCNK16, CNGA3, KCNK2, SLC9C1, HCN1	456	121	16792	3.34769	0.919076	0.209344	0.208226
GOTERM_BP_DIRECT	GO:0007204~positive regulation of cytosolic calcium ion concentration	10	0.0173898	0.0107902	TRPC5, CALCR, P2RY4, CAV3, PTGER3, NPY2R, CHRNA9, AGTR1, ADRA1B, GPR6	456	134	16792	2.7481	1	0.538429	0.535552
GOTERM_BP_DIRECT	GO:0042742~defense response to bacterium	9	0.0156508	0.0439171	HTN3, CST11, DCD, NR1H4, LALBA, DEFB108B, DEFB132, STATH, LACRT	456	145	16792	2.28566	1	1	0.995321
GOTERM_BP_DIRECT	GO:0007218~neuropeptide signaling pathway	9	0.0156508	0.0061399	PYY, GLRA1, GLRA3, NPY6R, NPY5R, NPY2R, NPY1R, CARTPT, QRFPR	456	101	16792	3.2814	0.999901	0.377867	0.375847
GOTERM_BP_DIRECT	GO:0010951~negative regulation of endopeptidase activity	8	0.0139118	0.0465185	OPRPN, SERPIND1, TFPI2, SPINT4, SPINT3, SERPINI1, SERPINA6, WFDC13	456	121	16792	2.43468	1	1	0.995321
GOTERM_BP_DIRECT	GO:0070588~calcium ion transmembrane transport	8	0.0139118	0.043167	SLC24A2, GPM6A, TRPC5, CHRNA9, CACNA1S, CACNG2, SLC24A5, SLC8A2	456	119	16792	2.4756	1	1	0.995321
GOTERM_BP_DIRECT	GO:0034765~regulation of ion transmembrane transport	8	0.0139118	0.0313408	KCNF1, KCNV2, KCNG4, KCNH5, KCND2, KCNK16, CACNA1S, HCN1	456	111	16792	2.65402	1	1	0.995321
GOTERM_BP_DIRECT	GO:0006805~xenobiotic metabolic process	8	0.0139118	0.0051702	UGT2B11, CYP2A13, NAT2, UGT2B4, UGT2B28, CYP2F1, ACSM2B, UGT1A6	456	78	16792	3.77688	0.999573	0.368561	0.366592
GOTERM_BP_DIRECT	GO:0042391~regulation of membrane potential	8	0.0139118	0.00416166	GLRA1, KCNH5, CAV3, ACTN2, CNGB3, CNGA3, SLC26A3, HCN1	456	75	16792	3.92795	0.998056	0.322113	0.320392
GOTERM_BP_DIRECT	GO:0030049~muscle filament sliding	8	0.0139118	6.24225e-05	ACTA1, MYH2, ACTC1, ACTN2, MYL1, MYH8, MYH4, MYH7	456	38	16792	7.75254	0.0892159	0.0133495	0.0132782
GOTERM_BP_DIRECT	GO:0052696~flavonoid glucuronidation	8	0.0139118	1.2275e-06	UGT2B11, UGT2B4, UGT2A3, UGT2B28, UGT3A1, UGT2A1, UGT1A7, UGT1A6	456	22	16792	13.3907	0.00183589	0.000459393	0.000456938
GOTERM_BP_DIRECT	GO:0009813~flavonoid biosynthetic process	8	0.0139118	5.84832e-07	UGT2B11, UGT2B4, UGT2A3, UGT2B28, UGT3A1, UGT2A1, UGT1A7, UGT1A6	456	20	16792	14.7298	0.000875111	0.000291831	0.000290272
GOTERM_BP_DIRECT	GO:0006874~cellular calcium ion homeostasis	7	0.0121729	0.040598	SLC24A2, RYR2, CSRP3, STC2, SLC24A5, TRDN, SLC8A2	456	93	16792	2.77174	1	1	0.995321
GOTERM_BP_DIRECT	GO:0007565~female pregnancy	7	0.0121729	0.0338136	PSG9, PSG5, PSG7, CRH, RLN2, PSG1, PSG3	456	89	16792	2.89631	1	1	0.995321
GOTERM_BP_DIRECT	GO:0007586~digestion	7	0.0121729	0.00706765	PYY, SLC15A1, CHIA, UCN3, TFF3, CLPSL2, PGC	456	63	16792	4.09162	0.999976	0.377867	0.375847
GOTERM_BP_DIRECT	GO:0051965~positive regulation of synapse assembly	7	0.0121729	0.00654026	CUX2, CLSTN2, LRTM1, LRRTM2, SLITRK6, SLITRK5, CBLN2	456	62	16792	4.15761	0.999946	0.377867	0.375847
GOTERM_BP_DIRECT	GO:0009566~fertilization	6	0.0104339	0.00430345	INSL6, STRA8, NLRP5, TDRD9, TDRD12, KLK14	456	40	16792	5.52368	0.998429	0.322113	0.320392
GOTERM_BP_DIRECT	GO:0001895~retina homeostasis	6	0.0104339	0.00430345	OPRPN, PIP, ALB, POTEE, POTEF, CST4	456	40	16792	5.52368	0.998429	0.322113	0.320392
GOTERM_BP_DIRECT	GO:0007271~synaptic transmission, cholinergic	6	0.0104339	0.00304622	SLC5A7, CHRM3, CHRNB3, CHRNA2, CHRNG, CHRNA9	456	37	16792	5.97155	0.989613	0.322113	0.320392
GOTERM_BP_DIRECT	GO:0050909~sensory perception of taste	6	0.0104339	0.000991092	TAS2R30, TAS2R43, TAS2R13, TAS2R46, TAS2R3, TAS2R19	456	29	16792	7.61887	0.773362	0.148366	0.147574
GOTERM_BP_DIRECT	GO:0019373~epoxygenase P450 pathway	6	0.0104339	9.14178e-05	CYP2A7, CYP2A6, CYP2A13, CYP4F2, CYP4A11, CYP2F1	456	18	16792	12.2749	0.127907	0.0171066	0.0170151
GOTERM_BP_DIRECT	GO:2000117~negative regulation of cysteine-type endopeptidase activity	6	0.0104339	4.87434e-05	CST9L, CST2, CST11, CST9, CST5, CST4	456	16	16792	13.8092	0.0703719	0.0121615	0.0120965
GOTERM_BP_DIRECT	GO:0007189~adenylate cyclase-activating G-protein coupled receptor signaling pathway	5	0.0086949	0.0460819	GPR26, CALCR, UCN3, GHRH, PTGER3	456	50	16792	3.68246	1	1	0.995321
GOTERM_BP_DIRECT	GO:0060048~cardiac muscle contraction	5	0.0086949	0.0330833	RYR2, CSRP3, ACTC1, MYL1, MYH7	456	45	16792	4.09162	1	1	0.995321
GOTERM_BP_DIRECT	GO:0007631~feeding behavior	5	0.0086949	0.0189795	PYY, NPY6R, NPY5R, NPY2R, NPY1R	456	38	16792	4.84534	1	0.78923	0.785012
GOTERM_BP_DIRECT	GO:0007339~binding of sperm to zona pellucida	5	0.0086949	0.0143413	CRISP1, PRSS37, ADAM20, SPAM1, ZP4	456	35	16792	5.26065	1	0.631437	0.628063
GOTERM_BP_DIRECT	GO:0031214~biomineral tissue development	5	0.0086949	0.00428339	HTN3, DMP1, STATH, AMELX, DSPP	456	25	16792	7.36491	0.998381	0.322113	0.320392
GOTERM_BP_DIRECT	GO:0007140~male meiosis	5	0.0086949	0.00264074	ASZ1, TDRD9, TDRD12, TEX14, BRDT	456	22	16792	8.36922	0.980907	0.304091	0.302466
GOTERM_BP_DIRECT	GO:0052695~cellular glucuronidation	5	0.0086949	0.000747223	UGT2B4, UGT2A3, UGT2A1, UGT1A7, UGT1A6	456	16	16792	11.5077	0.673397	0.124288	0.123624
GOTERM_BP_DIRECT	GO:0045214~sarcomere organization	4	0.00695592	0.0428926	ACTN2, ANKRD1, MYPN, LMOD2	456	29	16792	5.07925	1	1	0.995321
GOTERM_BP_DIRECT	GO:0042755~eating behavior	4	0.00695592	0.0323788	PYY, NPY5R, IAPP, TRH	456	26	16792	5.66532	1	1	0.995321
GOTERM_BP_DIRECT	GO:0007274~neuromuscular synaptic transmission	4	0.00695592	0.0323788	SLC5A7, CHRNB3, CHRNA2, CHRNG	456	26	16792	5.66532	1	1	0.995321
GOTERM_BP_DIRECT	GO:0055117~regulation of cardiac muscle contraction	4	0.00695592	0.018289	RYR2, CAV3, TNNI3K, ADRA1B	456	21	16792	7.0142	1	0.782248	0.778068
GOTERM_BP_DIRECT	GO:0051412~response to corticosterone	4	0.00695592	0.0119128	MAOB, UCN3, CRH, TRH	456	18	16792	8.18324	1	0.575275	0.5722
GOTERM_BP_DIRECT	GO:0034587~piRNA metabolic process	4	0.00695592	0.00705402	EXD1, ASZ1, TDRD9, TDRD12	456	15	16792	9.81988	0.999975	0.377867	0.375847
GOTERM_BP_DIRECT	GO:0030239~myofibril assembly	3	0.00521694	0.0469101	MYOZ3, MYOZ2, LMOD2	456	13	16792	8.49798	1	1	0.995321
GOTERM_BP_DIRECT	GO:0007342~fusion of sperm to egg plasma membrane	3	0.00521694	0.0404033	CRISP1, ROPN1B, SPAM1	456	12	16792	9.20614	1	1	0.995321
GOTERM_BP_DIRECT	GO:0006071~glycerol metabolic process	3	0.00521694	0.0342732	GK3P, MOGAT1, ANGPTL3	456	11	16792	10.0431	1	1	0.995321
GOTERM_BP_DIRECT	GO:0001778~plasma membrane repair	3	0.00521694	0.0232482	TRIM72, MYH2, CAV3	456	9	16792	12.2749	1	0.940609	0.935583
GOTERM_BP_DIRECT	GO:0031123~RNA 3'-end processing	3	0.00521694	0.0140564	LIN28B, LIN28A, PAPOLB	456	7	16792	15.782	1	0.631437	0.628063
GOTERM_BP_DIRECT	GO:0009804~coumarin metabolic process	3	0.00521694	0.0102225	CYP2A6, CYP2A13, UGT1A7	456	6	16792	18.4123	1	0.527691	0.524871
GOTERM_BP_DIRECT	GO:0042138~meiotic DNA double-strand break formation	3	0.00521694	0.00693895	STRA8, MEI4, HORMAD1	456	5	16792	22.0947	0.99997	0.377867	0.375847
GOTERM_BP_DIRECT	GO:0006949~syncytium formation	3	0.00521694	0.00423928	ERVFRD-1, ERVW-1, ERVH48-1	456	4	16792	27.6184	0.99827	0.322113	0.320392

## Sheet: DOWN CC
Category	Term	Count	%	PValue	Genes	List Total	Pop Hits	Pop Total	Fold Enrichment	Bonferroni	Benjamini	FDR
GOTERM_CC_DIRECT	GO:0016021~integral component of membrane	186	0.32345	0.000160104	OR1C1, CLSTN2, SPPL2C, AQP6, KLHDC7A, GRPR, SLC9C1, SLC4A4, SLC8A2, CDH7, OR1F12, AADACL2, CYP4Z1, SYNPR, SLC25A48, MS4A18, PEBP4, SMCO3, MS4A14, FAM3D, OR13D1, MALRD1, RAG2, TCP11, SLC15A1, SLC30A8, CHRNB3, UGT2B11, KCNH5, SLC6A15, DIO1, NPY1R, TAS2R13, KCNK16, TAS2R19, SLC5A7, OR9A4, CLDN8, ERVW-1, AGTR1, OR52E8, OR9A2, ADAM7, IL6ST, FREM3, GPM6A, GRIA2, GYPA, CHRNA2, MAOB, GYPB, TAS2R43, OR52D…	521	5163	18224	1.26013	0.0403148	0.00672818	0.0065711
GOTERM_CC_DIRECT	GO:0005576~extracellular region	99	0.172159	3.4607e-13	SPINT4, SPINT3, CSN3, DMP1, CSN2, CXCL14, FGF4, AADACL2, BPIFA1, SMR3A, FAM3D, CHGB, CHIA, MUCL1, ACTN2, SPINK7, PSG1, PSG3, KERA, PSG9, DKK4, OPRPN, PSG8, PSG5, PSG7, IAPP, CLPSL2, WFDC10B, IL6ST, EDDM3B, ADH7, STC2, SCGB1D4, APOD, NXPH1, BRINP3, WFDC13, DNASE2B, IGFL3, PYY, FGF14, BPIFB6, PIP, ALB, COL9A1, RLN2, PAEP, LACRT, FGF10, SFTA2, CRISP1, CRISP2, NCAN, MTRNR2L6, TRH, MTRNR2L8, C8B, MTRN…	521	1610	18224	2.15088	8.89365e-11	8.89399e-11	8.68635e-11
GOTERM_CC_DIRECT	GO:0005615~extracellular space	81	0.140857	2.50315e-10	CRISP1, CRISP2, CSN3, CSN2, C8B, SERPINA6, CXCL14, MMP20, BPIFA1, SMR3B, UCN3, VWC2L, POTEE, CA6, POTEF, CSN1S1, MSMB, CHIA, DCD, KRT35, GKN2, KERA, CARTPT, KRT31, APOA5, PGC, MUC5AC, ADAMTS20, OPRPN, ACTA1, SCGB2A1, IFNK, ANGPTL3, CRH, TFF3, IAPP, CEACAM8, LALBA, IL6ST, FREM3, CST9L, CPB1, KLK5, SEZ6, PRH2, CST9, EDDM3A, LYZL2, AFP, CST5, CST4, KRT33A, CST2, CST11, PATE4, SCGB1D2, STC2, APOD, ND…	521	1347	18224	2.10341	6.43309e-08	3.21654e-08	3.14145e-08
GOTERM_CC_DIRECT	GO:0005887~integral component of plasma membrane	57	0.0991218	0.00789797	CHRM3, NPY6R, NPY2R, AQP6, SLC2A2, GRIK1, ADRA1B, GRPR, SLC4A4, SLC6A4, SLC8A2, GNRHR, CNGA3, QRFPR, SLC22A10, SLC15A1, TRPC5, KCNH5, NPY5R, KCND2, TPSG1, EPHA8, SLC6A15, OR9A1P, NPY1R, KCNK16, SLC5A7, SLC22A24, CEACAM5, OR9A4, AGTR1, OR9A2, CNGB3, CEACAM8, SLC24A2, GRIA2, GYPB, PTGER3, CHRNA9, SLC3A1, ART3, GLRA1, ADAM29, CALCR, GLRA3, P2RY4, CHRNG, SLITRK6, SLC10A1, GABRA5, GPR52, GPR6, BMPR1B,…	521	1415	18224	1.40904	0.86969	0.202978	0.198239
GOTERM_CC_DIRECT	GO:0045211~postsynaptic membrane	15	0.0260847	0.00305761	CHRM3, GRIA2, CHRNA2, CHRNB3, KCND2, CLSTN2, GABRA5, CHRNA9, GRIK1, LIN7A, GABRG1, GLRA1, GLRA3, CHRNG, LRRTM2	521	211	18224	2.48665	0.544796	0.0982257	0.0959325
GOTERM_CC_DIRECT	GO:0016324~apical plasma membrane	15	0.0260847	0.0403671	S100G, MGAM, CYP4F2, CYP4A11, AQP6, SLC2A2, LRP2, PLET1, USH2A, PARD6B, P2RY4, GNAT3, PIP, KCNK2, SLC26A3	521	291	18224	1.80304	0.999975	0.648396	0.633258
GOTERM_CC_DIRECT	GO:0005578~proteinaceous extracellular matrix	14	0.0243457	0.0449808	NCAN, TFPI2, KERA, DMP1, MMP20, ADAMTS20, DSPP, CHAD, COL9A1, TFF3, SFTPA1, CPA6, AMELX, ZP4	521	268	18224	1.82726	0.999993	0.680003	0.664128
GOTERM_CC_DIRECT	GO:0030017~sarcomere	11	0.0191288	9.9129e-08	ACTA1, MYH2, ACTC1, MYL1, MYH8, ANKRD1, MYH4, MYOZ2, ABRA, MYH7, LMOD2	521	39	18224	9.86584	2.54758e-05	8.49205e-06	8.2938e-06
GOTERM_CC_DIRECT	GO:0031090~organelle membrane	11	0.0191288	0.000183258	CYP4Z1, CYP2A7, CYP2A6, UGT2B11, CYP2A13, C8ORF17, CYP4F2, CYP4A11, UGT2B4, UGT2B28, CYP2F1	521	87	18224	4.42262	0.0460095	0.00672818	0.0065711
GOTERM_CC_DIRECT	GO:0005882~intermediate filament	9	0.0156508	0.0156685	KRT222, KRT33A, KRT37, KRTAP17-1, KRT13, KRT24, KRT35, KRT32, KRT31	521	113	18224	2.78593	0.982728	0.335567	0.327733
GOTERM_CC_DIRECT	GO:0031225~anchored component of membrane	9	0.0156508	0.0156685	LY6L, CEACAM5, CEACAM8, GFRA3, PLET1, ART3, SPAM1, OPCML, CD177	521	113	18224	2.78593	0.982728	0.335567	0.327733
GOTERM_CC_DIRECT	GO:0030018~Z disc	9	0.0156508	0.019834	RYR2, CSRP3, CAV3, SYNPO2L, ACTN2, MYOZ3, MYOZ2, MYPN, MYH7	521	118	18224	2.66788	0.994192	0.392103	0.382949
GOTERM_CC_DIRECT	GO:0005859~muscle myosin complex	7	0.0121729	3.29139e-06	MYH1, MYH2, MYL1, MYH8, MYH13, MYH4, MYH7	521	16	18224	15.3033	0.000845532	0.000211472	0.000206535
GOTERM_CC_DIRECT	GO:0005796~Golgi lumen	7	0.0121729	0.0567328	MUCL1, NCAN, MUC19, MUC7, KERA, LALBA, MUC5AC	521	96	18224	2.55054	1	0.772874	0.75483
GOTERM_CC_DIRECT	GO:0043204~perikaryon	7	0.0121729	0.0828862	SLC5A7, GLRA1, GLRA3, KCND2, CRH, CNGA3, SLC8A2	521	106	18224	2.30993	1	0.911378	0.890101
GOTERM_CC_DIRECT	GO:0032982~myosin filament	6	0.0104339	6.24367e-05	MYH1, MYH2, MYH8, MYH13, MYH4, MYH7	521	16	18224	13.1171	0.0159187	0.00320925	0.00313432
GOTERM_CC_DIRECT	GO:0030141~secretory granule	6	0.0104339	0.0601458	SLC30A8, TFF3, TRH, CARTPT, LACRT, CHGB	521	74	18224	2.83613	1	0.772874	0.75483
GOTERM_CC_DIRECT	GO:0001669~acrosomal vesicle	6	0.0104339	0.0851093	CALCR, PATE4, GNAT3, SPINK13, SPAM1, TCP11	521	82	18224	2.55943	1	0.911378	0.890101
GOTERM_CC_DIRECT	GO:0030016~myofibril	5	0.0086949	0.00779072	MYH2, MYL1, MYH13, MYH4, LMOD2	521	28	18224	6.24623	0.866019	0.202978	0.198239
GOTERM_CC_DIRECT	GO:0031674~I band	4	0.00695592	0.0267686	ACTC1, ANKRD1, CACNA1S, MYPN	521	23	18224	6.08328	0.999063	0.491394	0.479922
GOTERM_CC_DIRECT	GO:0005892~acetylcholine-gated channel complex	4	0.00695592	0.0299608	CHRNB3, CHRNA2, CHRNG, CHRNA9	521	24	18224	5.82981	0.999597	0.513329	0.501344
GOTERM_CC_DIRECT	GO:0031672~A band	3	0.00521694	0.0589612	MYH1, MYH2, MYL7	521	14	18224	7.49548	1	0.772874	0.75483
GOTERM_CC_DIRECT	GO:1902495~transmembrane transporter complex	2	0.00347796	0.0831865	CNGB3, CNGA3	521	3	18224	23.3193	1	0.911378	0.890101
GOTERM_CC_DIRECT	GO:1990923~PET complex	2	0.00347796	0.0831865	EXD1, TDRD12	521	3	18224	23.3193	1	0.911378	0.890101

## Sheet: DOWN MF
Category	Term	Count	%	PValue	Genes	List Total	Pop Hits	Pop Total	Fold Enrichment	Bonferroni	Benjamini	FDR
GOTERM_MF_DIRECT	GO:0004930~G-protein coupled receptor activity	37	0.0643422	0.000179994	OR11L1, OR52H1, OR1C1, GPR26, OR1E1, TAS2R43, OR52D1, GPR22, TAS2R46, OR51J1, OR1F12, ADGRG7, OR13D1, QRFPR, TAS2R3, OR52B6, OR2B2, OR5AU1, TAS2R50, TAS2R30, OR14A16, OR13G1, OR1L6, OR9A1P, GPR52, NPY1R, TAS2R13, OR1L4, GPR6, TAS2R39, TAS2R19, OR6V1, OR9A4, OR9A2, OR52E8, OR8A1, OR14A2	452	710	16881	1.94627	0.090341	0.0157795	0.0154495
GOTERM_MF_DIRECT	GO:0004984~olfactory receptor activity	22	0.0382575	0.0061608	OR2B2, OR5AU1, OR11L1, OR52H1, OR1C1, OR14A16, OR1E1, OR13G1, OR52D1, OR1L6, OR9A1P, OR1L4, OR51J1, OR1F12, OR6V1, OR9A4, OR9A2, OR52E8, OR8A1, OR13D1, OR14A2, OR52B6	452	431	16881	1.90636	0.961249	0.249275	0.244062
GOTERM_MF_DIRECT	GO:0003779~actin binding	16	0.0278237	0.0080143	TRPC5, KLHL1, ABRA, MYPN, LMOD2, MYH1, MYH2, CSRP3, SYNPO2L, PIP, MYH13, MYOZ3, GC, MYH4, MYOZ2, MYH7	452	278	16881	2.14949	0.985484	0.269128	0.2635
GOTERM_MF_DIRECT	GO:0005198~structural molecule activity	13	0.0226067	0.0339919	KRT222, CRCT1, KRT35, KRT13, KRT24, KRT32, KRT33A, FLG2, CLDN20, KRT37, CLDN8, KRTAP3-3, NEFH	452	247	16881	1.96565	1	0.549313	0.537825
GOTERM_MF_DIRECT	GO:0005215~transporter activity	12	0.0208678	0.0201681	SLC5A7, SYNPR, RBP2, GABRA5, CRABP1, AQP6, CLVS2, APOD, CSN1S1, CSN2, SLC26A3, DSPP	452	202	16881	2.21865	0.999978	0.396968	0.388666
GOTERM_MF_DIRECT	GO:0005506~iron ion binding	10	0.0173898	0.0218447	CYP4Z1, CYP2G1P, CYP2A7, CYP2A6, FTMT, CYP2A13, CYP4F2, CYP4A11, CYP2F1, FTHL17	452	153	16881	2.441	0.999991	0.396968	0.388666
GOTERM_MF_DIRECT	GO:0020037~heme binding	10	0.0173898	0.0113477	CYP4Z1, CYP2G1P, CYP2A7, CYP2A6, CYP2A13, CYP4F2, STC2, CYP4A11, PXDNL, CYP2F1	452	137	16881	2.72608	0.997529	0.314152	0.307583
GOTERM_MF_DIRECT	GO:0004867~serine-type endopeptidase inhibitor activity	9	0.0156508	0.00443164	SERPIND1, SPINK7, TFPI2, SPINK13, SPINT4, SPINT3, SERPINI1, SERPINA6, WFDC13	452	97	16881	3.46522	0.903308	0.20664	0.202319
GOTERM_MF_DIRECT	GO:0005179~hormone activity	8	0.0139118	0.0129399	PYY, INSL6, UCN3, STC2, CRH, RLN2, IAPP, CHGB	452	94	16881	3.1785	0.998941	0.340319	0.333202
GOTERM_MF_DIRECT	GO:0015020~glucuronosyltransferase activity	8	0.0139118	8.69454e-06	UGT2B11, UGT2B4, UGT2A3, UGT2B28, UGT3A1, UGT2A1, UGT1A7, UGT1A6	452	29	16881	10.3027	0.0045629	0.00228666	0.00223884
GOTERM_MF_DIRECT	GO:0033038~bitter taste receptor activity	8	0.0139118	2.93747e-06	TAS2R50, TAS2R30, TAS2R43, TAS2R13, TAS2R46, TAS2R39, TAS2R3, TAS2R19	452	25	16881	11.9512	0.00154392	0.00154511	0.0015128
GOTERM_MF_DIRECT	GO:0005262~calcium channel activity	7	0.0121729	0.0109252	SLC24A2, RYR2, GPM6A, TRPC5, CHRNA9, CACNG2, SLC24A5	452	70	16881	3.73473	0.996906	0.314152	0.307583
GOTERM_MF_DIRECT	GO:0016758~transferase activity, transferring hexosyl groups	7	0.0121729	0.000121092	UGT2B11, UGT2B4, UGT2A3, UGT3A1, UGT2A1, UGT1A7, UGT1A6	452	30	16881	8.71438	0.0617118	0.0127388	0.0124724
GOTERM_MF_DIRECT	GO:0005249~voltage-gated potassium channel activity	6	0.0104339	0.0191285	KCNG4, KCNH5, KCND2, CNGB3, CNGA3, HCN1	452	58	16881	3.86352	0.999961	0.396968	0.388666
GOTERM_MF_DIRECT	GO:0016705~oxidoreductase activity, acting on paired donors, with incorporation or reduction of molecular oxygen	6	0.0104339	0.017859	CYP2G1P, CYP2A7, CYP2A6, CYP4F2, CYP4A11, CYP2F1	452	57	16881	3.9313	0.999924	0.396968	0.388666
GOTERM_MF_DIRECT	GO:0015276~ligand-gated ion channel activity	6	0.0104339	0.00253417	CHRNB3, CHRNA2, CHRNG, CHRNA9, GRIK1, CNGA3	452	36	16881	6.22456	0.736753	0.133297	0.13051
GOTERM_MF_DIRECT	GO:0004869~cysteine-type endopeptidase inhibitor activity	6	0.0104339	0.00195399	CST9L, CST2, CST11, CST9, CST5, CST4	452	34	16881	6.59071	0.642566	0.122663	0.120097
GOTERM_MF_DIRECT	GO:0008392~arachidonic acid epoxygenase activity	6	0.0104339	3.20326e-05	CYP2A7, CYP2A6, CYP2A13, CYP4F2, CYP4A11, CYP2F1	452	15	16881	14.9389	0.0167082	0.00561638	0.00549893
GOTERM_MF_DIRECT	GO:0019825~oxygen binding	5	0.0086949	0.0363582	CYP2A7, CYP2A13, ALB, CYP4A11, CYP2F1	452	47	16881	3.97312	1	0.562483	0.55072
GOTERM_MF_DIRECT	GO:0042166~acetylcholine binding	5	0.0086949	0.00471423	CHRM3, CHRNB3, CHRNA2, CHRNG, CHRNA9	452	26	16881	7.18218	0.91672	0.20664	0.202319
GOTERM_MF_DIRECT	GO:0000146~microfilament motor activity	5	0.0086949	0.00173356	MYH2, MYH8, MYH13, MYH4, MYH7	452	20	16881	9.33684	0.598538	0.122663	0.120097
GOTERM_MF_DIRECT	GO:0004983~neuropeptide Y receptor activity	5	0.0086949	5.69405e-05	NPY6R, NPY5R, NPY2R, NPY1R, QRFPR	452	9	16881	20.7485	0.0295075	0.00748768	0.00733109
GOTERM_MF_DIRECT	GO:0005184~neuropeptide hormone activity	4	0.00695592	0.0451299	PYY, CRH, TRH, CARTPT	452	30	16881	4.97965	1	0.650103	0.636507
GOTERM_MF_DIRECT	GO:0070330~aromatase activity	4	0.00695592	0.0344626	CYP4Z1, CYP2A7, CYP2A13, CYP2F1	452	27	16881	5.53294	1	0.549313	0.537825
GOTERM_MF_DIRECT	GO:0008395~steroid hydroxylase activity	4	0.00695592	0.0312355	CYP2A7, CYP2A6, CYP2A13, CYP2F1	452	26	16881	5.74575	1	0.529997	0.518913
GOTERM_MF_DIRECT	GO:0004889~acetylcholine-activated cation-selective channel activity	4	0.00695592	0.0225596	CHRNB3, CHRNA2, CHRNG, CHRNA9	452	23	16881	6.49519	0.999994	0.396968	0.388666
GOTERM_MF_DIRECT	GO:0001972~retinoic acid binding	4	0.00695592	0.0225596	CRABP1, UGT2B4, UGT1A7, UGT1A6	452	23	16881	6.49519	0.999994	0.396968	0.388666
GOTERM_MF_DIRECT	GO:0017022~myosin binding	4	0.00695592	0.020005	ACTA1, ACTC1, USH2A, SLC6A4	452	22	16881	6.79043	0.999976	0.396968	0.388666
GOTERM_MF_DIRECT	GO:0005452~inorganic anion exchanger activity	4	0.00695592	0.0176192	SLC22A24, SLC26A3, SLC4A4, SLC22A10	452	21	16881	7.11378	0.999913	0.396968	0.388666
GOTERM_MF_DIRECT	GO:0030414~peptidase inhibitor activity	4	0.00695592	0.0081864	OPRPN, PI15, WFDC10B, PTTG3P	452	16	16881	9.33684	0.98675	0.269128	0.2635
GOTERM_MF_DIRECT	GO:0019841~retinol binding	3	0.00521694	0.0457296	RBP2, CRABP1, ADH7	452	13	16881	8.61862	1	0.650103	0.636507
GOTERM_MF_DIRECT	GO:0003796~lysozyme activity	3	0.00521694	0.0393769	CHIA, LALBA, LYZL2	452	12	16881	9.33684	1	0.591779	0.579403
GOTERM_MF_DIRECT	GO:0005222~intracellular cAMP activated cation channel activity	3	0.00521694	0.0226408	CNGB3, CNGA3, HCN1	452	9	16881	12.4491	0.999994	0.396968	0.388666
GOTERM_MF_DIRECT	GO:0031433~telethonin binding	3	0.00521694	0.0136822	CSRP3, MYOZ3, MYOZ2	452	7	16881	16.006	0.999287	0.342708	0.335541
GOTERM_MF_DIRECT	GO:0001602~pancreatic polypeptide receptor activity	3	0.00521694	0.00994788	NPY6R, NPY5R, NPY1R	452	6	16881	18.6737	0.994798	0.307799	0.301362
GOTERM_MF_DIRECT	GO:0051373~FATZ binding	3	0.00521694	0.00675084	ACTN2, MYOZ3, MYOZ2	452	5	16881	22.4084	0.971646	0.253639	0.248334
GOTERM_MF_DIRECT	GO:0001601~peptide YY receptor activity	3	0.00521694	0.00209879	NPY5R, NPY2R, NPY1R	452	3	16881	37.3473	0.66883	0.122663	0.120097

## Sheet: DOWN KEGG
Category	Term	Count	%	PValue	Genes	List Total	Pop Hits	Pop Total	Fold Enrichment	Bonferroni	Benjamini	FDR
KEGG_PATHWAY	hsa04080:Neuroactive ligand-receptor interaction	21	0.0365186	2.79326e-05	CHRM3, GRIA2, CHRNA2, CHRNB3, NPY5R, GABRA5, PTGER3, NPY2R, CHRNA9, NPY1R, GRIK1, GRPR, ADRA1B, GABRG1, GLRA1, GLRA3, CALCR, P2RY4, CHRNG, GNRHR, AGTR1	179	277	6879	2.91348	0.00509869	0.000851944	0.000847289
KEGG_PATHWAY	hsa04740:Olfactory transduction	20	0.0347796	0.00709678	OR2B2, OR5AU1, OR11L1, OR52H1, OR1C1, OR14A16, OR1E1, OR13G1, OR52D1, OR1L6, OR1L4, OR6V1, OR9A4, OR9A2, OR52E8, OR8A1, CNGA3, OR13D1, PRKACB, OR52B6	179	399	6879	1.92632	0.728377	0.092765	0.0922581
KEGG_PATHWAY	hsa05204:Chemical carcinogenesis	13	0.0226067	8.09166e-07	GSTM3, UGT2B11, UGT2B28, ADH7, CYP2A6, CYP2A13, NAT2, GSTA3, UGT2B4, UGT2A3, UGT2A1, UGT1A7, UGT1A6	179	80	6879	6.2449	0.000148067	6.63518e-05	6.59892e-05
KEGG_PATHWAY	hsa00980:Metabolism of xenobiotics by cytochrome P450	13	0.0226067	3.37414e-07	GSTM3, UGT2B11, UGT2B28, ADH7, CYP2A6, CYP2A13, GSTA3, UGT2B4, UGT2A3, UGT2A1, CYP2F1, UGT1A7, UGT1A6	179	74	6879	6.75125	6.17448e-05	6.17467e-05	6.14093e-05
KEGG_PATHWAY	hsa00982:Drug metabolism - cytochrome P450	12	0.0208678	1.08773e-06	GSTM3, CYP2A6, UGT2B11, MAOB, GSTA3, UGT2B4, UGT2A3, UGT2B28, UGT2A1, ADH7, UGT1A7, UGT1A6	179	68	6879	6.78179	0.000199036	6.63518e-05	6.59892e-05
KEGG_PATHWAY	hsa04970:Salivary secretion	11	0.0191288	6.74624e-05	HTN3, CHRM3, CST2, PRB1, MUC7, PRH2, ADRA1B, STATH, PRKACB, CST5, CST4	179	86	6879	4.91549	0.0122701	0.0015432	0.00153477
KEGG_PATHWAY	hsa04530:Tight junction	9	0.0156508	0.00175726	MYH1, CLDN20, PARD6B, MYH2, ACTN2, CLDN8, MYH8, MYH13, MYH4	179	87	6879	3.97553	0.275202	0.0247369	0.0246017
KEGG_PATHWAY	hsa00830:Retinol metabolism	9	0.0156508	0.000220504	CYP2A6, UGT2B11, UGT2B4, UGT2A3, UGT2B28, UGT2A1, ADH7, UGT1A7, UGT1A6	179	64	6879	5.40424	0.0395533	0.00403523	0.00401318
KEGG_PATHWAY	hsa00983:Drug metabolism - other enzymes	9	0.0156508	1.93327e-05	CYP2A6, UGT2B11, NAT2, UGT2B4, UGT2A3, UGT2B28, UGT2A1, UGT1A7, UGT1A6	179	46	6879	7.51895	0.00353167	0.000707578	0.000703712
KEGG_PATHWAY	hsa04742:Taste transduction	9	0.0156508	1.63273e-05	TAS2R50, TAS2R30, TAS2R43, TAS2R13, TAS2R46, TAS2R39, TAS2R3, PRKACB, TAS2R19	179	45	6879	7.68603	0.00298346	0.000707578	0.000703712
KEGG_PATHWAY	hsa00140:Steroid hormone biosynthesis	8	0.0139118	0.000681284	UGT2B11, HSD3B1, UGT2B4, UGT2A3, UGT2B28, UGT2A1, UGT1A7, UGT1A6	179	58	6879	5.30071	0.117254	0.0103896	0.0103328
KEGG_PATHWAY	hsa00860:Porphyrin and chlorophyll metabolism	7	0.0121729	0.000667199	UGT2B11, UGT2B4, UGT2A3, UGT2B28, UGT2A1, UGT1A7, UGT1A6	179	42	6879	6.40503	0.114974	0.0103896	0.0103328
KEGG_PATHWAY	hsa00040:Pentose and glucuronate interconversions	7	0.0121729	0.000170846	UGT2B11, UGT2B4, UGT2A3, UGT2B28, UGT2A1, UGT1A7, UGT1A6	179	33	6879	8.15185	0.0307837	0.00347387	0.00345489
KEGG_PATHWAY	hsa00053:Ascorbate and aldarate metabolism	7	0.0121729	5.19479e-05	UGT2B11, UGT2B4, UGT2A3, UGT2B28, UGT2A1, UGT1A7, UGT1A6	179	27	6879	9.96338	0.00946166	0.00135807	0.00135064
