# Supplementary material for: Attenuation of PITPNM1 Signaling Cascade Can Inhibit Breast Cancer Progression
Source: Biomolecules. 2021 Aug 25;11(9):1265. doi: 10.3390/biom11091265 (PMC8467484; doi:10.3390/biom11091265)
Supplement: Supplementary file 1 [file biomolecules-11-01265-s001.zip › biomolecules-1315711-final-suppl/supplementary files/supplementary table S4.xlsx]

## Sheet: GSEA biological process UP
NAME	GS<br> follow link to MSigDB	GS DETAILS	SIZE	ES	NES	NOM p-val	FDR q-val	FWER p-val	RANK AT MAX	LEADING EDGE
GOBP_REGULATION_OF_T_CELL_ACTIVATION	GOBP_REGULATION_OF_T_CELL_ACTIVATION	Details ...	324	0.692603	2.39768	0	0.0223377	0.01	5457	tags=55%, list=15%, signal=64%
GOBP_ACTIVATED_T_CELL_PROLIFERATION	GOBP_ACTIVATED_T_CELL_PROLIFERATION	Details ...	45	0.710431	2.39199	0	0.0111689	0.01	4969	tags=58%, list=14%, signal=67%
GOBP_RESPONSE_TO_DOPAMINE	GOBP_RESPONSE_TO_DOPAMINE	Details ...	89	0.572472	2.39043	0	0.00744591	0.01	9117	tags=47%, list=25%, signal=63%
GOBP_T_CELL_ACTIVATION	GOBP_T_CELL_ACTIVATION	Details ...	471	0.673496	2.38636	0	0.00558443	0.01	5457	tags=52%, list=15%, signal=61%
GOBP_REGULATION_OF_T_CELL_DIFFERENTIATION	GOBP_REGULATION_OF_T_CELL_DIFFERENTIATION	Details ...	145	0.704917	2.37386	0	0.00446755	0.01	5744	tags=60%, list=16%, signal=71%
GOBP_T_CELL_DIFFERENTIATION	GOBP_T_CELL_DIFFERENTIATION	Details ...	245	0.681347	2.37115	0	0.00372296	0.01	5750	tags=56%, list=16%, signal=66%
GOBP_T_CELL_PROLIFERATION	GOBP_T_CELL_PROLIFERATION	Details ...	194	0.718118	2.36527	0	0.0031911	0.01	6171	tags=62%, list=17%, signal=75%
GOBP_ALPHA_BETA_T_CELL_ACTIVATION	GOBP_ALPHA_BETA_T_CELL_ACTIVATION	Details ...	147	0.739818	2.36443	0	0.00279222	0.01	5923	tags=65%, list=16%, signal=78%
GOBP_POSITIVE_REGULATION_OF_IMMUNE_EFFECTOR_PROCESS	GOBP_POSITIVE_REGULATION_OF_IMMUNE_EFFECTOR_PROCESS	Details ...	216	0.664176	2.3505	0	0.00496394	0.01	6025	tags=55%, list=17%, signal=66%
GOBP_LEUKOCYTE_PROLIFERATION	GOBP_LEUKOCYTE_PROLIFERATION	Details ...	311	0.660453	2.34926	0	0.00446755	0.01	5455	tags=51%, list=15%, signal=59%
GOBP_REGULATION_OF_B_CELL_MEDIATED_IMMUNITY	GOBP_REGULATION_OF_B_CELL_MEDIATED_IMMUNITY	Details ...	54	0.709728	2.34601	0	0.00406141	0.01	4729	tags=57%, list=13%, signal=66%
GOBP_REGULATION_OF_LEUKOCYTE_MEDIATED_IMMUNITY	GOBP_REGULATION_OF_LEUKOCYTE_MEDIATED_IMMUNITY	Details ...	207	0.683114	2.34169	0	0.00372296	0.01	5923	tags=58%, list=16%, signal=69%
GOBP_REGULATION_OF_ALPHA_BETA_T_CELL_ACTIVATION	GOBP_REGULATION_OF_ALPHA_BETA_T_CELL_ACTIVATION	Details ...	99	0.75249	2.3352	0	0.00343657	0.01	5744	tags=67%, list=16%, signal=79%
GOBP_REGULATION_OF_LYMPHOCYTE_MEDIATED_IMMUNITY	GOBP_REGULATION_OF_LYMPHOCYTE_MEDIATED_IMMUNITY	Details ...	155	0.668583	2.33332	0	0.0031911	0.01	5923	tags=57%, list=16%, signal=68%
GOBP_POSITIVE_REGULATION_OF_B_CELL_MEDIATED_IMMUNITY	GOBP_POSITIVE_REGULATION_OF_B_CELL_MEDIATED_IMMUNITY	Details ...	38	0.733943	2.33027	0	0.00297836	0.01	4729	tags=61%, list=13%, signal=69%
GOBP_ACTIVATION_OF_JUN_KINASE_ACTIVITY	GOBP_ACTIVATION_OF_JUN_KINASE_ACTIVITY		38	0.730694	2.32201	0	0.00279222	0.01	4585	tags=50%, list=13%, signal=57%
GOBP_REGULATION_OF_CELL_CELL_ADHESION	GOBP_REGULATION_OF_CELL_CELL_ADHESION		432	0.636822	2.3206	0	0.00326027	0.02	6068	tags=48%, list=17%, signal=57%
GOBP_NEGATIVE_REGULATION_OF_CELL_ACTIVATION	GOBP_NEGATIVE_REGULATION_OF_CELL_ACTIVATION		199	0.672485	2.30959	0	0.00307914	0.02	6558	tags=57%, list=18%, signal=69%
GOBP_POSITIVE_REGULATION_OF_CYSTEINE_TYPE_ENDOPEPTIDASE_ACTIVITY	GOBP_POSITIVE_REGULATION_OF_CYSTEINE_TYPE_ENDOPEPTIDASE_ACTIVITY		150	0.602114	2.30145	0	0.00291708	0.02	8404	tags=57%, list=23%, signal=73%
GOBP_ACTIVATION_OF_PROTEIN_KINASE_ACTIVITY	GOBP_ACTIVATION_OF_PROTEIN_KINASE_ACTIVITY		325	0.582206	2.30138	0	0.00277123	0.02	8516	tags=47%, list=23%, signal=61%
GOBP_POSITIVE_REGULATION_OF_ERBB_SIGNALING_PATHWAY	GOBP_POSITIVE_REGULATION_OF_ERBB_SIGNALING_PATHWAY		40	0.626232	2.30062	0	0.00263926	0.02	7977	tags=58%, list=22%, signal=74%
GOBP_RESPONSE_TO_CATECHOLAMINE	GOBP_RESPONSE_TO_CATECHOLAMINE		107	0.564564	2.29659	0	0.0025193	0.02	9688	tags=51%, list=27%, signal=70%
GOBP_MONONUCLEAR_CELL_DIFFERENTIATION	GOBP_MONONUCLEAR_CELL_DIFFERENTIATION		409	0.644422	2.29638	0	0.00240976	0.02	5750	tags=51%, list=16%, signal=60%
GOBP_REGULATION_OF_CELLULAR_COMPONENT_SIZE	GOBP_REGULATION_OF_CELLULAR_COMPONENT_SIZE		363	0.595271	2.29236	0	0.00230936	0.02	7819	tags=47%, list=21%, signal=59%
GOBP_NEGATIVE_REGULATION_OF_CYTOKINE_PRODUCTION	GOBP_NEGATIVE_REGULATION_OF_CYTOKINE_PRODUCTION		345	0.558304	2.28615	0	0.00221698	0.02	8343	tags=47%, list=23%, signal=60%
GOBP_POSITIVE_REGULATION_OF_PROTEIN_SERINE_THREONINE_KINASE_ACTIVITY	GOBP_POSITIVE_REGULATION_OF_PROTEIN_SERINE_THREONINE_KINASE_ACTIVITY		309	0.584891	2.2828	0	0.00213171	0.02	9149	tags=51%, list=25%, signal=68%
GOBP_REGULATION_OF_CYSTEINE_TYPE_ENDOPEPTIDASE_ACTIVITY	GOBP_REGULATION_OF_CYSTEINE_TYPE_ENDOPEPTIDASE_ACTIVITY		227	0.590602	2.28268	0	0.00205276	0.02	8404	tags=54%, list=23%, signal=69%
GOBP_REGULATION_OF_DEFENSE_RESPONSE_TO_VIRUS_BY_VIRUS	GOBP_REGULATION_OF_DEFENSE_RESPONSE_TO_VIRUS_BY_VIRUS		29	0.799697	2.28134	0	0.00197945	0.02	2621	tags=59%, list=7%, signal=63%
GOBP_POSITIVE_REGULATION_OF_CELL_CELL_ADHESION	GOBP_POSITIVE_REGULATION_OF_CELL_CELL_ADHESION		272	0.674791	2.27486	0	0.00191119	0.02	6171	tags=54%, list=17%, signal=65%
GOBP_REGULATION_OF_ALPHA_BETA_T_CELL_DIFFERENTIATION	GOBP_REGULATION_OF_ALPHA_BETA_T_CELL_DIFFERENTIATION		66	0.738497	2.27476	0	0.00184748	0.02	5744	tags=65%, list=16%, signal=77%
GOBP_PEPTIDYL_SERINE_MODIFICATION	GOBP_PEPTIDYL_SERINE_MODIFICATION		331	0.5549	2.27452	0	0.00178789	0.02	8576	tags=48%, list=24%, signal=63%
GOBP_REGULATION_OF_DNA_BINDING_TRANSCRIPTION_FACTOR_ACTIVITY	GOBP_REGULATION_OF_DNA_BINDING_TRANSCRIPTION_FACTOR_ACTIVITY		438	0.576724	2.27151	0	0.00173202	0.02	8516	tags=51%, list=23%, signal=66%
GOBP_REGULATION_OF_NEURON_PROJECTION_DEVELOPMENT	GOBP_REGULATION_OF_NEURON_PROJECTION_DEVELOPMENT		428	0.541561	2.27051	0	0.00167953	0.02	10176	tags=51%, list=28%, signal=70%
GOBP_NEGATIVE_REGULATION_OF_ALPHA_BETA_T_CELL_ACTIVATION	GOBP_NEGATIVE_REGULATION_OF_ALPHA_BETA_T_CELL_ACTIVATION		41	0.749897	2.26683	0	0.00228713	0.02	4512	tags=54%, list=12%, signal=61%
GOBP_POSITIVE_REGULATION_OF_LEUKOCYTE_MEDIATED_IMMUNITY	GOBP_POSITIVE_REGULATION_OF_LEUKOCYTE_MEDIATED_IMMUNITY		123	0.686562	2.2644	0	0.00222178	0.02	5923	tags=60%, list=16%, signal=72%
GOBP_REGULATION_OF_T_CELL_MEDIATED_IMMUNITY	GOBP_REGULATION_OF_T_CELL_MEDIATED_IMMUNITY		76	0.697129	2.25777	0	0.00340105	0.02	5923	tags=61%, list=16%, signal=72%
GOBP_CALCIUM_ION_TRANSPORT	GOBP_CALCIUM_ION_TRANSPORT		405	0.512593	2.25604	0	0.00330913	0.02	9499	tags=48%, list=26%, signal=64%
GOBP_POSITIVE_REGULATION_OF_LEUKOCYTE_CELL_CELL_ADHESION	GOBP_POSITIVE_REGULATION_OF_LEUKOCYTE_CELL_CELL_ADHESION		230	0.704342	2.25508	0	0.00322205	0.02	6171	tags=60%, list=17%, signal=71%
GOBP_T_HELPER_17_TYPE_IMMUNE_RESPONSE	GOBP_T_HELPER_17_TYPE_IMMUNE_RESPONSE		32	0.712342	2.2548	0.0212766	0.00313943	0.02	4745	tags=56%, list=13%, signal=65%
GOBP_REGULATION_OF_ADAPTIVE_IMMUNE_RESPONSE	GOBP_REGULATION_OF_ADAPTIVE_IMMUNE_RESPONSE		167	0.68328	2.25277	0	0.00306094	0.02	6171	tags=59%, list=17%, signal=71%
GOBP_NEGATIVE_REGULATION_OF_PROTEIN_KINASE_B_SIGNALING	GOBP_NEGATIVE_REGULATION_OF_PROTEIN_KINASE_B_SIGNALING		54	0.615069	2.25139	0	0.00298629	0.02	6347	tags=44%, list=17%, signal=54%
GOBP_REGULATION_OF_LYMPHOCYTE_DIFFERENTIATION	GOBP_REGULATION_OF_LYMPHOCYTE_DIFFERENTIATION		174	0.683939	2.25134	0	0.00291518	0.02	5744	tags=58%, list=16%, signal=69%
GOBP_CALCIUM_ION_TRANSPORT_INTO_CYTOSOL	GOBP_CALCIUM_ION_TRANSPORT_INTO_CYTOSOL		151	0.567716	2.25127	0	0.00284739	0.02	7371	tags=47%, list=20%, signal=59%
GOBP_REGULATION_OF_LYMPHOCYTE_ACTIVATION	GOBP_REGULATION_OF_LYMPHOCYTE_ACTIVATION		494	0.642488	2.24949	0	0.00301963	0.03	8390	tags=60%, list=23%, signal=77%
GOBP_NEGATIVE_REGULATION_OF_DEVELOPMENTAL_GROWTH	GOBP_NEGATIVE_REGULATION_OF_DEVELOPMENTAL_GROWTH		107	0.547024	2.24646	0	0.00295253	0.03	7602	tags=37%, list=21%, signal=47%
GOBP_REGULATION_OF_REGULATED_SECRETORY_PATHWAY	GOBP_REGULATION_OF_REGULATED_SECRETORY_PATHWAY		135	0.595345	2.24578	0	0.00288835	0.03	10062	tags=59%, list=28%, signal=82%
GOBP_POSITIVE_REGULATION_OF_LEUKOCYTE_PROLIFERATION	GOBP_POSITIVE_REGULATION_OF_LEUKOCYTE_PROLIFERATION		147	0.688432	2.24536	0	0.00282689	0.03	6171	tags=61%, list=17%, signal=73%
GOBP_REGULATION_OF_LEUKOCYTE_PROLIFERATION	GOBP_REGULATION_OF_LEUKOCYTE_PROLIFERATION		240	0.677754	2.2444	0	0.002768	0.03	5455	tags=55%, list=15%, signal=65%
GOBP_REGULATION_OF_MYELOID_LEUKOCYTE_MEDIATED_IMMUNITY	GOBP_REGULATION_OF_MYELOID_LEUKOCYTE_MEDIATED_IMMUNITY		52	0.747277	2.24431	0	0.00271151	0.03	5883	tags=67%, list=16%, signal=80%
GOBP_PEPTIDYL_TYROSINE_MODIFICATION	GOBP_PEPTIDYL_TYROSINE_MODIFICATION		368	0.576537	2.24362	0	0.00265728	0.03	7958	tags=47%, list=22%, signal=60%
GOBP_CD4_POSITIVE_ALPHA_BETA_T_CELL_ACTIVATION	GOBP_CD4_POSITIVE_ALPHA_BETA_T_CELL_ACTIVATION		98	0.716304	2.24267	0	0.00260517	0.03	5923	tags=60%, list=16%, signal=72%
GOBP_THYMIC_T_CELL_SELECTION	GOBP_THYMIC_T_CELL_SELECTION		22	0.800027	2.24118	0	0.00255508	0.03	2148	tags=64%, list=6%, signal=68%
GOBP_INTERLEUKIN_17_PRODUCTION	GOBP_INTERLEUKIN_17_PRODUCTION		42	0.686931	2.2401	0	0.00270968	0.03	6026	tags=60%, list=17%, signal=71%
GOBP_REGULATION_OF_ANATOMICAL_STRUCTURE_SIZE	GOBP_REGULATION_OF_ANATOMICAL_STRUCTURE_SIZE		484	0.557733	2.23932	0	0.0026595	0.03	7845	tags=44%, list=22%, signal=55%
GOBP_RUFFLE_ORGANIZATION	GOBP_RUFFLE_ORGANIZATION		55	0.71341	2.23917	0	0.00261115	0.03	5690	tags=55%, list=16%, signal=65%
GOBP_MAINTENANCE_OF_LOCATION_IN_CELL	GOBP_MAINTENANCE_OF_LOCATION_IN_CELL		208	0.566251	2.23782	0	0.00256452	0.03	8472	tags=49%, list=23%, signal=64%
GOBP_LEUKOCYTE_CELL_CELL_ADHESION	GOBP_LEUKOCYTE_CELL_CELL_ADHESION		360	0.656077	2.23712	0	0.00251953	0.03	6171	tags=52%, list=17%, signal=62%
GOBP_T_CELL_RECEPTOR_SIGNALING_PATHWAY	GOBP_T_CELL_RECEPTOR_SIGNALING_PATHWAY		202	0.699383	2.23621	0	0.00247609	0.03	5609	tags=57%, list=15%, signal=67%
GOBP_ANATOMICAL_STRUCTURE_HOMEOSTASIS	GOBP_ANATOMICAL_STRUCTURE_HOMEOSTASIS		465	0.518065	2.23604	0	0.00243412	0.03	9614	tags=48%, list=26%, signal=65%
GOBP_REGULATION_OF_PROTEIN_POLYMERIZATION	GOBP_REGULATION_OF_PROTEIN_POLYMERIZATION		220	0.613024	2.23093	0	0.0025727	0.03	7451	tags=50%, list=20%, signal=63%
GOBP_DOPAMINE_RECEPTOR_SIGNALING_PATHWAY	GOBP_DOPAMINE_RECEPTOR_SIGNALING_PATHWAY		40	0.661388	2.23077	0	0.00253053	0.03	9642	tags=65%, list=27%, signal=88%
GOBP_POSITIVE_REGULATION_OF_CELL_PROJECTION_ORGANIZATION	GOBP_POSITIVE_REGULATION_OF_CELL_PROJECTION_ORGANIZATION		343	0.580069	2.22971	0	0.00248971	0.03	10176	tags=55%, list=28%, signal=76%
GOBP_T_CELL_SELECTION	GOBP_T_CELL_SELECTION		48	0.771314	2.22834	0	0.00245019	0.03	4235	tags=71%, list=12%, signal=80%
GOBP_REGULATION_OF_PROTEIN_SERINE_THREONINE_KINASE_ACTIVITY	GOBP_REGULATION_OF_PROTEIN_SERINE_THREONINE_KINASE_ACTIVITY		482	0.568061	2.22708	0	0.00241191	0.03	7546	tags=45%, list=21%, signal=56%
GOBP_POSITIVE_REGULATION_OF_PROTEIN_POLYMERIZATION	GOBP_POSITIVE_REGULATION_OF_PROTEIN_POLYMERIZATION		131	0.628828	2.22692	0	0.0023748	0.03	7451	tags=53%, list=20%, signal=67%
GOBP_CALCIUM_ION_TRANSMEMBRANE_TRANSPORT	GOBP_CALCIUM_ION_TRANSMEMBRANE_TRANSPORT		302	0.517561	2.22667	0	0.00233882	0.03	9499	tags=49%, list=26%, signal=65%
GOBP_PRODUCTION_OF_MOLECULAR_MEDIATOR_INVOLVED_IN_INFLAMMATORY_RESPONSE	GOBP_PRODUCTION_OF_MOLECULAR_MEDIATOR_INVOLVED_IN_INFLAMMATORY_RESPONSE		81	0.630535	2.22576	0	0.00230391	0.03	6761	tags=51%, list=19%, signal=62%
GOBP_POSITIVE_REGULATION_OF_ALPHA_BETA_T_CELL_ACTIVATION	GOBP_POSITIVE_REGULATION_OF_ALPHA_BETA_T_CELL_ACTIVATION		64	0.770776	2.22542	0	0.00227003	0.03	5744	tags=72%, list=16%, signal=85%
GOBP_LYMPHOCYTE_ACTIVATION_INVOLVED_IN_IMMUNE_RESPONSE	GOBP_LYMPHOCYTE_ACTIVATION_INVOLVED_IN_IMMUNE_RESPONSE		188	0.636665	2.22532	0	0.00223713	0.03	5923	tags=51%, list=16%, signal=61%
GOBP_POSITIVE_REGULATION_OF_CELL_KILLING	GOBP_POSITIVE_REGULATION_OF_CELL_KILLING		62	0.729884	2.22516	0	0.00220517	0.03	5443	tags=68%, list=15%, signal=80%
GOBP_REGULATION_OF_CELL_DIVISION	GOBP_REGULATION_OF_CELL_DIVISION		171	0.527354	2.2245	0	0.00217411	0.03	7438	tags=39%, list=20%, signal=49%
GOBP_LYSOSOME_LOCALIZATION	GOBP_LYSOSOME_LOCALIZATION		74	0.694792	2.22427	0	0.00214392	0.03	6116	tags=57%, list=17%, signal=68%
GOBP_REGULATION_OF_CELL_SIZE	GOBP_REGULATION_OF_CELL_SIZE		172	0.583546	2.22417	0	0.00211455	0.03	8581	tags=47%, list=24%, signal=61%
GOBP_REGULATION_OF_PROTEIN_BINDING	GOBP_REGULATION_OF_PROTEIN_BINDING		196	0.597627	2.22396	0	0.00208597	0.03	7959	tags=52%, list=22%, signal=66%
GOBP_ALPHA_BETA_T_CELL_DIFFERENTIATION	GOBP_ALPHA_BETA_T_CELL_DIFFERENTIATION		106	0.722772	2.22326	0	0.00205816	0.03	5923	tags=63%, list=16%, signal=75%
GOBP_POSITIVE_REGULATION_OF_ADAPTIVE_IMMUNE_RESPONSE	GOBP_POSITIVE_REGULATION_OF_ADAPTIVE_IMMUNE_RESPONSE		101	0.693233	2.22232	0	0.00203108	0.03	6068	tags=61%, list=17%, signal=73%
GOBP_CELLULAR_CARBOHYDRATE_METABOLIC_PROCESS	GOBP_CELLULAR_CARBOHYDRATE_METABOLIC_PROCESS		287	0.530425	2.21965	0	0.0020047	0.03	8828	tags=46%, list=24%, signal=60%
GOBP_REGULATION_OF_MAST_CELL_ACTIVATION	GOBP_REGULATION_OF_MAST_CELL_ACTIVATION		41	0.717185	2.21701	0	0.001979	0.03	7371	tags=66%, list=20%, signal=82%
GOBP_LYMPHOCYTE_COSTIMULATION	GOBP_LYMPHOCYTE_COSTIMULATION		59	0.727486	2.21672	0	0.00195395	0.03	4683	tags=58%, list=13%, signal=66%
GOBP_RUFFLE_ASSEMBLY	GOBP_RUFFLE_ASSEMBLY		43	0.690115	2.21658	0	0.00192953	0.03	5690	tags=51%, list=16%, signal=61%
GOBP_REGULATION_OF_ACTIN_FILAMENT_LENGTH	GOBP_REGULATION_OF_ACTIN_FILAMENT_LENGTH		181	0.622498	2.21655	0	0.0019057	0.03	7467	tags=50%, list=21%, signal=63%
GOBP_T_CELL_MEDIATED_IMMUNITY	GOBP_T_CELL_MEDIATED_IMMUNITY		100	0.704225	2.21601	0	0.00188246	0.03	5923	tags=61%, list=16%, signal=73%
GOBP_REGULATION_OF_CELLULAR_CARBOHYDRATE_METABOLIC_PROCESS	GOBP_REGULATION_OF_CELLULAR_CARBOHYDRATE_METABOLIC_PROCESS		144	0.539012	2.21595	0	0.00185978	0.03	8997	tags=45%, list=25%, signal=60%
GOBP_NEGATIVE_REGULATION_OF_PROTEIN_BINDING	GOBP_NEGATIVE_REGULATION_OF_PROTEIN_BINDING		96	0.616159	2.2146	0	0.00183764	0.03	7959	tags=53%, list=22%, signal=68%
GOBP_NEGATIVE_REGULATION_OF_RESPONSE_TO_EXTERNAL_STIMULUS	GOBP_NEGATIVE_REGULATION_OF_RESPONSE_TO_EXTERNAL_STIMULUS		378	0.548187	2.21426	0	0.00181602	0.03	8754	tags=47%, list=24%, signal=61%
GOBP_POSITIVE_REGULATION_OF_IMMUNOGLOBULIN_PRODUCTION	GOBP_POSITIVE_REGULATION_OF_IMMUNOGLOBULIN_PRODUCTION		44	0.691691	2.21355	0	0.00179491	0.03	7486	tags=66%, list=21%, signal=83%
GOBP_POSITIVE_REGULATION_OF_CELL_GROWTH	GOBP_POSITIVE_REGULATION_OF_CELL_GROWTH		158	0.548841	2.21331	0	0.00177428	0.03	10573	tags=56%, list=29%, signal=78%
GOBP_CD4_POSITIVE_OR_CD8_POSITIVE_ALPHA_BETA_T_CELL_LINEAGE_COMMITMENT	GOBP_CD4_POSITIVE_OR_CD8_POSITIVE_ALPHA_BETA_T_CELL_LINEAGE_COMMITMENT		22	0.765124	2.21223	0	0.00175411	0.03	4235	tags=68%, list=12%, signal=77%
GOBP_NEGATIVE_REGULATION_OF_CD4_POSITIVE_ALPHA_BETA_T_CELL_ACTIVATION	GOBP_NEGATIVE_REGULATION_OF_CD4_POSITIVE_ALPHA_BETA_T_CELL_ACTIVATION		32	0.747395	2.21156	0	0.00173441	0.03	4326	tags=53%, list=12%, signal=60%
GOBP_SEQUESTERING_OF_CALCIUM_ION	GOBP_SEQUESTERING_OF_CALCIUM_ION		118	0.595187	2.2102	0	0.00171513	0.03	8472	tags=54%, list=23%, signal=70%
GOBP_POSITIVE_REGULATION_OF_JUN_KINASE_ACTIVITY	GOBP_POSITIVE_REGULATION_OF_JUN_KINASE_ACTIVITY		66	0.66999	2.20954	0	0.00169629	0.03	5441	tags=47%, list=15%, signal=55%
GOBP_REGULATORY_T_CELL_DIFFERENTIATION	GOBP_REGULATORY_T_CELL_DIFFERENTIATION		35	0.777017	2.20828	0	0.00167785	0.03	5341	tags=74%, list=15%, signal=87%
GOBP_DIVALENT_INORGANIC_CATION_HOMEOSTASIS	GOBP_DIVALENT_INORGANIC_CATION_HOMEOSTASIS		497	0.502061	2.20821	0	0.00165981	0.03	11443	tags=53%, list=31%, signal=77%
GOBP_POSITIVE_REGULATION_OF_CYTOKINE_PRODUCTION	GOBP_POSITIVE_REGULATION_OF_CYTOKINE_PRODUCTION		431	0.607034	2.20634	0	0.00164215	0.03	7494	tags=52%, list=21%, signal=65%
GOBP_REGULATION_OF_LEUKOCYTE_DIFFERENTIATION	GOBP_REGULATION_OF_LEUKOCYTE_DIFFERENTIATION		277	0.639132	2.2061	0	0.00162486	0.03	7084	tags=55%, list=19%, signal=68%
GOBP_ANOIKIS	GOBP_ANOIKIS		33	0.676939	2.2059	0	0.00160794	0.03	5049	tags=52%, list=14%, signal=60%
GOBP_REGULATION_OF_JUN_KINASE_ACTIVITY	GOBP_REGULATION_OF_JUN_KINASE_ACTIVITY		81	0.641347	2.20417	0	0.00159136	0.03	5941	tags=46%, list=16%, signal=54%
GOBP_METAL_ION_TRANSPORT	GOBP_METAL_ION_TRANSPORT		482	0.498138	2.20383	0	0.00157512	0.03	11534	tags=54%, list=32%, signal=78%
GOBP_REGULATION_OF_MAP_KINASE_ACTIVITY	GOBP_REGULATION_OF_MAP_KINASE_ACTIVITY		304	0.573514	2.20346	0	0.00155921	0.03	9047	tags=48%, list=25%, signal=64%
GOBP_CALCIUM_MEDIATED_SIGNALING	GOBP_CALCIUM_MEDIATED_SIGNALING		197	0.552941	2.20325	0	0.00154362	0.03	9819	tags=54%, list=27%, signal=74%
GOBP_G_PROTEIN_COUPLED_ACETYLCHOLINE_RECEPTOR_SIGNALING_PATHWAY	GOBP_G_PROTEIN_COUPLED_ACETYLCHOLINE_RECEPTOR_SIGNALING_PATHWAY		19	0.74082	2.20314	0	0.00152834	0.03	5882	tags=47%, list=16%, signal=56%
GOBP_INORGANIC_ANION_TRANSMEMBRANE_TRANSPORT	GOBP_INORGANIC_ANION_TRANSMEMBRANE_TRANSPORT		120	0.482776	2.20237	0	0.00151335	0.03	11220	tags=49%, list=31%, signal=71%
GOBP_TISSUE_HOMEOSTASIS	GOBP_TISSUE_HOMEOSTASIS		259	0.514482	2.19946	0	0.00149866	0.03	9681	tags=46%, list=27%, signal=62%
GOBP_ANATOMICAL_STRUCTURE_MATURATION	GOBP_ANATOMICAL_STRUCTURE_MATURATION		216	0.510184	2.19803	0	0.00148425	0.03	10936	tags=54%, list=30%, signal=76%
GOBP_SPINAL_CORD_DEVELOPMENT	GOBP_SPINAL_CORD_DEVELOPMENT		99	0.582799	2.19802	0	0.00147011	0.03	10099	tags=57%, list=28%, signal=78%
GOBP_REGULATION_OF_PEPTIDYL_TYROSINE_PHOSPHORYLATION	GOBP_REGULATION_OF_PEPTIDYL_TYROSINE_PHOSPHORYLATION		258	0.557391	2.19752	0	0.00145625	0.03	8265	tags=47%, list=23%, signal=60%
GOBP_POSITIVE_REGULATION_OF_T_CELL_MEDIATED_IMMUNITY	GOBP_POSITIVE_REGULATION_OF_T_CELL_MEDIATED_IMMUNITY		50	0.719064	2.19731	0	0.00144264	0.03	5923	tags=66%, list=16%, signal=79%
GOBP_POSITIVE_REGULATION_OF_HEMOPOIESIS	GOBP_POSITIVE_REGULATION_OF_HEMOPOIESIS		153	0.665813	2.19726	0	0.00142928	0.03	6835	tags=56%, list=19%, signal=68%
GOBP_NEGATIVE_REGULATION_OF_LYMPHOCYTE_ACTIVATION	GOBP_NEGATIVE_REGULATION_OF_LYMPHOCYTE_ACTIVATION		152	0.677086	2.19663	0	0.00141617	0.03	6558	tags=59%, list=18%, signal=71%
GOBP_POSITIVE_REGULATION_OF_LYMPHOCYTE_DIFFERENTIATION	GOBP_POSITIVE_REGULATION_OF_LYMPHOCYTE_DIFFERENTIATION		100	0.724381	2.1963	0	0.00150101	0.03	5744	tags=62%, list=16%, signal=73%
GOBP_PROTEIN_POLYMERIZATION	GOBP_PROTEIN_POLYMERIZATION		288	0.588097	2.19624	0	0.00148749	0.03	7451	tags=49%, list=20%, signal=61%
GOBP_POSITIVE_REGULATION_OF_PROTEOLYSIS	GOBP_POSITIVE_REGULATION_OF_PROTEOLYSIS		361	0.565679	2.19618	0	0.00147421	0.03	8404	tags=50%, list=23%, signal=64%
GOBP_NEGATIVE_REGULATION_OF_INFLAMMATORY_RESPONSE	GOBP_NEGATIVE_REGULATION_OF_INFLAMMATORY_RESPONSE		148	0.568228	2.19609	0	0.00146116	0.03	5753	tags=38%, list=16%, signal=45%
GOBP_POSITIVE_REGULATION_OF_CELL_ADHESION	GOBP_POSITIVE_REGULATION_OF_CELL_ADHESION		420	0.619449	2.19497	0	0.00144834	0.03	6171	tags=45%, list=17%, signal=54%
GOBP_POSITIVE_REGULATION_OF_LAMELLIPODIUM_ORGANIZATION	GOBP_POSITIVE_REGULATION_OF_LAMELLIPODIUM_ORGANIZATION		37	0.727456	2.1948	0	0.00143575	0.03	5080	tags=54%, list=14%, signal=63%
GOBP_REGULATION_OF_CELL_PROJECTION_ASSEMBLY	GOBP_REGULATION_OF_CELL_PROJECTION_ASSEMBLY		185	0.589055	2.19428	0	0.00142337	0.03	6424	tags=43%, list=18%, signal=52%
GOBP_POSITIVE_T_CELL_SELECTION	GOBP_POSITIVE_T_CELL_SELECTION		36	0.783743	2.19427	0	0.00141121	0.03	4235	tags=72%, list=12%, signal=82%
GOBP_POSITIVE_REGULATION_OF_ALPHA_BETA_T_CELL_DIFFERENTIATION	GOBP_POSITIVE_REGULATION_OF_ALPHA_BETA_T_CELL_DIFFERENTIATION		48	0.762731	2.1941	0	0.00139925	0.03	5744	tags=69%, list=16%, signal=82%
GOBP_POSITIVE_REGULATION_OF_MAP_KINASE_ACTIVITY	GOBP_POSITIVE_REGULATION_OF_MAP_KINASE_ACTIVITY		228	0.592947	2.19397	0	0.00138749	0.03	8516	tags=49%, list=23%, signal=63%
GOBP_REGULATION_OF_NEUROGENESIS	GOBP_REGULATION_OF_NEUROGENESIS		345	0.525534	2.19379	0	0.00137593	0.03	10382	tags=50%, list=29%, signal=70%
GOBP_POSITIVE_REGULATION_OF_INTERFERON_GAMMA_PRODUCTION	GOBP_POSITIVE_REGULATION_OF_INTERFERON_GAMMA_PRODUCTION		64	0.721007	2.19293	0	0.00136455	0.03	7005	tags=70%, list=19%, signal=87%
GOBP_DEVELOPMENTAL_MATURATION	GOBP_DEVELOPMENTAL_MATURATION		266	0.507386	2.19241	0	0.00135337	0.03	11979	tags=57%, list=33%, signal=85%
GOBP_REGULATION_OF_T_CELL_APOPTOTIC_PROCESS	GOBP_REGULATION_OF_T_CELL_APOPTOTIC_PROCESS		34	0.665269	2.19209	0	0.00134237	0.03	3500	tags=47%, list=10%, signal=52%
GOBP_CELLULAR_RESPONSE_TO_VIRUS	GOBP_CELLULAR_RESPONSE_TO_VIRUS		66	0.610703	2.19205	0.0175439	0.00133154	0.03	8295	tags=64%, list=23%, signal=82%
GOBP_REGULATION_OF_CD4_POSITIVE_ALPHA_BETA_T_CELL_ACTIVATION	GOBP_REGULATION_OF_CD4_POSITIVE_ALPHA_BETA_T_CELL_ACTIVATION		65	0.726191	2.19124	0	0.00132089	0.03	5744	tags=62%, list=16%, signal=73%
GOBP_CD4_POSITIVE_ALPHA_BETA_T_CELL_DIFFERENTIATION	GOBP_CD4_POSITIVE_ALPHA_BETA_T_CELL_DIFFERENTIATION		80	0.724386	2.19123	0	0.00131041	0.03	5923	tags=64%, list=16%, signal=76%
GOBP_NEGATIVE_REGULATION_OF_RECEPTOR_BINDING	GOBP_NEGATIVE_REGULATION_OF_RECEPTOR_BINDING		15	0.758683	2.19092	0	0.0013928	0.04	4582	tags=47%, list=13%, signal=53%
GOBP_ACTIN_POLYMERIZATION_OR_DEPOLYMERIZATION	GOBP_ACTIN_POLYMERIZATION_OR_DEPOLYMERIZATION		209	0.616381	2.19052	0	0.00138192	0.04	7467	tags=50%, list=21%, signal=62%
GOBP_REGULATION_OF_IMMUNOGLOBULIN_PRODUCTION	GOBP_REGULATION_OF_IMMUNOGLOBULIN_PRODUCTION		67	0.661389	2.19027	0	0.00137121	0.04	7486	tags=61%, list=21%, signal=77%
GOBP_POSITIVE_REGULATION_OF_T_CELL_PROLIFERATION	GOBP_POSITIVE_REGULATION_OF_T_CELL_PROLIFERATION		98	0.746499	2.18946	0	0.00136066	0.04	6171	tags=68%, list=17%, signal=82%
GOBP_REGULATION_OF_CYTOSOLIC_CALCIUM_ION_CONCENTRATION	GOBP_REGULATION_OF_CYTOSOLIC_CALCIUM_ION_CONCENTRATION		342	0.509374	2.18815	0	0.00135027	0.04	9464	tags=47%, list=26%, signal=63%
GOBP_REGULATION_OF_TRANS_SYNAPTIC_SIGNALING	GOBP_REGULATION_OF_TRANS_SYNAPTIC_SIGNALING		404	0.506542	2.18773	0	0.00134004	0.04	10285	tags=49%, list=28%, signal=67%
GOBP_STRESS_ACTIVATED_PROTEIN_KINASE_SIGNALING_CASCADE	GOBP_STRESS_ACTIVATED_PROTEIN_KINASE_SIGNALING_CASCADE		272	0.58423	2.18766	0	0.00132997	0.04	7039	tags=45%, list=19%, signal=55%
GOBP_GLIAL_CELL_DIFFERENTIATION	GOBP_GLIAL_CELL_DIFFERENTIATION		209	0.553241	2.18713	0	0.00132004	0.04	10363	tags=56%, list=28%, signal=77%
GOBP_CIRCADIAN_RHYTHM	GOBP_CIRCADIAN_RHYTHM		212	0.528583	2.18669	0	0.00131026	0.04	10837	tags=55%, list=30%, signal=78%
GOBP_POSITIVE_REGULATION_OF_STRESS_ACTIVATED_PROTEIN_KINASE_SIGNALING_CASCADE	GOBP_POSITIVE_REGULATION_OF_STRESS_ACTIVATED_PROTEIN_KINASE_SIGNALING_CASCADE		118	0.618336	2.1864	0	0.00130063	0.04	6946	tags=49%, list=19%, signal=61%
GOBP_REGULATION_OF_SYNAPSE_STRUCTURE_OR_ACTIVITY	GOBP_REGULATION_OF_SYNAPSE_STRUCTURE_OR_ACTIVITY		214	0.521941	2.1861	0	0.00129114	0.04	7689	tags=40%, list=21%, signal=50%
GOBP_ENTRY_INTO_HOST	GOBP_ENTRY_INTO_HOST		153	0.60043	2.18511	0	0.00128178	0.04	8084	tags=52%, list=22%, signal=67%
GOBP_MAST_CELL_ACTIVATION_INVOLVED_IN_IMMUNE_RESPONSE	GOBP_MAST_CELL_ACTIVATION_INVOLVED_IN_IMMUNE_RESPONSE		47	0.706526	2.18507	0	0.00127256	0.04	6116	tags=60%, list=17%, signal=72%
GOBP_REGULATION_OF_CELL_KILLING	GOBP_REGULATION_OF_CELL_KILLING		97	0.697339	2.18498	0	0.00126347	0.04	6269	tags=65%, list=17%, signal=78%
GOBP_REGULATION_OF_METAL_ION_TRANSPORT	GOBP_REGULATION_OF_METAL_ION_TRANSPORT		243	0.538972	2.18334	0	0.00125451	0.04	9302	tags=50%, list=26%, signal=67%
GOBP_NEGATIVE_REGULATION_OF_IMMUNE_SYSTEM_PROCESS	GOBP_NEGATIVE_REGULATION_OF_IMMUNE_SYSTEM_PROCESS		394	0.614888	2.18308	0	0.00124567	0.04	8278	tags=55%, list=23%, signal=71%
GOBP_POSITIVE_REGULATION_OF_PRODUCTION_OF_MOLECULAR_MEDIATOR_OF_IMMUNE_RESPONSE	GOBP_POSITIVE_REGULATION_OF_PRODUCTION_OF_MOLECULAR_MEDIATOR_OF_IMMUNE_RESPONSE		99	0.655513	2.1828	0	0.00123696	0.04	7486	tags=61%, list=21%, signal=76%
GOBP_ADENYLATE_CYCLASE_MODULATING_G_PROTEIN_COUPLED_RECEPTOR_SIGNALING_PATHWAY	GOBP_ADENYLATE_CYCLASE_MODULATING_G_PROTEIN_COUPLED_RECEPTOR_SIGNALING_PATHWAY		229	0.503406	2.18261	0	0.00122837	0.04	10201	tags=50%, list=28%, signal=69%
GOBP_POSITIVE_REGULATION_OF_ACTIN_FILAMENT_POLYMERIZATION	GOBP_POSITIVE_REGULATION_OF_ACTIN_FILAMENT_POLYMERIZATION		96	0.658796	2.18252	0	0.0012199	0.04	7451	tags=56%, list=20%, signal=71%
GOBP_LOCALIZATION_WITHIN_MEMBRANE	GOBP_LOCALIZATION_WITHIN_MEMBRANE		75	0.569913	2.18245	0	0.00121155	0.04	10301	tags=55%, list=28%, signal=76%
GOBP_LIPID_PHOSPHORYLATION	GOBP_LIPID_PHOSPHORYLATION		71	0.613181	2.18242	0	0.0012033	0.04	8438	tags=55%, list=23%, signal=71%
GOBP_NEURON_PROJECTION_GUIDANCE	GOBP_NEURON_PROJECTION_GUIDANCE		277	0.543536	2.1814	0	0.00119517	0.04	7991	tags=45%, list=22%, signal=57%
GOBP_POSITIVE_REGULATION_OF_NITRIC_OXIDE_SYNTHASE_ACTIVITY	GOBP_POSITIVE_REGULATION_OF_NITRIC_OXIDE_SYNTHASE_ACTIVITY		24	0.702814	2.18076	0.0175439	0.00125929	0.04	8049	tags=71%, list=22%, signal=91%
GOBP_POSITIVE_REGULATION_OF_PLASMA_MEMBRANE_BOUNDED_CELL_PROJECTION_ASSEMBLY	GOBP_POSITIVE_REGULATION_OF_PLASMA_MEMBRANE_BOUNDED_CELL_PROJECTION_ASSEMBLY		106	0.606088	2.1806	0	0.0012509	0.04	8528	tags=52%, list=23%, signal=68%
GOBP_REGULATION_OF_NERVOUS_SYSTEM_DEVELOPMENT	GOBP_REGULATION_OF_NERVOUS_SYSTEM_DEVELOPMENT		418	0.519771	2.17949	0	0.00124261	0.04	10382	tags=50%, list=29%, signal=68%
GOBP_CYTOKINE_PRODUCTION_INVOLVED_IN_INFLAMMATORY_RESPONSE	GOBP_CYTOKINE_PRODUCTION_INVOLVED_IN_INFLAMMATORY_RESPONSE		62	0.626816	2.17894	0	0.00130963	0.05	7216	tags=55%, list=20%, signal=68%
GOBP_POSITIVE_REGULATION_OF_PEPTIDYL_TYROSINE_PHOSPHORYLATION	GOBP_POSITIVE_REGULATION_OF_PEPTIDYL_TYROSINE_PHOSPHORYLATION		191	0.550056	2.17654	0	0.00138648	0.06	8888	tags=50%, list=24%, signal=65%
GOBP_JNK_CASCADE	GOBP_JNK_CASCADE		186	0.593315	2.17582	0	0.00146442	0.07	6946	tags=44%, list=19%, signal=54%
GOBP_T_CELL_ACTIVATION_INVOLVED_IN_IMMUNE_RESPONSE	GOBP_T_CELL_ACTIVATION_INVOLVED_IN_IMMUNE_RESPONSE		110	0.65879	2.17556	0	0.00145497	0.07	6171	tags=53%, list=17%, signal=63%
GOBP_SECOND_MESSENGER_MEDIATED_SIGNALING	GOBP_SECOND_MESSENGER_MEDIATED_SIGNALING		304	0.515623	2.17519	0	0.00144564	0.07	9894	tags=49%, list=27%, signal=67%
GOBP_CYTOSOLIC_CALCIUM_ION_TRANSPORT	GOBP_CYTOSOLIC_CALCIUM_ION_TRANSPORT		172	0.557383	2.1746	0	0.00143643	0.07	7371	tags=45%, list=20%, signal=57%
GOBP_REGULATION_OF_AXONOGENESIS	GOBP_REGULATION_OF_AXONOGENESIS		151	0.568365	2.17386	0	0.00142734	0.07	7809	tags=44%, list=21%, signal=56%
GOBP_PROTEIN_AUTOPHOSPHORYLATION	GOBP_PROTEIN_AUTOPHOSPHORYLATION		225	0.592511	2.17225	0	0.00141837	0.07	8429	tags=53%, list=23%, signal=69%
GOBP_REGULATION_OF_HEMOPOIESIS	GOBP_REGULATION_OF_HEMOPOIESIS		411	0.584534	2.17188	0	0.0014095	0.07	7084	tags=46%, list=19%, signal=57%
GOBP_REGULATION_OF_INFLAMMATORY_RESPONSE	GOBP_REGULATION_OF_INFLAMMATORY_RESPONSE		351	0.561979	2.17149	0	0.00140075	0.07	8796	tags=50%, list=24%, signal=65%
GOBP_REGULATION_OF_SYNAPTIC_PLASTICITY	GOBP_REGULATION_OF_SYNAPTIC_PLASTICITY		176	0.527389	2.17036	0	0.00145646	0.07	12629	tags=66%, list=35%, signal=101%
GOBP_NEGATIVE_REGULATION_OF_CELL_CELL_ADHESION	GOBP_NEGATIVE_REGULATION_OF_CELL_CELL_ADHESION		187	0.633063	2.17022	0	0.00144752	0.07	8287	tags=56%, list=23%, signal=72%
GOBP_RESPONSE_TO_RADIATION	GOBP_RESPONSE_TO_RADIATION		446	0.522514	2.17001	0	0.0014387	0.07	12047	tags=61%, list=33%, signal=91%
GOBP_POSITIVE_REGULATION_OF_DNA_BINDING_TRANSCRIPTION_FACTOR_ACTIVITY	GOBP_POSITIVE_REGULATION_OF_DNA_BINDING_TRANSCRIPTION_FACTOR_ACTIVITY		265	0.581455	2.16921	0	0.00142998	0.07	8516	tags=52%, list=23%, signal=67%
GOBP_NEGATIVE_REGULATION_OF_DEFENSE_RESPONSE	GOBP_NEGATIVE_REGULATION_OF_DEFENSE_RESPONSE		223	0.597252	2.1689	0	0.00148612	0.07	8701	tags=54%, list=24%, signal=71%
GOBP_DENDRITE_DEVELOPMENT	GOBP_DENDRITE_DEVELOPMENT		234	0.560151	2.16807	0	0.00147722	0.07	10470	tags=57%, list=29%, signal=80%
GOBP_CELL_VOLUME_HOMEOSTASIS	GOBP_CELL_VOLUME_HOMEOSTASIS		29	0.699598	2.16797	0	0.00146842	0.07	6753	tags=48%, list=19%, signal=59%
GOBP_ACTIVATION_OF_GTPASE_ACTIVITY	GOBP_ACTIVATION_OF_GTPASE_ACTIVITY		113	0.632965	2.16773	0	0.00152334	0.07	5549	tags=44%, list=15%, signal=52%
GOBP_NEGATIVE_REGULATION_OF_LEUKOCYTE_CELL_CELL_ADHESION	GOBP_NEGATIVE_REGULATION_OF_LEUKOCYTE_CELL_CELL_ADHESION		136	0.661664	2.16741	0	0.00151438	0.07	8287	tags=60%, list=23%, signal=78%
GOBP_REGULATION_OF_CELL_MORPHOGENESIS	GOBP_REGULATION_OF_CELL_MORPHOGENESIS		304	0.597848	2.1674	0	0.00150552	0.07	7356	tags=47%, list=20%, signal=58%
GOBP_POSITIVE_REGULATION_OF_SYNAPTIC_TRANSMISSION	GOBP_POSITIVE_REGULATION_OF_SYNAPTIC_TRANSMISSION		144	0.513446	2.16691	0	0.00149677	0.07	12093	tags=58%, list=33%, signal=87%
GOBP_ARP2_3_COMPLEX_MEDIATED_ACTIN_NUCLEATION	GOBP_ARP2_3_COMPLEX_MEDIATED_ACTIN_NUCLEATION		38	0.702854	2.16667	0	0.00148812	0.07	7249	tags=66%, list=20%, signal=82%
GOBP_CELLULAR_RESPONSE_TO_MECHANICAL_STIMULUS	GOBP_CELLULAR_RESPONSE_TO_MECHANICAL_STIMULUS		74	0.638039	2.16373	0	0.00160884	0.08	8516	tags=59%, list=23%, signal=77%
GOBP_REGULATION_OF_PROTEIN_CONTAINING_COMPLEX_ASSEMBLY	GOBP_REGULATION_OF_PROTEIN_CONTAINING_COMPLEX_ASSEMBLY		438	0.57052	2.16353	0	0.00159964	0.08	8516	tags=51%, list=23%, signal=65%
GOBP_NEURON_DEATH	GOBP_NEURON_DEATH		341	0.543345	2.16249	0	0.00165163	0.08	8516	tags=48%, list=23%, signal=61%
GOBP_PLATELET_ACTIVATION	GOBP_PLATELET_ACTIVATION		157	0.634247	2.16175	0	0.00170303	0.08	8613	tags=55%, list=24%, signal=72%
GOBP_NATURAL_KILLER_CELL_ACTIVATION	GOBP_NATURAL_KILLER_CELL_ACTIVATION		83	0.661863	2.16091	0	0.00169346	0.08	6171	tags=52%, list=17%, signal=62%
GOBP_REGULATION_OF_ANTIGEN_RECEPTOR_MEDIATED_SIGNALING_PATHWAY	GOBP_REGULATION_OF_ANTIGEN_RECEPTOR_MEDIATED_SIGNALING_PATHWAY		63	0.724061	2.16075	0	0.001684	0.08	5791	tags=63%, list=16%, signal=75%
GOBP_POSITIVE_REGULATION_OF_INTERLEUKIN_12_PRODUCTION	GOBP_POSITIVE_REGULATION_OF_INTERLEUKIN_12_PRODUCTION		40	0.710504	2.16054	0	0.00167464	0.08	5341	tags=58%, list=15%, signal=67%
GOBP_RESPONSE_TO_MECHANICAL_STIMULUS	GOBP_RESPONSE_TO_MECHANICAL_STIMULUS		202	0.530563	2.15936	0	0.00166539	0.08	9623	tags=49%, list=26%, signal=66%
GOBP_CARBOHYDRATE_BIOSYNTHETIC_PROCESS	GOBP_CARBOHYDRATE_BIOSYNTHETIC_PROCESS		209	0.537516	2.15889	0	0.00165624	0.08	9010	tags=50%, list=25%, signal=66%
GOBP_BIOLOGICAL_PROCESS_INVOLVED_IN_INTERACTION_WITH_HOST	GOBP_BIOLOGICAL_PROCESS_INVOLVED_IN_INTERACTION_WITH_HOST		219	0.584538	2.15886	0	0.00164719	0.08	8477	tags=53%, list=23%, signal=68%
GOBP_REGULATION_OF_MAST_CELL_ACTIVATION_INVOLVED_IN_IMMUNE_RESPONSE	GOBP_REGULATION_OF_MAST_CELL_ACTIVATION_INVOLVED_IN_IMMUNE_RESPONSE		30	0.722256	2.15798	0	0.00169666	0.08	5883	tags=60%, list=16%, signal=72%
GOBP_NEGATIVE_REGULATION_OF_SMALL_MOLECULE_METABOLIC_PROCESS	GOBP_NEGATIVE_REGULATION_OF_SMALL_MOLECULE_METABOLIC_PROCESS		99	0.519015	2.1576	0	0.00168748	0.08	8136	tags=41%, list=22%, signal=53%
GOBP_INORGANIC_ANION_TRANSPORT	GOBP_INORGANIC_ANION_TRANSPORT		171	0.463314	2.15694	0	0.00167841	0.08	11220	tags=46%, list=31%, signal=66%
GOBP_RESPONSE_TO_LIGHT_STIMULUS	GOBP_RESPONSE_TO_LIGHT_STIMULUS		318	0.522846	2.15685	0	0.00186543	0.09	9521	tags=49%, list=26%, signal=66%
GOBP_NEGATIVE_REGULATION_OF_SUPRAMOLECULAR_FIBER_ORGANIZATION	GOBP_NEGATIVE_REGULATION_OF_SUPRAMOLECULAR_FIBER_ORGANIZATION		154	0.575659	2.15679	0	0.00185551	0.09	8465	tags=46%, list=23%, signal=60%
GOBP_NEGATIVE_REGULATION_OF_DNA_BINDING_TRANSCRIPTION_FACTOR_ACTIVITY	GOBP_NEGATIVE_REGULATION_OF_DNA_BINDING_TRANSCRIPTION_FACTOR_ACTIVITY		173	0.57066	2.15663	0	0.00184569	0.09	8071	tags=50%, list=22%, signal=64%
GOBP_NEGATIVE_REGULATION_OF_IMMUNE_RESPONSE	GOBP_NEGATIVE_REGULATION_OF_IMMUNE_RESPONSE		146	0.653295	2.15653	0	0.00183598	0.09	8230	tags=61%, list=23%, signal=78%
GOBP_ADENYLATE_CYCLASE_INHIBITING_G_PROTEIN_COUPLED_RECEPTOR_SIGNALING_PATHWAY	GOBP_ADENYLATE_CYCLASE_INHIBITING_G_PROTEIN_COUPLED_RECEPTOR_SIGNALING_PATHWAY		84	0.521095	2.15563	0	0.00182637	0.09	9716	tags=43%, list=27%, signal=58%
GOBP_CELL_GROWTH	GOBP_CELL_GROWTH		464	0.527686	2.15556	0	0.00181686	0.09	10301	tags=51%, list=28%, signal=70%
GOBP_NEURON_PROJECTION_ORGANIZATION	GOBP_NEURON_PROJECTION_ORGANIZATION		91	0.566414	2.15553	0	0.00180744	0.09	12018	tags=67%, list=33%, signal=100%
GOBP_SEMAPHORIN_PLEXIN_SIGNALING_PATHWAY	GOBP_SEMAPHORIN_PLEXIN_SIGNALING_PATHWAY		40	0.704308	2.15537	0	0.00179812	0.09	5799	tags=52%, list=16%, signal=62%
GOBP_LAMELLIPODIUM_ORGANIZATION	GOBP_LAMELLIPODIUM_ORGANIZATION		88	0.649333	2.15533	0	0.0017889	0.09	5080	tags=47%, list=14%, signal=54%
GOBP_REGULATION_OF_CATION_TRANSMEMBRANE_TRANSPORT	GOBP_REGULATION_OF_CATION_TRANSMEMBRANE_TRANSPORT		338	0.477285	2.1548	0	0.00183462	0.09	12435	tags=55%, list=34%, signal=82%
GOBP_OLIGODENDROCYTE_DIFFERENTIATION	GOBP_OLIGODENDROCYTE_DIFFERENTIATION		93	0.553701	2.15473	0	0.00182531	0.09	11532	tags=55%, list=32%, signal=80%
GOBP_NEGATIVE_REGULATION_OF_ADAPTIVE_IMMUNE_RESPONSE	GOBP_NEGATIVE_REGULATION_OF_ADAPTIVE_IMMUNE_RESPONSE		52	0.677961	2.15314	0	0.00181609	0.09	5209	tags=52%, list=14%, signal=61%
GOBP_REGULATION_OF_PEPTIDE_SECRETION	GOBP_REGULATION_OF_PEPTIDE_SECRETION		304	0.481722	2.15278	0	0.00180696	0.09	9202	tags=42%, list=25%, signal=56%
GOBP_NEGATIVE_REGULATION_OF_T_CELL_PROLIFERATION	GOBP_NEGATIVE_REGULATION_OF_T_CELL_PROLIFERATION		66	0.685742	2.15264	0	0.00179793	0.09	7907	tags=65%, list=22%, signal=83%
GOBP_ACTIVATION_OF_CYSTEINE_TYPE_ENDOPEPTIDASE_ACTIVITY_INVOLVED_IN_APOPTOTIC_PROCESS	GOBP_ACTIVATION_OF_CYSTEINE_TYPE_ENDOPEPTIDASE_ACTIVITY_INVOLVED_IN_APOPTOTIC_PROCESS		86	0.621015	2.1512	0	0.00178898	0.09	8352	tags=60%, list=23%, signal=78%
GOBP_NEGATIVE_REGULATION_OF_TUMOR_NECROSIS_FACTOR_SUPERFAMILY_CYTOKINE_PRODUCTION	GOBP_NEGATIVE_REGULATION_OF_TUMOR_NECROSIS_FACTOR_SUPERFAMILY_CYTOKINE_PRODUCTION		71	0.613018	2.15106	0	0.00178012	0.09	3849	tags=39%, list=11%, signal=44%
GOBP_IMMUNE_RESPONSE_REGULATING_SIGNALING_PATHWAY	GOBP_IMMUNE_RESPONSE_REGULATING_SIGNALING_PATHWAY		500	0.622257	2.1506	0	0.00177136	0.09	6325	tags=47%, list=17%, signal=56%
GOBP_NEGATIVE_REGULATION_OF_AXON_EXTENSION	GOBP_NEGATIVE_REGULATION_OF_AXON_EXTENSION		43	0.60623	2.15011	0	0.00176267	0.09	7602	tags=47%, list=21%, signal=59%
GOBP_PRODUCTION_OF_MOLECULAR_MEDIATOR_OF_IMMUNE_RESPONSE	GOBP_PRODUCTION_OF_MOLECULAR_MEDIATOR_OF_IMMUNE_RESPONSE		285	0.566501	2.14978	0	0.00175407	0.09	10810	tags=59%, list=30%, signal=83%
GOBP_INTERLEUKIN_2_PRODUCTION	GOBP_INTERLEUKIN_2_PRODUCTION		61	0.704063	2.149	0	0.00174556	0.09	7018	tags=69%, list=19%, signal=85%
GOBP_NEGATIVE_REGULATION_OF_LEUKOCYTE_PROLIFERATION	GOBP_NEGATIVE_REGULATION_OF_LEUKOCYTE_PROLIFERATION		88	0.684096	2.14898	0	0.00173713	0.09	8015	tags=67%, list=22%, signal=86%
GOBP_POSITIVE_REGULATION_OF_NERVOUS_SYSTEM_DEVELOPMENT	GOBP_POSITIVE_REGULATION_OF_NERVOUS_SYSTEM_DEVELOPMENT		262	0.535902	2.14872	0	0.00172878	0.09	10371	tags=53%, list=29%, signal=74%
GOBP_REGULATION_OF_MONOOXYGENASE_ACTIVITY	GOBP_REGULATION_OF_MONOOXYGENASE_ACTIVITY		64	0.569554	2.14795	0	0.00177193	0.09	8295	tags=52%, list=23%, signal=67%
GOBP_MOVEMENT_IN_HOST_ENVIRONMENT	GOBP_MOVEMENT_IN_HOST_ENVIRONMENT		175	0.590915	2.14769	0	0.0017635	0.09	8447	tags=53%, list=23%, signal=68%
GOBP_REGULATION_OF_BINDING	GOBP_REGULATION_OF_BINDING		356	0.567301	2.14741	0	0.00175514	0.09	8374	tags=50%, list=23%, signal=65%
GOBP_SYNAPSE_ORGANIZATION	GOBP_SYNAPSE_ORGANIZATION		412	0.510565	2.14667	0	0.00174686	0.09	7689	tags=40%, list=21%, signal=51%
GOBP_ACTIVATION_OF_MAPK_ACTIVITY	GOBP_ACTIVATION_OF_MAPK_ACTIVITY		153	0.594534	2.14664	0	0.00173866	0.09	8670	tags=49%, list=24%, signal=64%
GOBP_REGULATION_OF_RUFFLE_ASSEMBLY	GOBP_REGULATION_OF_RUFFLE_ASSEMBLY		29	0.713333	2.1466	0	0.00173053	0.09	4900	tags=52%, list=13%, signal=60%
GOBP_NEGATIVE_REGULATION_OF_CELL_PROJECTION_ORGANIZATION	GOBP_NEGATIVE_REGULATION_OF_CELL_PROJECTION_ORGANIZATION		178	0.553502	2.14631	0	0.00172248	0.09	11852	tags=60%, list=33%, signal=89%
GOBP_INORGANIC_ION_IMPORT_ACROSS_PLASMA_MEMBRANE	GOBP_INORGANIC_ION_IMPORT_ACROSS_PLASMA_MEMBRANE		97	0.498385	2.14588	0	0.00171451	0.09	8287	tags=42%, list=23%, signal=55%
GOBP_LAMELLIPODIUM_ASSEMBLY	GOBP_LAMELLIPODIUM_ASSEMBLY		71	0.650801	2.1452	0	0.00170661	0.09	5080	tags=46%, list=14%, signal=54%
GOBP_POSITIVE_REGULATION_OF_CELL_ACTIVATION	GOBP_POSITIVE_REGULATION_OF_CELL_ACTIVATION		396	0.62974	2.14419	0	0.00174809	0.09	8390	tags=57%, list=23%, signal=73%
GOBP_B_CELL_PROLIFERATION	GOBP_B_CELL_PROLIFERATION		96	0.632557	2.14405	0	0.00174011	0.09	5381	tags=50%, list=15%, signal=59%
GOBP_CELL_FATE_COMMITMENT	GOBP_CELL_FATE_COMMITMENT		249	0.4987	2.14292	0	0.00178106	0.09	12708	tags=56%, list=35%, signal=86%
GOBP_POSITIVE_REGULATION_OF_PEPTIDASE_ACTIVITY	GOBP_POSITIVE_REGULATION_OF_PEPTIDASE_ACTIVITY		194	0.571793	2.14278	0	0.001773	0.09	8404	tags=53%, list=23%, signal=68%
GOBP_INTERLEUKIN_12_PRODUCTION	GOBP_INTERLEUKIN_12_PRODUCTION		59	0.731683	2.14083	0	0.00181343	0.09	5341	tags=61%, list=15%, signal=71%
GOBP_REGULATION_OF_LIPID_KINASE_ACTIVITY	GOBP_REGULATION_OF_LIPID_KINASE_ACTIVITY		69	0.626251	2.13992	0	0.0018535	0.09	4179	tags=38%, list=11%, signal=42%
GOBP_FOREBRAIN_DEVELOPMENT	GOBP_FOREBRAIN_DEVELOPMENT		354	0.504095	2.13979	0	0.00184523	0.09	11846	tags=54%, list=33%, signal=79%
GOBP_CEREBELLAR_CORTEX_MORPHOGENESIS	GOBP_CEREBELLAR_CORTEX_MORPHOGENESIS		32	0.640501	2.13965	0	0.00183702	0.09	10285	tags=72%, list=28%, signal=100%
GOBP_REGULATION_OF_PEPTIDYL_SERINE_PHOSPHORYLATION	GOBP_REGULATION_OF_PEPTIDYL_SERINE_PHOSPHORYLATION		142	0.515229	2.13927	0	0.00192402	0.09	8407	tags=42%, list=23%, signal=55%
GOBP_TUMOR_NECROSIS_FACTOR_SUPERFAMILY_CYTOKINE_PRODUCTION	GOBP_TUMOR_NECROSIS_FACTOR_SUPERFAMILY_CYTOKINE_PRODUCTION		164	0.591737	2.13893	0.0181818	0.00191554	0.09	8516	tags=53%, list=23%, signal=69%
GOBP_POSITIVE_REGULATION_OF_MONOOXYGENASE_ACTIVITY	GOBP_POSITIVE_REGULATION_OF_MONOOXYGENASE_ACTIVITY		33	0.661256	2.13636	0	0.00190714	0.09	8049	tags=67%, list=22%, signal=86%
GOBP_REGULATION_OF_IMMUNE_EFFECTOR_PROCESS	GOBP_REGULATION_OF_IMMUNE_EFFECTOR_PROCESS		461	0.592425	2.13621	0	0.00189882	0.09	6946	tags=48%, list=19%, signal=58%
GOBP_POSITIVE_REGULATION_OF_CELL_CYCLE	GOBP_POSITIVE_REGULATION_OF_CELL_CYCLE		391	0.539377	2.13469	0	0.00193729	0.09	11601	tags=59%, list=32%, signal=86%
GOBP_STORE_OPERATED_CALCIUM_ENTRY	GOBP_STORE_OPERATED_CALCIUM_ENTRY		18	0.747575	2.13443	0	0.00192891	0.09	7297	tags=72%, list=20%, signal=90%
GOBP_POSITIVE_REGULATION_OF_PEPTIDYL_SERINE_PHOSPHORYLATION	GOBP_POSITIVE_REGULATION_OF_PEPTIDYL_SERINE_PHOSPHORYLATION		107	0.518336	2.13439	0	0.00192059	0.09	8295	tags=43%, list=23%, signal=56%
GOBP_REGULATION_OF_POSTSYNAPSE_ORGANIZATION	GOBP_REGULATION_OF_POSTSYNAPSE_ORGANIZATION		87	0.547453	2.13437	0	0.00191235	0.09	6987	tags=43%, list=19%, signal=53%
GOBP_POSITIVE_REGULATION_OF_DNA_RECOMBINATION	GOBP_POSITIVE_REGULATION_OF_DNA_RECOMBINATION		45	0.677515	2.13375	0	0.00190418	0.09	8073	tags=64%, list=22%, signal=83%
GOBP_REGULATION_OF_GTPASE_ACTIVITY	GOBP_REGULATION_OF_GTPASE_ACTIVITY		478	0.592351	2.13345	0	0.00189608	0.09	8472	tags=51%, list=23%, signal=66%
GOBP_POSITIVE_REGULATION_OF_PROTEIN_CONTAINING_COMPLEX_ASSEMBLY	GOBP_POSITIVE_REGULATION_OF_PROTEIN_CONTAINING_COMPLEX_ASSEMBLY		253	0.571881	2.13335	0	0.00188804	0.09	8347	tags=52%, list=23%, signal=67%
GOBP_NEGATIVE_REGULATION_OF_ENDOCYTOSIS	GOBP_NEGATIVE_REGULATION_OF_ENDOCYTOSIS		50	0.610037	2.13321	0	0.00188008	0.09	9154	tags=62%, list=25%, signal=83%
GOBP_LYMPHOCYTE_APOPTOTIC_PROCESS	GOBP_LYMPHOCYTE_APOPTOTIC_PROCESS		71	0.632154	2.13236	0	0.00195143	0.1	5941	tags=54%, list=16%, signal=64%
GOBP_MAINTENANCE_OF_LOCATION	GOBP_MAINTENANCE_OF_LOCATION		315	0.550008	2.13209	0	0.00194326	0.1	11026	tags=57%, list=30%, signal=80%
GOBP_REGULATION_OF_LYMPHOCYTE_APOPTOTIC_PROCESS	GOBP_REGULATION_OF_LYMPHOCYTE_APOPTOTIC_PROCESS		54	0.634745	2.132	0.0196078	0.00193517	0.1	4018	tags=46%, list=11%, signal=52%
GOBP_BONE_REMODELING	GOBP_BONE_REMODELING		89	0.599125	2.13193	0	0.00192714	0.1	9366	tags=52%, list=26%, signal=69%
GOBP_REGULATION_OF_PHOSPHATASE_ACTIVITY	GOBP_REGULATION_OF_PHOSPHATASE_ACTIVITY		176	0.543892	2.13137	0	0.00191917	0.1	11623	tags=56%, list=32%, signal=82%
GOBP_NEGATIVE_REGULATION_OF_CELL_ADHESION	GOBP_NEGATIVE_REGULATION_OF_CELL_ADHESION		288	0.594691	2.13117	0	0.00191128	0.1	8287	tags=51%, list=23%, signal=65%
GOBP_PEPTIDYL_TYROSINE_DEPHOSPHORYLATION	GOBP_PEPTIDYL_TYROSINE_DEPHOSPHORYLATION		102	0.552904	2.13053	0	0.0019475	0.1	12796	tags=67%, list=35%, signal=103%
GOBP_ACTIVATION_OF_INNATE_IMMUNE_RESPONSE	GOBP_ACTIVATION_OF_INNATE_IMMUNE_RESPONSE		145	0.575307	2.13032	0.0172414	0.00193955	0.1	9614	tags=54%, list=26%, signal=74%
GOBP_ACTIN_FILAMENT_ORGANIZATION	GOBP_ACTIN_FILAMENT_ORGANIZATION		425	0.566325	2.13031	0	0.00193166	0.1	8503	tags=48%, list=23%, signal=61%
GOBP_REGULATION_OF_TUMOR_NECROSIS_FACTOR_MEDIATED_SIGNALING_PATHWAY	GOBP_REGULATION_OF_TUMOR_NECROSIS_FACTOR_MEDIATED_SIGNALING_PATHWAY		62	0.646165	2.13022	0	0.00192384	0.1	9264	tags=68%, list=25%, signal=91%
GOBP_REGULATION_OF_LEUKOCYTE_DEGRANULATION	GOBP_REGULATION_OF_LEUKOCYTE_DEGRANULATION		43	0.726016	2.13001	0	0.00191608	0.1	4149	tags=56%, list=11%, signal=63%
GOBP_ALPHA_BETA_T_CELL_PROLIFERATION	GOBP_ALPHA_BETA_T_CELL_PROLIFERATION		37	0.836652	2.12972	0	0.00195015	0.11	3488	tags=70%, list=10%, signal=78%
GOBP_CELL_MATURATION	GOBP_CELL_MATURATION		165	0.511433	2.1294	0	0.00194235	0.11	10931	tags=55%, list=30%, signal=78%
GOBP_PROTEIN_DEPOLYMERIZATION	GOBP_PROTEIN_DEPOLYMERIZATION		111	0.613015	2.12925	0	0.00193462	0.11	9003	tags=58%, list=25%, signal=76%
GOBP_INTERLEUKIN_6_PRODUCTION	GOBP_INTERLEUKIN_6_PRODUCTION		153	0.589839	2.1284	0	0.00201225	0.11	8516	tags=52%, list=23%, signal=67%
GOBP_NEGATIVE_REGULATION_OF_LYMPHOCYTE_DIFFERENTIATION	GOBP_NEGATIVE_REGULATION_OF_LYMPHOCYTE_DIFFERENTIATION		54	0.654025	2.12834	0	0.00200429	0.11	7907	tags=59%, list=22%, signal=76%
GOBP_POSITIVE_REGULATION_OF_NEUROGENESIS	GOBP_POSITIVE_REGULATION_OF_NEUROGENESIS		216	0.555383	2.12765	0	0.00207012	0.12	9688	tags=53%, list=27%, signal=72%
GOBP_T_CELL_APOPTOTIC_PROCESS	GOBP_T_CELL_APOPTOTIC_PROCESS		49	0.663494	2.12591	0	0.00214484	0.13	4239	tags=51%, list=12%, signal=58%
GOBP_GLIOGENESIS	GOBP_GLIOGENESIS		281	0.53957	2.12439	0	0.00217845	0.13	10363	tags=55%, list=28%, signal=76%
GOBP_REGULATION_OF_T_HELPER_17_TYPE_IMMUNE_RESPONSE	GOBP_REGULATION_OF_T_HELPER_17_TYPE_IMMUNE_RESPONSE		21	0.766523	2.12415	0	0.00216997	0.13	4745	tags=67%, list=13%, signal=77%
GOBP_POSITIVE_REGULATION_OF_ANION_TRANSPORT	GOBP_POSITIVE_REGULATION_OF_ANION_TRANSPORT		475	0.498867	2.12415	0	0.00216156	0.13	9193	tags=44%, list=25%, signal=58%
GOBP_REGULATION_OF_SUPRAMOLECULAR_FIBER_ORGANIZATION	GOBP_REGULATION_OF_SUPRAMOLECULAR_FIBER_ORGANIZATION		362	0.577427	2.12309	0	0.00215322	0.13	8472	tags=48%, list=23%, signal=62%
GOBP_REGULATION_OF_CARBOHYDRATE_METABOLIC_PROCESS	GOBP_REGULATION_OF_CARBOHYDRATE_METABOLIC_PROCESS		206	0.522443	2.12278	0	0.00214494	0.13	9141	tags=47%, list=25%, signal=62%
GOBP_B_CELL_ACTIVATION_INVOLVED_IN_IMMUNE_RESPONSE	GOBP_B_CELL_ACTIVATION_INVOLVED_IN_IMMUNE_RESPONSE		79	0.634271	2.1227	0	0.00213672	0.13	4729	tags=51%, list=13%, signal=58%
GOBP_T_CELL_HOMEOSTASIS	GOBP_T_CELL_HOMEOSTASIS		36	0.694908	2.12265	0	0.00212856	0.13	5243	tags=58%, list=14%, signal=68%
GOBP_NEGATIVE_REGULATION_OF_ORGANELLE_ORGANIZATION	GOBP_NEGATIVE_REGULATION_OF_ORGANELLE_ORGANIZATION		337	0.560286	2.1223	0	0.00212047	0.13	8715	tags=49%, list=24%, signal=64%
GOBP_T_CELL_DIFFERENTIATION_INVOLVED_IN_IMMUNE_RESPONSE	GOBP_T_CELL_DIFFERENTIATION_INVOLVED_IN_IMMUNE_RESPONSE		72	0.70742	2.12195	0	0.00211244	0.13	5923	tags=61%, list=16%, signal=73%
GOBP_POSITIVE_REGULATION_OF_ISOTYPE_SWITCHING	GOBP_POSITIVE_REGULATION_OF_ISOTYPE_SWITCHING		26	0.722606	2.12154	0	0.00214995	0.14	4729	tags=58%, list=13%, signal=66%
GOBP_INTERLEUKIN_4_PRODUCTION	GOBP_INTERLEUKIN_4_PRODUCTION		33	0.716267	2.12151	0	0.00214187	0.14	6171	tags=67%, list=17%, signal=80%
GOBP_POSITIVE_REGULATION_OF_NEURON_PROJECTION_DEVELOPMENT	GOBP_POSITIVE_REGULATION_OF_NEURON_PROJECTION_DEVELOPMENT		153	0.567061	2.12134	0	0.00213385	0.14	10029	tags=54%, list=28%, signal=74%
GOBP_CD8_POSITIVE_ALPHA_BETA_T_CELL_ACTIVATION	GOBP_CD8_POSITIVE_ALPHA_BETA_T_CELL_ACTIVATION		27	0.863074	2.12096	0	0.00212589	0.14	2950	tags=78%, list=8%, signal=85%
GOBP_NEGATIVE_REGULATION_OF_BINDING	GOBP_NEGATIVE_REGULATION_OF_BINDING		158	0.549063	2.12039	0	0.00211798	0.14	9885	tags=54%, list=27%, signal=74%
GOBP_NEGATIVE_REGULATION_OF_CYTOKINE_PRODUCTION_INVOLVED_IN_INFLAMMATORY_RESPONSE	GOBP_NEGATIVE_REGULATION_OF_CYTOKINE_PRODUCTION_INVOLVED_IN_INFLAMMATORY_RESPONSE		32	0.605764	2.12012	0	0.00211014	0.14	6588	tags=47%, list=18%, signal=57%
GOBP_INTERFERON_GAMMA_PRODUCTION	GOBP_INTERFERON_GAMMA_PRODUCTION		110	0.678482	2.11939	0	0.00210235	0.14	7005	tags=61%, list=19%, signal=75%
GOBP_SMALL_GTPASE_MEDIATED_SIGNAL_TRANSDUCTION	GOBP_SMALL_GTPASE_MEDIATED_SIGNAL_TRANSDUCTION		493	0.587264	2.11873	0	0.00209462	0.14	7661	tags=50%, list=21%, signal=62%
GOBP_MODULATION_OF_PROCESS_OF_OTHER_ORGANISM	GOBP_MODULATION_OF_PROCESS_OF_OTHER_ORGANISM		123	0.572433	2.1186	0	0.00208695	0.14	11494	tags=66%, list=32%, signal=96%
GOBP_POSITIVE_REGULATION_OF_DEFENSE_RESPONSE	GOBP_POSITIVE_REGULATION_OF_DEFENSE_RESPONSE		352	0.561515	2.11855	0	0.00207933	0.14	10645	tags=59%, list=29%, signal=83%
GOBP_POSITIVE_REGULATION_OF_GTPASE_ACTIVITY	GOBP_POSITIVE_REGULATION_OF_GTPASE_ACTIVITY		404	0.590561	2.11674	0	0.00207177	0.14	8472	tags=51%, list=23%, signal=66%
GOBP_REGULATION_OF_T_HELPER_CELL_DIFFERENTIATION	GOBP_REGULATION_OF_T_HELPER_CELL_DIFFERENTIATION		38	0.74786	2.1164	0	0.00206427	0.14	5744	tags=68%, list=16%, signal=81%
GOBP_REGULATION_OF_PHOSPHATIDYLINOSITOL_3_KINASE_ACTIVITY	GOBP_REGULATION_OF_PHOSPHATIDYLINOSITOL_3_KINASE_ACTIVITY		57	0.632925	2.1163	0	0.00205681	0.14	4179	tags=39%, list=11%, signal=44%
GOBP_POSITIVE_REGULATION_OF_PROTEIN_DEPHOSPHORYLATION	GOBP_POSITIVE_REGULATION_OF_PROTEIN_DEPHOSPHORYLATION		45	0.676462	2.11626	0	0.00204941	0.14	4235	tags=42%, list=12%, signal=48%
GOBP_REGULATION_OF_STRESS_ACTIVATED_PROTEIN_KINASE_SIGNALING_CASCADE	GOBP_REGULATION_OF_STRESS_ACTIVATED_PROTEIN_KINASE_SIGNALING_CASCADE		182	0.57716	2.11608	0	0.00204207	0.14	7039	tags=45%, list=19%, signal=55%
GOBP_EXTRINSIC_APOPTOTIC_SIGNALING_PATHWAY	GOBP_EXTRINSIC_APOPTOTIC_SIGNALING_PATHWAY		216	0.559542	2.11433	0	0.00211399	0.14	8352	tags=50%, list=23%, signal=65%
GOBP_NEGATIVE_REGULATION_OF_TYPE_I_INTERFERON_PRODUCTION	GOBP_NEGATIVE_REGULATION_OF_TYPE_I_INTERFERON_PRODUCTION		46	0.720653	2.11432	0	0.00210646	0.14	7803	tags=74%, list=21%, signal=94%
GOBP_NEGATIVE_REGULATION_OF_PEPTIDE_SECRETION	GOBP_NEGATIVE_REGULATION_OF_PEPTIDE_SECRETION		72	0.526055	2.11413	0	0.00209899	0.14	9202	tags=47%, list=25%, signal=63%
GOBP_REGULATION_OF_DENDRITE_DEVELOPMENT	GOBP_REGULATION_OF_DENDRITE_DEVELOPMENT		97	0.575916	2.11376	0	0.00209158	0.14	12339	tags=69%, list=34%, signal=104%
GOBP_REGULATION_OF_CELL_CYCLE_G1_S_PHASE_TRANSITION	GOBP_REGULATION_OF_CELL_CYCLE_G1_S_PHASE_TRANSITION		185	0.550211	2.11345	0	0.00208421	0.14	10070	tags=55%, list=28%, signal=76%
GOBP_REGULATION_OF_ERBB_SIGNALING_PATHWAY	GOBP_REGULATION_OF_ERBB_SIGNALING_PATHWAY		93	0.597487	2.11323	0	0.0020769	0.14	7977	tags=48%, list=22%, signal=62%
GOBP_CELLULAR_RESPONSE_TO_ABIOTIC_STIMULUS	GOBP_CELLULAR_RESPONSE_TO_ABIOTIC_STIMULUS		329	0.53389	2.11177	0	0.00206964	0.14	9424	tags=50%, list=26%, signal=67%
GOBP_NEGATIVE_REGULATION_OF_AXONOGENESIS	GOBP_NEGATIVE_REGULATION_OF_AXONOGENESIS		66	0.561603	2.11165	0	0.00206243	0.14	7602	tags=41%, list=21%, signal=52%
GOBP_LEUKOCYTE_APOPTOTIC_PROCESS	GOBP_LEUKOCYTE_APOPTOTIC_PROCESS		102	0.628049	2.11057	0	0.00209259	0.14	5941	tags=54%, list=16%, signal=64%
GOBP_POSITIVE_REGULATION_OF_JNK_CASCADE	GOBP_POSITIVE_REGULATION_OF_JNK_CASCADE		84	0.633277	2.11032	0	0.00212254	0.14	6946	tags=50%, list=19%, signal=62%
GOBP_NEGATIVE_REGULATION_OF_ALPHA_BETA_T_CELL_DIFFERENTIATION	GOBP_NEGATIVE_REGULATION_OF_ALPHA_BETA_T_CELL_DIFFERENTIATION		26	0.746623	2.11025	0	0.00211522	0.14	4326	tags=54%, list=12%, signal=61%
GOBP_TELENCEPHALON_DEVELOPMENT	GOBP_TELENCEPHALON_DEVELOPMENT		228	0.512388	2.10986	0	0.00210795	0.14	10129	tags=48%, list=28%, signal=66%
GOBP_RESPONSE_TO_ALCOHOL	GOBP_RESPONSE_TO_ALCOHOL		233	0.511594	2.10974	0	0.00210073	0.14	10573	tags=53%, list=29%, signal=74%
GOBP_NEGATIVE_REGULATION_OF_NEURON_DEATH	GOBP_NEGATIVE_REGULATION_OF_NEURON_DEATH		195	0.540068	2.10972	0	0.00209356	0.14	8486	tags=46%, list=23%, signal=59%
GOBP_POSITIVE_REGULATION_OF_MAST_CELL_ACTIVATION	GOBP_POSITIVE_REGULATION_OF_MAST_CELL_ACTIVATION		19	0.724869	2.10957	0	0.00208644	0.14	7371	tags=58%, list=20%, signal=73%
GOBP_POSITIVE_REGULATION_OF_PROTEIN_LOCALIZATION_TO_MEMBRANE	GOBP_POSITIVE_REGULATION_OF_PROTEIN_LOCALIZATION_TO_MEMBRANE		126	0.566696	2.10908	0	0.00207937	0.14	8465	tags=51%, list=23%, signal=66%
GOBP_REGULATION_OF_G_PROTEIN_COUPLED_RECEPTOR_SIGNALING_PATHWAY	GOBP_REGULATION_OF_G_PROTEIN_COUPLED_RECEPTOR_SIGNALING_PATHWAY		141	0.530502	2.10872	0	0.00211212	0.14	9521	tags=52%, list=26%, signal=71%
GOBP_REGULATION_OF_T_CELL_RECEPTOR_SIGNALING_PATHWAY	GOBP_REGULATION_OF_T_CELL_RECEPTOR_SIGNALING_PATHWAY		40	0.710373	2.10811	0.0185185	0.00210501	0.14	5550	tags=60%, list=15%, signal=71%
GOBP_CELLULAR_RESPONSE_TO_BIOTIC_STIMULUS	GOBP_CELLULAR_RESPONSE_TO_BIOTIC_STIMULUS		225	0.62308	2.10777	0	0.00209795	0.14	8516	tags=58%, list=23%, signal=76%
GOBP_IMMUNOGLOBULIN_PRODUCTION_INVOLVED_IN_IMMUNOGLOBULIN_MEDIATED_IMMUNE_RESPONSE	GOBP_IMMUNOGLOBULIN_PRODUCTION_INVOLVED_IN_IMMUNOGLOBULIN_MEDIATED_IMMUNE_RESPONSE		54	0.648073	2.10695	0	0.00209093	0.14	4729	tags=52%, list=13%, signal=60%
GOBP_CELLULAR_RESPONSE_TO_INORGANIC_SUBSTANCE	GOBP_CELLULAR_RESPONSE_TO_INORGANIC_SUBSTANCE		215	0.535728	2.10691	0	0.00208396	0.14	12810	tags=64%, list=35%, signal=98%
GOBP_REGULATION_OF_RESPONSE_TO_BIOTIC_STIMULUS	GOBP_REGULATION_OF_RESPONSE_TO_BIOTIC_STIMULUS		414	0.591317	2.10666	0.0196078	0.00207704	0.14	8516	tags=53%, list=23%, signal=69%
GOBP_REGULATION_OF_SMALL_GTPASE_MEDIATED_SIGNAL_TRANSDUCTION	GOBP_REGULATION_OF_SMALL_GTPASE_MEDIATED_SIGNAL_TRANSDUCTION		314	0.608675	2.1056	0	0.00217694	0.14	7563	tags=52%, list=21%, signal=65%
GOBP_RESPONSE_TO_MOLECULE_OF_BACTERIAL_ORIGIN	GOBP_RESPONSE_TO_MOLECULE_OF_BACTERIAL_ORIGIN		337	0.59109	2.10541	0	0.00216976	0.14	8516	tags=53%, list=23%, signal=68%
GOBP_MYELOID_LEUKOCYTE_DIFFERENTIATION	GOBP_MYELOID_LEUKOCYTE_DIFFERENTIATION		203	0.576702	2.10534	0	0.00216262	0.14	10573	tags=59%, list=29%, signal=82%
GOBP_POSITIVE_REGULATION_OF_RESPONSE_TO_EXTERNAL_STIMULUS	GOBP_POSITIVE_REGULATION_OF_RESPONSE_TO_EXTERNAL_STIMULUS		500	0.551814	2.10481	0	0.00215553	0.14	10645	tags=55%, list=29%, signal=77%
GOBP_POSITIVE_REGULATION_OF_CYTOSKELETON_ORGANIZATION	GOBP_POSITIVE_REGULATION_OF_CYTOSKELETON_ORGANIZATION		219	0.590963	2.10481	0	0.00214848	0.14	7249	tags=47%, list=20%, signal=58%
GOBP_T_CELL_LINEAGE_COMMITMENT	GOBP_T_CELL_LINEAGE_COMMITMENT		27	0.723333	2.10448	0	0.00214148	0.14	4235	tags=59%, list=12%, signal=67%
GOBP_RECEPTOR_CLUSTERING	GOBP_RECEPTOR_CLUSTERING		52	0.585892	2.10438	0	0.00213453	0.14	6799	tags=44%, list=19%, signal=54%
GOBP_RESPONSE_TO_ESTRADIOL	GOBP_RESPONSE_TO_ESTRADIOL		125	0.488865	2.1041	0	0.00212762	0.14	10720	tags=50%, list=29%, signal=71%
GOBP_POSITIVE_REGULATION_OF_CELLULAR_PROTEIN_LOCALIZATION	GOBP_POSITIVE_REGULATION_OF_CELLULAR_PROTEIN_LOCALIZATION		293	0.580669	2.1039	0	0.00215544	0.14	8465	tags=53%, list=23%, signal=68%
GOBP_NEGATIVE_REGULATION_OF_T_HELPER_CELL_DIFFERENTIATION	GOBP_NEGATIVE_REGULATION_OF_T_HELPER_CELL_DIFFERENTIATION		18	0.779234	2.10386	0	0.0021485	0.14	4326	tags=61%, list=12%, signal=69%
GOBP_COAGULATION	GOBP_COAGULATION		344	0.536706	2.10372	0	0.00214162	0.14	8613	tags=43%, list=24%, signal=56%
GOBP_DEPHOSPHORYLATION	GOBP_DEPHOSPHORYLATION		487	0.520026	2.10328	0	0.00213478	0.14	10137	tags=49%, list=28%, signal=67%
GOBP_PROTEIN_DEPHOSPHORYLATION	GOBP_PROTEIN_DEPHOSPHORYLATION		322	0.530438	2.10317	0	0.00212798	0.14	11032	tags=54%, list=30%, signal=77%
GOBP_CYTOKINESIS	GOBP_CYTOKINESIS		171	0.59674	2.10309	0	0.00212122	0.14	7431	tags=49%, list=20%, signal=61%
GOBP_REGULATION_OF_ACTIN_FILAMENT_ORGANIZATION	GOBP_REGULATION_OF_ACTIN_FILAMENT_ORGANIZATION		266	0.589525	2.10279	0	0.00211451	0.14	8472	tags=49%, list=23%, signal=64%
GOBP_REGULATION_OF_CELL_DEVELOPMENT	GOBP_REGULATION_OF_CELL_DEVELOPMENT		480	0.518557	2.10136	0	0.00223183	0.16	10741	tags=51%, list=30%, signal=71%
GOBP_ANTIGEN_RECEPTOR_MEDIATED_SIGNALING_PATHWAY	GOBP_ANTIGEN_RECEPTOR_MEDIATED_SIGNALING_PATHWAY		307	0.641744	2.1013	0	0.00222481	0.16	5791	tags=49%, list=16%, signal=58%
GOBP_REGULATION_OF_NATURAL_KILLER_CELL_MEDIATED_IMMUNITY	GOBP_REGULATION_OF_NATURAL_KILLER_CELL_MEDIATED_IMMUNITY		48	0.717092	2.10096	0	0.00225153	0.16	7620	tags=71%, list=21%, signal=89%
GOBP_PROTEIN_KINASE_C_ACTIVATING_G_PROTEIN_COUPLED_RECEPTOR_SIGNALING_PATHWAY	GOBP_PROTEIN_KINASE_C_ACTIVATING_G_PROTEIN_COUPLED_RECEPTOR_SIGNALING_PATHWAY		28	0.631015	2.10094	0	0.00227692	0.16	5903	tags=39%, list=16%, signal=47%
GOBP_NEGATIVE_REGULATION_OF_PHOSPHORYLATION	GOBP_NEGATIVE_REGULATION_OF_PHOSPHORYLATION		396	0.543188	2.10092	0	0.00226982	0.16	7406	tags=42%, list=20%, signal=52%
GOBP_REGULATION_OF_DEPHOSPHORYLATION	GOBP_REGULATION_OF_DEPHOSPHORYLATION		210	0.554656	2.10083	0	0.00226277	0.16	11623	tags=57%, list=32%, signal=83%
GOBP_REGULATION_OF_PRODUCTION_OF_MOLECULAR_MEDIATOR_OF_IMMUNE_RESPONSE	GOBP_REGULATION_OF_PRODUCTION_OF_MOLECULAR_MEDIATOR_OF_IMMUNE_RESPONSE		146	0.60973	2.10003	0	0.00225577	0.16	6025	tags=49%, list=17%, signal=59%
GOBP_REGULATION_OF_NERVOUS_SYSTEM_PROCESS	GOBP_REGULATION_OF_NERVOUS_SYSTEM_PROCESS		136	0.529847	2.09946	0	0.00224881	0.16	11532	tags=54%, list=32%, signal=79%
GOBP_GLIAL_CELL_DEVELOPMENT	GOBP_GLIAL_CELL_DEVELOPMENT		111	0.574701	2.09907	0	0.00224189	0.16	10729	tags=62%, list=29%, signal=88%
GOBP_ORGANOPHOSPHATE_CATABOLIC_PROCESS	GOBP_ORGANOPHOSPHATE_CATABOLIC_PROCESS		152	0.547703	2.09872	0	0.00240426	0.17	8421	tags=49%, list=23%, signal=64%
GOBP_REGULATION_OF_CARBOHYDRATE_BIOSYNTHETIC_PROCESS	GOBP_REGULATION_OF_CARBOHYDRATE_BIOSYNTHETIC_PROCESS		96	0.534836	2.09813	0	0.00239691	0.17	8997	tags=46%, list=25%, signal=61%
GOBP_POSITIVE_REGULATION_OF_CELL_DEVELOPMENT	GOBP_POSITIVE_REGULATION_OF_CELL_DEVELOPMENT		289	0.552226	2.09808	0	0.0023896	0.17	10741	tags=57%, list=30%, signal=80%
GOBP_NEURON_PROJECTION_EXTENSION	GOBP_NEURON_PROJECTION_EXTENSION		164	0.559848	2.09805	0	0.00238234	0.17	10000	tags=52%, list=27%, signal=71%
GOBP_POSITIVE_REGULATION_OF_GROWTH	GOBP_POSITIVE_REGULATION_OF_GROWTH		249	0.503293	2.09779	0	0.00237512	0.17	9584	tags=46%, list=26%, signal=62%
GOBP_OLIGOSACCHARIDE_METABOLIC_PROCESS	GOBP_OLIGOSACCHARIDE_METABOLIC_PROCESS		56	0.568384	2.09667	0	0.00243026	0.18	8649	tags=50%, list=24%, signal=65%
GOBP_REGULATION_OF_CELL_CYCLE_ARREST	GOBP_REGULATION_OF_CELL_CYCLE_ARREST		107	0.590653	2.0956	0	0.00245531	0.18	9925	tags=61%, list=27%, signal=83%
GOBP_REGULATION_OF_CATION_CHANNEL_ACTIVITY	GOBP_REGULATION_OF_CATION_CHANNEL_ACTIVITY		176	0.488517	2.09528	0	0.00244794	0.18	12429	tags=57%, list=34%, signal=86%
GOBP_PROTEIN_COMPLEX_OLIGOMERIZATION	GOBP_PROTEIN_COMPLEX_OLIGOMERIZATION		229	0.498104	2.09527	0	0.00244061	0.18	8440	tags=42%, list=23%, signal=55%
GOBP_POSITIVE_REGULATION_OF_APOPTOTIC_SIGNALING_PATHWAY	GOBP_POSITIVE_REGULATION_OF_APOPTOTIC_SIGNALING_PATHWAY		124	0.549192	2.09427	0	0.00243333	0.18	8404	tags=48%, list=23%, signal=63%
GOBP_NEGATIVE_REGULATION_OF_TRANSPORT	GOBP_NEGATIVE_REGULATION_OF_TRANSPORT		424	0.492091	2.09425	0	0.00242608	0.18	10349	tags=49%, list=28%, signal=67%
GOBP_RESPONSE_TO_TUMOR_NECROSIS_FACTOR	GOBP_RESPONSE_TO_TUMOR_NECROSIS_FACTOR		314	0.565811	2.09402	0	0.00241888	0.18	10645	tags=58%, list=29%, signal=81%
GOBP_REGULATION_OF_B_CELL_ACTIVATION	GOBP_REGULATION_OF_B_CELL_ACTIVATION		182	0.620701	2.09331	0	0.00244353	0.18	10968	tags=71%, list=30%, signal=102%
GOBP_NEGATIVE_REGULATION_OF_ANION_TRANSPORT	GOBP_NEGATIVE_REGULATION_OF_ANION_TRANSPORT		208	0.48843	2.09273	0	0.00246708	0.18	10213	tags=48%, list=28%, signal=66%
GOBP_REGULATION_OF_T_CELL_MEDIATED_CYTOTOXICITY	GOBP_REGULATION_OF_T_CELL_MEDIATED_CYTOTOXICITY		37	0.746081	2.09258	0	0.00245982	0.18	5443	tags=70%, list=15%, signal=83%
GOBP_REGULATION_OF_MUSCLE_CELL_DIFFERENTIATION	GOBP_REGULATION_OF_MUSCLE_CELL_DIFFERENTIATION		151	0.53022	2.09248	0	0.00245261	0.18	6611	tags=36%, list=18%, signal=44%
GOBP_PHOSPHOLIPID_CATABOLIC_PROCESS	GOBP_PHOSPHOLIPID_CATABOLIC_PROCESS		49	0.602663	2.09233	0	0.00247687	0.18	10479	tags=59%, list=29%, signal=83%
GOBP_ACTIN_CYTOSKELETON_REORGANIZATION	GOBP_ACTIN_CYTOSKELETON_REORGANIZATION		103	0.622309	2.09198	0	0.00267551	0.2	8859	tags=55%, list=24%, signal=73%
GOBP_REGULATION_OF_INNATE_IMMUNE_RESPONSE	GOBP_REGULATION_OF_INNATE_IMMUNE_RESPONSE		310	0.59979	2.09195	0.0196078	0.00266774	0.2	6171	tags=46%, list=17%, signal=55%
GOBP_REGULATION_OF_NEUROTRANSMITTER_RECEPTOR_ACTIVITY	GOBP_REGULATION_OF_NEUROTRANSMITTER_RECEPTOR_ACTIVITY		80	0.518839	2.09166	0	0.00269008	0.2	10192	tags=50%, list=28%, signal=69%
GOBP_REGULATION_OF_KILLING_OF_CELLS_OF_OTHER_ORGANISM	GOBP_REGULATION_OF_KILLING_OF_CELLS_OF_OTHER_ORGANISM		16	0.750193	2.09157	0	0.0026823	0.2	6269	tags=81%, list=17%, signal=98%
GOBP_IMMUNOGLOBULIN_PRODUCTION	GOBP_IMMUNOGLOBULIN_PRODUCTION		197	0.574697	2.09137	0	0.00267457	0.2	11564	tags=61%, list=32%, signal=90%
GOBP_INSULIN_SECRETION	GOBP_INSULIN_SECRETION		207	0.490986	2.08979	0	0.00269973	0.2	10121	tags=46%, list=28%, signal=63%
GOBP_CELL_CYCLE_ARREST	GOBP_CELL_CYCLE_ARREST		233	0.547439	2.08885	0	0.002692	0.2	9925	tags=54%, list=27%, signal=74%
GOBP_NEGATIVE_REGULATION_OF_CHEMOTAXIS	GOBP_NEGATIVE_REGULATION_OF_CHEMOTAXIS		59	0.569259	2.08873	0	0.00268431	0.2	8461	tags=46%, list=23%, signal=60%
GOBP_RESPONSE_TO_REACTIVE_OXYGEN_SPECIES	GOBP_RESPONSE_TO_REACTIVE_OXYGEN_SPECIES		216	0.541769	2.08868	0	0.00267666	0.2	10485	tags=56%, list=29%, signal=78%
GOBP_REGULATION_OF_PHOSPHOPROTEIN_PHOSPHATASE_ACTIVITY	GOBP_REGULATION_OF_PHOSPHOPROTEIN_PHOSPHATASE_ACTIVITY		119	0.552956	2.08864	0	0.00266905	0.2	12257	tags=63%, list=34%, signal=95%
GOBP_MYOTUBE_DIFFERENTIATION	GOBP_MYOTUBE_DIFFERENTIATION		110	0.558401	2.0885	0	0.00270895	0.2	6478	tags=40%, list=18%, signal=49%
GOBP_EMBRYONIC_ORGAN_DEVELOPMENT	GOBP_EMBRYONIC_ORGAN_DEVELOPMENT		411	0.510315	2.08818	0	0.00273166	0.2	12409	tags=58%, list=34%, signal=87%
GOBP_NEGATIVE_REGULATION_OF_NERVOUS_SYSTEM_DEVELOPMENT	GOBP_NEGATIVE_REGULATION_OF_NERVOUS_SYSTEM_DEVELOPMENT		135	0.490257	2.08781	0	0.00272397	0.2	13056	tags=55%, list=36%, signal=85%
GOBP_ANTIGEN_PROCESSING_AND_PRESENTATION	GOBP_ANTIGEN_PROCESSING_AND_PRESENTATION		232	0.637373	2.08777	0	0.00271632	0.2	6439	tags=52%, list=18%, signal=63%
GOBP_REGULATION_OF_CELL_SHAPE	GOBP_REGULATION_OF_CELL_SHAPE		150	0.624959	2.08695	0	0.00274263	0.21	7356	tags=49%, list=20%, signal=61%
GOBP_POSITIVE_REGULATION_OF_ACTIVATED_T_CELL_PROLIFERATION	GOBP_POSITIVE_REGULATION_OF_ACTIVATED_T_CELL_PROLIFERATION		25	0.67248	2.08686	0	0.00273497	0.21	6068	tags=52%, list=17%, signal=62%
GOBP_CELL_DIFFERENTIATION_INVOLVED_IN_EMBRYONIC_PLACENTA_DEVELOPMENT	GOBP_CELL_DIFFERENTIATION_INVOLVED_IN_EMBRYONIC_PLACENTA_DEVELOPMENT		23	0.695237	2.08644	0	0.00272736	0.21	5928	tags=57%, list=16%, signal=67%
GOBP_CAMERA_TYPE_EYE_MORPHOGENESIS	GOBP_CAMERA_TYPE_EYE_MORPHOGENESIS		115	0.515333	2.08588	0	0.00274964	0.21	11885	tags=56%, list=33%, signal=82%
GOBP_GLYCEROPHOSPHOLIPID_METABOLIC_PROCESS	GOBP_GLYCEROPHOSPHOLIPID_METABOLIC_PROCESS		345	0.526566	2.08581	0	0.00274202	0.21	8669	tags=44%, list=24%, signal=57%
GOBP_DEVELOPMENTAL_CELL_GROWTH	GOBP_DEVELOPMENTAL_CELL_GROWTH		218	0.548177	2.08532	0	0.00276414	0.21	10206	tags=52%, list=28%, signal=72%
GOBP_POSITIVE_REGULATION_OF_NF_KAPPAB_TRANSCRIPTION_FACTOR_ACTIVITY	GOBP_POSITIVE_REGULATION_OF_NF_KAPPAB_TRANSCRIPTION_FACTOR_ACTIVITY		159	0.592888	2.08523	0	0.00275653	0.21	7250	tags=49%, list=20%, signal=61%
GOBP_NEGATIVE_REGULATION_OF_PROTEIN_CONTAINING_COMPLEX_ASSEMBLY	GOBP_NEGATIVE_REGULATION_OF_PROTEIN_CONTAINING_COMPLEX_ASSEMBLY		134	0.566739	2.08519	0	0.00274895	0.21	8476	tags=50%, list=23%, signal=65%
GOBP_B_CELL_DIFFERENTIATION	GOBP_B_CELL_DIFFERENTIATION		137	0.602987	2.08486	0	0.00274142	0.21	5682	tags=47%, list=16%, signal=55%
GOBP_REGULATION_OF_GLUCOSE_METABOLIC_PROCESS	GOBP_REGULATION_OF_GLUCOSE_METABOLIC_PROCESS		119	0.521791	2.0848	0	0.0027661	0.21	8997	tags=44%, list=25%, signal=58%
GOBP_GLUCOSE_METABOLIC_PROCESS	GOBP_GLUCOSE_METABOLIC_PROCESS		210	0.520773	2.08422	0	0.00275856	0.21	9869	tags=50%, list=27%, signal=68%
GOBP_REGULATION_OF_CHEMOTAXIS	GOBP_REGULATION_OF_CHEMOTAXIS		218	0.557688	2.08404	0	0.00275107	0.21	8613	tags=46%, list=24%, signal=60%
GOBP_B_CELL_ACTIVATION	GOBP_B_CELL_ACTIVATION		314	0.590736	2.08377	0	0.00274361	0.21	10877	tags=66%, list=30%, signal=93%
GOBP_POSITIVE_REGULATION_OF_INTERLEUKIN_17_PRODUCTION	GOBP_POSITIVE_REGULATION_OF_INTERLEUKIN_17_PRODUCTION		18	0.792968	2.08344	0	0.0027362	0.21	5923	tags=83%, list=16%, signal=99%
GOBP_MONOSACCHARIDE_METABOLIC_PROCESS	GOBP_MONOSACCHARIDE_METABOLIC_PROCESS		272	0.521359	2.08312	0	0.00275963	0.21	9869	tags=50%, list=27%, signal=69%
GOBP_RESPONSE_TO_INTERLEUKIN_4	GOBP_RESPONSE_TO_INTERLEUKIN_4		35	0.683835	2.08281	0	0.00275221	0.21	3876	tags=46%, list=11%, signal=51%
GOBP_REGULATION_OF_ENDOCYTOSIS	GOBP_REGULATION_OF_ENDOCYTOSIS		203	0.542695	2.08257	0	0.00274483	0.21	9766	tags=52%, list=27%, signal=70%
GOBP_POSITIVE_REGULATION_OF_CD4_POSITIVE_ALPHA_BETA_T_CELL_ACTIVATION	GOBP_POSITIVE_REGULATION_OF_CD4_POSITIVE_ALPHA_BETA_T_CELL_ACTIVATION		37	0.772942	2.08241	0	0.00273749	0.21	5744	tags=73%, list=16%, signal=87%
GOBP_REGULATION_OF_EXTENT_OF_CELL_GROWTH	GOBP_REGULATION_OF_EXTENT_OF_CELL_GROWTH		104	0.589136	2.08214	0	0.00273019	0.21	7809	tags=45%, list=21%, signal=57%
GOBP_NEGATIVE_REGULATION_OF_KINASE_ACTIVITY	GOBP_NEGATIVE_REGULATION_OF_KINASE_ACTIVITY		258	0.555854	2.081	0	0.00275425	0.21	7406	tags=43%, list=20%, signal=54%
GOBP_ESTABLISHMENT_OR_MAINTENANCE_OF_CELL_POLARITY	GOBP_ESTABLISHMENT_OR_MAINTENANCE_OF_CELL_POLARITY		211	0.5666	2.08052	0	0.00274694	0.21	8366	tags=52%, list=23%, signal=67%
GOBP_MUSCLE_CELL_APOPTOTIC_PROCESS	GOBP_MUSCLE_CELL_APOPTOTIC_PROCESS		74	0.569924	2.08033	0	0.00279918	0.21	6996	tags=46%, list=19%, signal=57%
GOBP_POSITIVE_REGULATION_OF_AXONOGENESIS	GOBP_POSITIVE_REGULATION_OF_AXONOGENESIS		78	0.618724	2.08021	0	0.0027918	0.21	6291	tags=46%, list=17%, signal=56%
GOBP_NEGATIVE_REGULATION_OF_GROWTH	GOBP_NEGATIVE_REGULATION_OF_GROWTH		245	0.51223	2.0802	0	0.00278445	0.21	9943	tags=47%, list=27%, signal=64%
GOBP_NEGATIVE_REGULATION_OF_NEURON_PROJECTION_DEVELOPMENT	GOBP_NEGATIVE_REGULATION_OF_NEURON_PROJECTION_DEVELOPMENT		132	0.544323	2.07935	0	0.00277714	0.21	11979	tags=58%, list=33%, signal=86%
GOBP_POSITIVE_REGULATION_OF_NATURAL_KILLER_CELL_MEDIATED_IMMUNITY	GOBP_POSITIVE_REGULATION_OF_NATURAL_KILLER_CELL_MEDIATED_IMMUNITY		31	0.716127	2.07898	0	0.00276987	0.21	7620	tags=71%, list=21%, signal=90%
GOBP_HETEROPHILIC_CELL_CELL_ADHESION_VIA_PLASMA_MEMBRANE_CELL_ADHESION_MOLECULES	GOBP_HETEROPHILIC_CELL_CELL_ADHESION_VIA_PLASMA_MEMBRANE_CELL_ADHESION_MOLECULES		47	0.590089	2.07858	0	0.00276264	0.21	5723	tags=36%, list=16%, signal=43%
GOBP_BONE_RESORPTION	GOBP_BONE_RESORPTION		62	0.636748	2.07804	0	0.00278344	0.21	8322	tags=55%, list=23%, signal=71%
GOBP_VIRAL_LIFE_CYCLE	GOBP_VIRAL_LIFE_CYCLE		348	0.571849	2.07777	0	0.00277621	0.21	8308	tags=50%, list=23%, signal=65%
GOBP_PURINERGIC_NUCLEOTIDE_RECEPTOR_SIGNALING_PATHWAY	GOBP_PURINERGIC_NUCLEOTIDE_RECEPTOR_SIGNALING_PATHWAY		30	0.674292	2.07754	0	0.00276901	0.21	7954	tags=60%, list=22%, signal=77%
GOBP_RESPONSE_TO_VIRUS	GOBP_RESPONSE_TO_VIRUS		354	0.588144	2.0773	0	0.00276186	0.21	7936	tags=50%, list=22%, signal=64%
GOBP_RHYTHMIC_PROCESS	GOBP_RHYTHMIC_PROCESS		294	0.506916	2.07691	0	0.00275474	0.21	10739	tags=52%, list=30%, signal=73%
GOBP_LYMPHOCYTE_MEDIATED_IMMUNITY	GOBP_LYMPHOCYTE_MEDIATED_IMMUNITY		345	0.601682	2.07689	0	0.00274766	0.21	10968	tags=66%, list=30%, signal=93%
GOBP_SKELETAL_MUSCLE_ORGAN_DEVELOPMENT	GOBP_SKELETAL_MUSCLE_ORGAN_DEVELOPMENT		157	0.549425	2.07622	0	0.00274061	0.21	10122	tags=50%, list=28%, signal=69%
GOBP_REGULATION_OF_LAMELLIPODIUM_ASSEMBLY	GOBP_REGULATION_OF_LAMELLIPODIUM_ASSEMBLY		40	0.698363	2.07586	0	0.0027336	0.21	4671	tags=48%, list=13%, signal=54%
GOBP_PEPTIDE_SECRETION	GOBP_PEPTIDE_SECRETION		397	0.48144	2.07486	0	0.00275666	0.22	9318	tags=42%, list=26%, signal=55%
GOBP_PHOSPHATIDIC_ACID_METABOLIC_PROCESS	GOBP_PHOSPHATIDIC_ACID_METABOLIC_PROCESS		51	0.553262	2.07458	0	0.00274965	0.22	5359	tags=33%, list=15%, signal=39%
GOBP_CAMERA_TYPE_EYE_DEVELOPMENT	GOBP_CAMERA_TYPE_EYE_DEVELOPMENT		310	0.484808	2.07452	0	0.00274267	0.22	11885	tags=53%, list=33%, signal=77%
GOBP_TYPE_I_INTERFERON_PRODUCTION	GOBP_TYPE_I_INTERFERON_PRODUCTION		128	0.642581	2.07449	0.0175439	0.00273572	0.22	6946	tags=56%, list=19%, signal=69%
GOBP_POSITIVE_REGULATION_OF_CELL_CYCLE_PROCESS	GOBP_POSITIVE_REGULATION_OF_CELL_CYCLE_PROCESS		299	0.549338	2.07397	0	0.00272881	0.22	9971	tags=54%, list=27%, signal=73%
GOBP_REGULATION_OF_CYTOKINESIS	GOBP_REGULATION_OF_CYTOKINESIS		90	0.587809	2.07395	0	0.00272194	0.22	7324	tags=44%, list=20%, signal=56%
GOBP_ADAPTIVE_IMMUNE_RESPONSE_BASED_ON_SOMATIC_RECOMBINATION_OF_IMMUNE_RECEPTORS_BUILT_FROM_IMMUNOGLOBULIN_SUPERFAMILY_DOMAINS	GOBP_ADAPTIVE_IMMUNE_RESPONSE_BASED_ON_SOMATIC_RECOMBINATION_OF_IMMUNE_RECEPTORS_BUILT_FROM_IMMUNOGLOBULIN_SUPERFAMILY_DOMAINS		351	0.605402	2.07343	0	0.00275409	0.23	10761	tags=65%, list=30%, signal=91%
GOBP_PHOSPHOLIPID_METABOLIC_PROCESS	GOBP_PHOSPHOLIPID_METABOLIC_PROCESS		418	0.500921	2.07295	0	0.00280107	0.23	8947	tags=42%, list=25%, signal=55%
GOBP_SIGNAL_RELEASE	GOBP_SIGNAL_RELEASE		474	0.462989	2.07258	0	0.00282094	0.23	13620	tags=59%, list=37%, signal=93%
GOBP_REGULATION_OF_LEUKOCYTE_MEDIATED_CYTOTOXICITY	GOBP_REGULATION_OF_LEUKOCYTE_MEDIATED_CYTOTOXICITY		78	0.69793	2.07254	0	0.0028139	0.23	5808	tags=63%, list=16%, signal=75%
GOBP_RAS_PROTEIN_SIGNAL_TRANSDUCTION	GOBP_RAS_PROTEIN_SIGNAL_TRANSDUCTION		334	0.587418	2.07219	0	0.00283534	0.23	7602	tags=50%, list=21%, signal=63%
GOBP_REGULATION_OF_MICROTUBULE_CYTOSKELETON_ORGANIZATION	GOBP_REGULATION_OF_MICROTUBULE_CYTOSKELETON_ORGANIZATION		137	0.605325	2.07181	0	0.00288165	0.23	8465	tags=55%, list=23%, signal=71%
GOBP_DENDRITIC_SPINE_MAINTENANCE	GOBP_DENDRITIC_SPINE_MAINTENANCE		20	0.623062	2.0716	0	0.00287451	0.23	6987	tags=55%, list=19%, signal=68%
GOBP_REGULATION_OF_JNK_CASCADE	GOBP_REGULATION_OF_JNK_CASCADE		128	0.596315	2.07157	0	0.00286742	0.23	6946	tags=45%, list=19%, signal=56%
GOBP_REGULATION_OF_ACTIN_FILAMENT_BASED_PROCESS	GOBP_REGULATION_OF_ACTIN_FILAMENT_BASED_PROCESS		382	0.555963	2.07156	0	0.00286035	0.23	8472	tags=46%, list=23%, signal=59%
GOBP_NEGATIVE_REGULATION_OF_CYTOSKELETON_ORGANIZATION	GOBP_NEGATIVE_REGULATION_OF_CYTOSKELETON_ORGANIZATION		150	0.585448	2.0714	0	0.00285332	0.23	8465	tags=48%, list=23%, signal=62%
GOBP_REGULATION_OF_LAMELLIPODIUM_ORGANIZATION	GOBP_REGULATION_OF_LAMELLIPODIUM_ORGANIZATION		52	0.688941	2.0714	0	0.00284633	0.23	6299	tags=52%, list=17%, signal=63%
GOBP_MAST_CELL_ACTIVATION	GOBP_MAST_CELL_ACTIVATION		60	0.686898	2.07133	0	0.00286565	0.23	6911	tags=60%, list=19%, signal=74%
GOBP_ENDOCRINE_SYSTEM_DEVELOPMENT	GOBP_ENDOCRINE_SYSTEM_DEVELOPMENT		122	0.483924	2.07119	0	0.00285866	0.23	13063	tags=57%, list=36%, signal=88%
GOBP_INTERLEUKIN_1_BETA_PRODUCTION	GOBP_INTERLEUKIN_1_BETA_PRODUCTION		106	0.551902	2.07109	0.0175439	0.00285171	0.23	8701	tags=50%, list=24%, signal=66%
GOBP_CELLULAR_RESPONSE_TO_REACTIVE_OXYGEN_SPECIES	GOBP_CELLULAR_RESPONSE_TO_REACTIVE_OXYGEN_SPECIES		151	0.550335	2.07063	0	0.00284479	0.23	12200	tags=63%, list=34%, signal=94%
GOBP_T_CELL_MEDIATED_CYTOTOXICITY	GOBP_T_CELL_MEDIATED_CYTOTOXICITY		45	0.740936	2.0706	0	0.0028379	0.23	5852	tags=71%, list=16%, signal=85%
GOBP_POTASSIUM_ION_IMPORT_ACROSS_PLASMA_MEMBRANE	GOBP_POTASSIUM_ION_IMPORT_ACROSS_PLASMA_MEMBRANE		47	0.562929	2.0699	0	0.00285701	0.23	8287	tags=45%, list=23%, signal=58%
GOBP_REGULATION_OF_MICROTUBULE_BASED_PROCESS	GOBP_REGULATION_OF_MICROTUBULE_BASED_PROCESS		225	0.541844	2.06974	0	0.00285012	0.23	10176	tags=52%, list=28%, signal=72%
GOBP_INTERLEUKIN_1_PRODUCTION	GOBP_INTERLEUKIN_1_PRODUCTION		123	0.552729	2.06927	0	0.00286911	0.23	7136	tags=45%, list=20%, signal=55%
GOBP_CELL_CHEMOTAXIS	GOBP_CELL_CHEMOTAXIS		298	0.574602	2.06827	0	0.00288801	0.23	9492	tags=53%, list=26%, signal=71%
GOBP_REGULATION_OF_EXTRINSIC_APOPTOTIC_SIGNALING_PATHWAY_VIA_DEATH_DOMAIN_RECEPTORS	GOBP_REGULATION_OF_EXTRINSIC_APOPTOTIC_SIGNALING_PATHWAY_VIA_DEATH_DOMAIN_RECEPTORS		59	0.601754	2.06775	0	0.00291236	0.23	6269	tags=49%, list=17%, signal=59%
GOBP_RESPONSE_TO_OXIDATIVE_STRESS	GOBP_RESPONSE_TO_OXIDATIVE_STRESS		433	0.513853	2.0676	0	0.00290541	0.23	10485	tags=55%, list=29%, signal=77%
GOBP_NEGATIVE_REGULATION_OF_TRANSFERASE_ACTIVITY	GOBP_NEGATIVE_REGULATION_OF_TRANSFERASE_ACTIVITY		287	0.539812	2.06718	0	0.00289849	0.23	7406	tags=42%, list=20%, signal=52%
GOBP_LEUKOCYTE_MIGRATION	GOBP_LEUKOCYTE_MIGRATION		500	0.561498	2.06623	0	0.0029929	0.23	10555	tags=55%, list=29%, signal=77%
GOBP_MOTOR_NEURON_AXON_GUIDANCE	GOBP_MOTOR_NEURON_AXON_GUIDANCE		30	0.601225	2.06601	0	0.00298581	0.23	9925	tags=60%, list=27%, signal=82%
GOBP_REGULATION_OF_CD4_POSITIVE_ALPHA_BETA_T_CELL_DIFFERENTIATION	GOBP_REGULATION_OF_CD4_POSITIVE_ALPHA_BETA_T_CELL_DIFFERENTIATION		50	0.744675	2.06566	0	0.00300652	0.23	5744	tags=68%, list=16%, signal=81%
GOBP_NATURAL_KILLER_CELL_MEDIATED_IMMUNITY	GOBP_NATURAL_KILLER_CELL_MEDIATED_IMMUNITY		67	0.707865	2.06549	0	0.00299943	0.23	7620	tags=70%, list=21%, signal=89%
GOBP_SENSORY_SYSTEM_DEVELOPMENT	GOBP_SENSORY_SYSTEM_DEVELOPMENT		368	0.481039	2.06436	0	0.00299237	0.23	11885	tags=52%, list=33%, signal=76%
GOBP_REGULATION_OF_EXTRINSIC_APOPTOTIC_SIGNALING_PATHWAY	GOBP_REGULATION_OF_EXTRINSIC_APOPTOTIC_SIGNALING_PATHWAY		153	0.546889	2.06427	0	0.00298534	0.23	8236	tags=48%, list=23%, signal=61%
GOBP_CARBOHYDRATE_DERIVATIVE_CATABOLIC_PROCESS	GOBP_CARBOHYDRATE_DERIVATIVE_CATABOLIC_PROCESS		196	0.542032	2.06311	0	0.00303855	0.24	8255	tags=47%, list=23%, signal=60%
GOBP_POSITIVE_REGULATION_OF_DEPHOSPHORYLATION	GOBP_POSITIVE_REGULATION_OF_DEPHOSPHORYLATION		58	0.638791	2.06287	0	0.00303145	0.24	4235	tags=40%, list=12%, signal=45%
GOBP_MONONUCLEAR_CELL_MIGRATION	GOBP_MONONUCLEAR_CELL_MIGRATION		188	0.60193	2.0628	0.0181818	0.00304944	0.24	10301	tags=61%, list=28%, signal=85%
GOBP_CELLULAR_RESPONSE_TO_MOLECULE_OF_BACTERIAL_ORIGIN	GOBP_CELLULAR_RESPONSE_TO_MOLECULE_OF_BACTERIAL_ORIGIN		201	0.627538	2.06241	0	0.00304234	0.24	9471	tags=63%, list=26%, signal=84%
GOBP_POSITIVE_REGULATION_OF_B_CELL_ACTIVATION	GOBP_POSITIVE_REGULATION_OF_B_CELL_ACTIVATION		139	0.605092	2.06234	0	0.00303529	0.24	10968	tags=68%, list=30%, signal=96%
GOBP_POSITIVE_REGULATION_OF_T_HELPER_CELL_DIFFERENTIATION	GOBP_POSITIVE_REGULATION_OF_T_HELPER_CELL_DIFFERENTIATION		21	0.747083	2.06223	0	0.00302826	0.24	5744	tags=67%, list=16%, signal=79%
GOBP_COVALENT_CHROMATIN_MODIFICATION	GOBP_COVALENT_CHROMATIN_MODIFICATION		457	0.581084	2.06136	0	0.00304609	0.24	9050	tags=51%, list=25%, signal=68%
GOBP_POSTSYNAPTIC_SIGNAL_TRANSDUCTION	GOBP_POSTSYNAPTIC_SIGNAL_TRANSDUCTION		34	0.612721	2.06023	0	0.00303907	0.24	10301	tags=59%, list=28%, signal=82%
GOBP_RESPONSE_TO_CARBOHYDRATE	GOBP_RESPONSE_TO_CARBOHYDRATE		219	0.495203	2.05978	0	0.00303209	0.24	12637	tags=58%, list=35%, signal=88%
GOBP_POSITIVE_REGULATION_OF_ESTABLISHMENT_OF_PROTEIN_LOCALIZATION	GOBP_POSITIVE_REGULATION_OF_ESTABLISHMENT_OF_PROTEIN_LOCALIZATION		326	0.519687	2.05937	0	0.00304979	0.24	9065	tags=46%, list=25%, signal=61%
GOBP_CELLULAR_RESPONSE_TO_CHEMICAL_STRESS	GOBP_CELLULAR_RESPONSE_TO_CHEMICAL_STRESS		336	0.542911	2.05915	0	0.00304281	0.24	10485	tags=57%, list=29%, signal=80%
GOBP_POSITIVE_REGULATION_OF_PROTEIN_LOCALIZATION_TO_CELL_PERIPHERY	GOBP_POSITIVE_REGULATION_OF_PROTEIN_LOCALIZATION_TO_CELL_PERIPHERY		66	0.585998	2.05869	0	0.00303586	0.24	8465	tags=53%, list=23%, signal=69%
GOBP_CIRCADIAN_REGULATION_OF_GENE_EXPRESSION	GOBP_CIRCADIAN_REGULATION_OF_GENE_EXPRESSION		67	0.602617	2.05824	0	0.00305343	0.24	6347	tags=45%, list=17%, signal=54%
GOBP_CELL_RECOGNITION	GOBP_CELL_RECOGNITION		221	0.48605	2.05734	0	0.00312053	0.24	12260	tags=56%, list=34%, signal=84%
GOBP_MACROPHAGE_ACTIVATION	GOBP_MACROPHAGE_ACTIVATION		101	0.612592	2.05682	0	0.00311346	0.24	8562	tags=55%, list=24%, signal=72%
GOBP_NEGATIVE_REGULATION_OF_SECRETION	GOBP_NEGATIVE_REGULATION_OF_SECRETION		155	0.502718	2.0565	0	0.00313073	0.24	6347	tags=36%, list=17%, signal=44%
GOBP_ESTABLISHMENT_OF_ORGANELLE_LOCALIZATION	GOBP_ESTABLISHMENT_OF_ORGANELLE_LOCALIZATION		429	0.562006	2.05582	0	0.00312366	0.24	7618	tags=44%, list=21%, signal=55%
GOBP_CELLULAR_RESPONSE_TO_EXTERNAL_STIMULUS	GOBP_CELLULAR_RESPONSE_TO_EXTERNAL_STIMULUS		302	0.559914	2.05564	0	0.00311663	0.24	8944	tags=50%, list=25%, signal=66%
GOBP_REGULATION_OF_CELL_CYCLE_PHASE_TRANSITION	GOBP_REGULATION_OF_CELL_CYCLE_PHASE_TRANSITION		465	0.565181	2.0555	0	0.00310962	0.24	10181	tags=58%, list=28%, signal=80%
GOBP_CD40_SIGNALING_PATHWAY	GOBP_CD40_SIGNALING_PATHWAY		15	0.796264	2.05533	0	0.00312675	0.24	5145	tags=73%, list=14%, signal=85%
GOBP_ERBB_SIGNALING_PATHWAY	GOBP_ERBB_SIGNALING_PATHWAY		142	0.555842	2.05448	0	0.00311976	0.24	8750	tags=48%, list=24%, signal=63%
GOBP_NEGATIVE_REGULATION_OF_CD4_POSITIVE_ALPHA_BETA_T_CELL_DIFFERENTIATION	GOBP_NEGATIVE_REGULATION_OF_CD4_POSITIVE_ALPHA_BETA_T_CELL_DIFFERENTIATION		22	0.770329	2.05415	0	0.00311279	0.24	4326	tags=59%, list=12%, signal=67%
GOBP_PALLIUM_DEVELOPMENT	GOBP_PALLIUM_DEVELOPMENT		153	0.512118	2.05293	0	0.00313209	0.24	12221	tags=58%, list=34%, signal=86%
GOBP_REGULATION_OF_EPIDERMIS_DEVELOPMENT	GOBP_REGULATION_OF_EPIDERMIS_DEVELOPMENT		68	0.553416	2.05274	0	0.00314901	0.24	11304	tags=59%, list=31%, signal=85%
GOBP_POSTSYNAPSE_ORGANIZATION	GOBP_POSTSYNAPSE_ORGANIZATION		161	0.507623	2.0527	0	0.00314203	0.24	7689	tags=42%, list=21%, signal=53%
GOBP_POSITIVE_REGULATION_OF_BONE_RESORPTION	GOBP_POSITIVE_REGULATION_OF_BONE_RESORPTION		19	0.682342	2.05257	0	0.00313508	0.24	6806	tags=47%, list=19%, signal=58%
GOBP_PYRIMIDINE_CONTAINING_COMPOUND_CATABOLIC_PROCESS	GOBP_PYRIMIDINE_CONTAINING_COMPOUND_CATABOLIC_PROCESS		39	0.620301	2.05232	0	0.00315189	0.24	8144	tags=62%, list=22%, signal=79%
GOBP_NEGATIVE_REGULATION_OF_NF_KAPPAB_TRANSCRIPTION_FACTOR_ACTIVITY	GOBP_NEGATIVE_REGULATION_OF_NF_KAPPAB_TRANSCRIPTION_FACTOR_ACTIVITY		89	0.609282	2.05173	0	0.00314494	0.24	6946	tags=51%, list=19%, signal=62%
GOBP_PROTEIN_LOCALIZATION_TO_NUCLEUS	GOBP_PROTEIN_LOCALIZATION_TO_NUCLEUS		275	0.561074	2.0516	0	0.00313803	0.24	11201	tags=62%, list=31%, signal=89%
GOBP_GLYCEROLIPID_METABOLIC_PROCESS	GOBP_GLYCEROLIPID_METABOLIC_PROCESS		431	0.491638	2.05116	0	0.00313115	0.24	8731	tags=41%, list=24%, signal=53%
GOBP_PROTEIN_MATURATION	GOBP_PROTEIN_MATURATION		292	0.517112	2.04994	0	0.00322285	0.24	10768	tags=53%, list=30%, signal=75%
GOBP_EPIDERMAL_GROWTH_FACTOR_RECEPTOR_SIGNALING_PATHWAY	GOBP_EPIDERMAL_GROWTH_FACTOR_RECEPTOR_SIGNALING_PATHWAY		120	0.567508	2.04991	0	0.00321581	0.24	8750	tags=48%, list=24%, signal=62%
GOBP_PROTEIN_LOCALIZATION_TO_CYTOSKELETON	GOBP_PROTEIN_LOCALIZATION_TO_CYTOSKELETON		58	0.636597	2.04985	0	0.00320881	0.24	7387	tags=57%, list=20%, signal=71%
GOBP_NEGATIVE_REGULATION_OF_RESPONSE_TO_BIOTIC_STIMULUS	GOBP_NEGATIVE_REGULATION_OF_RESPONSE_TO_BIOTIC_STIMULUS		99	0.661317	2.04976	0	0.00320183	0.24	8063	tags=66%, list=22%, signal=84%
GOBP_NEGATIVE_REGULATION_OF_NOTCH_SIGNALING_PATHWAY	GOBP_NEGATIVE_REGULATION_OF_NOTCH_SIGNALING_PATHWAY		39	0.597158	2.04963	0	0.00319489	0.24	7448	tags=54%, list=20%, signal=68%
GOBP_EXTRINSIC_APOPTOTIC_SIGNALING_PATHWAY_VIA_DEATH_DOMAIN_RECEPTORS	GOBP_EXTRINSIC_APOPTOTIC_SIGNALING_PATHWAY_VIA_DEATH_DOMAIN_RECEPTORS		84	0.599866	2.04894	0	0.00325924	0.24	6919	tags=51%, list=19%, signal=63%
GOBP_NEGATIVE_REGULATION_OF_PROTEIN_POLYMERIZATION	GOBP_NEGATIVE_REGULATION_OF_PROTEIN_POLYMERIZATION		75	0.601896	2.04854	0	0.00332692	0.25	8465	tags=53%, list=23%, signal=69%
GOBP_REGULATION_OF_STRIATED_MUSCLE_CELL_DIFFERENTIATION	GOBP_REGULATION_OF_STRIATED_MUSCLE_CELL_DIFFERENTIATION		90	0.530544	2.04847	0	0.00331975	0.25	9889	tags=48%, list=27%, signal=65%
GOBP_ESTABLISHMENT_OF_CELL_POLARITY	GOBP_ESTABLISHMENT_OF_CELL_POLARITY		136	0.58475	2.04806	0	0.00333573	0.25	10603	tags=65%, list=29%, signal=91%
GOBP_CELLULAR_RESPONSE_TO_CARBOHYDRATE_STIMULUS	GOBP_CELLULAR_RESPONSE_TO_CARBOHYDRATE_STIMULUS		136	0.493646	2.04701	0	0.00337677	0.26	12637	tags=56%, list=35%, signal=85%
GOBP_POSITIVE_REGULATION_OF_EXTRINSIC_APOPTOTIC_SIGNALING_PATHWAY	GOBP_POSITIVE_REGULATION_OF_EXTRINSIC_APOPTOTIC_SIGNALING_PATHWAY		47	0.625513	2.04677	0	0.00336954	0.26	7183	tags=53%, list=20%, signal=66%
GOBP_ORGANIC_ANION_TRANSPORT	GOBP_ORGANIC_ANION_TRANSPORT		376	0.431301	2.04673	0	0.00336234	0.26	12417	tags=49%, list=34%, signal=73%
GOBP_ADAPTIVE_THERMOGENESIS	GOBP_ADAPTIVE_THERMOGENESIS		153	0.550137	2.04643	0	0.00343678	0.27	9385	tags=53%, list=26%, signal=71%
GOBP_POSITIVE_REGULATION_OF_LAMELLIPODIUM_ASSEMBLY	GOBP_POSITIVE_REGULATION_OF_LAMELLIPODIUM_ASSEMBLY		29	0.708341	2.04502	0	0.00359039	0.28	4671	tags=48%, list=13%, signal=55%
GOBP_TOLL_LIKE_RECEPTOR_SIGNALING_PATHWAY	GOBP_TOLL_LIKE_RECEPTOR_SIGNALING_PATHWAY		152	0.594506	2.04447	0	0.00363203	0.28	8524	tags=55%, list=23%, signal=71%
GOBP_LEUKOCYTE_MEDIATED_CYTOTOXICITY	GOBP_LEUKOCYTE_MEDIATED_CYTOTOXICITY		110	0.684433	2.04368	0	0.00364632	0.28	5852	tags=60%, list=16%, signal=71%
GOBP_MATURE_B_CELL_DIFFERENTIATION	GOBP_MATURE_B_CELL_DIFFERENTIATION		31	0.710478	2.0435	0	0.00363861	0.28	4745	tags=65%, list=13%, signal=74%
GOBP_ODONTOGENESIS_OF_DENTIN_CONTAINING_TOOTH	GOBP_ODONTOGENESIS_OF_DENTIN_CONTAINING_TOOTH		84	0.540551	2.04307	0	0.00363093	0.28	11125	tags=56%, list=31%, signal=80%
GOBP_REGULATION_OF_MYOBLAST_FUSION	GOBP_REGULATION_OF_MYOBLAST_FUSION		18	0.71212	2.04247	0	0.00362329	0.28	6411	tags=61%, list=18%, signal=74%
GOBP_POSITIVE_REGULATION_OF_NEURON_DEATH	GOBP_POSITIVE_REGULATION_OF_NEURON_DEATH		92	0.597755	2.04205	0	0.00361568	0.28	8516	tags=58%, list=23%, signal=75%
GOBP_MYELOID_CELL_DIFFERENTIATION	GOBP_MYELOID_CELL_DIFFERENTIATION		415	0.531396	2.04153	0	0.00363278	0.28	8516	tags=45%, list=23%, signal=58%
GOBP_CELL_CYCLE_G1_S_PHASE_TRANSITION	GOBP_CELL_CYCLE_G1_S_PHASE_TRANSITION		288	0.558199	2.04152	0	0.00362518	0.28	9966	tags=57%, list=27%, signal=78%
GOBP_POSITIVE_REGULATION_OF_LEUKOCYTE_DEGRANULATION	GOBP_POSITIVE_REGULATION_OF_LEUKOCYTE_DEGRANULATION		23	0.711821	2.04102	0	0.00366457	0.28	3490	tags=43%, list=10%, signal=48%
GOBP_REGULATION_OF_NOTCH_SIGNALING_PATHWAY	GOBP_REGULATION_OF_NOTCH_SIGNALING_PATHWAY		106	0.549461	2.04098	0	0.00367933	0.28	12324	tags=69%, list=34%, signal=104%
GOBP_REGULATION_OF_DEVELOPMENTAL_GROWTH	GOBP_REGULATION_OF_DEVELOPMENTAL_GROWTH		315	0.48769	2.04003	0	0.00378333	0.28	8476	tags=37%, list=23%, signal=48%
GOBP_REGULATION_OF_EXOCYTOSIS	GOBP_REGULATION_OF_EXOCYTOSIS		196	0.530509	2.03852	0	0.00382008	0.28	12018	tags=58%, list=33%, signal=86%
GOBP_EPITHELIAL_CELL_APOPTOTIC_PROCESS	GOBP_EPITHELIAL_CELL_APOPTOTIC_PROCESS		113	0.559621	2.03813	0	0.00381217	0.28	8289	tags=48%, list=23%, signal=62%
GOBP_CORTICAL_CYTOSKELETON_ORGANIZATION	GOBP_CORTICAL_CYTOSKELETON_ORGANIZATION		58	0.642528	2.03796	0	0.00385141	0.28	7451	tags=55%, list=20%, signal=69%
GOBP_POSITIVE_REGULATION_OF_RUFFLE_ASSEMBLY	GOBP_POSITIVE_REGULATION_OF_RUFFLE_ASSEMBLY		15	0.776994	2.03777	0	0.00390235	0.29	4129	tags=60%, list=11%, signal=68%
GOBP_MITOTIC_NUCLEAR_DIVISION	GOBP_MITOTIC_NUCLEAR_DIVISION		296	0.622177	2.03775	0	0.00389432	0.29	8163	tags=59%, list=22%, signal=76%
GOBP_REGULATION_OF_RESPONSE_TO_OXIDATIVE_STRESS	GOBP_REGULATION_OF_RESPONSE_TO_OXIDATIVE_STRESS		83	0.593858	2.03726	0	0.0039105	0.29	8516	tags=58%, list=23%, signal=75%
GOBP_POSITIVE_REGULATION_OF_TRANSMEMBRANE_RECEPTOR_PROTEIN_SERINE_THREONINE_KINASE_SIGNALING_PATHWAY	GOBP_POSITIVE_REGULATION_OF_TRANSMEMBRANE_RECEPTOR_PROTEIN_SERINE_THREONINE_KINASE_SIGNALING_PATHWAY		104	0.528884	2.03689	0	0.00392662	0.29	12600	tags=59%, list=35%, signal=89%
GOBP_MICROTUBULE_POLYMERIZATION_OR_DEPOLYMERIZATION	GOBP_MICROTUBULE_POLYMERIZATION_OR_DEPOLYMERIZATION		114	0.600365	2.03677	0	0.00391859	0.29	8682	tags=57%, list=24%, signal=75%
GOBP_NUCLEAR_ENVELOPE_ORGANIZATION	GOBP_NUCLEAR_ENVELOPE_ORGANIZATION		52	0.673866	2.03676	0	0.00391059	0.29	9141	tags=73%, list=25%, signal=97%
GOBP_POSITIVE_REGULATION_OF_INTRACELLULAR_TRANSPORT	GOBP_POSITIVE_REGULATION_OF_INTRACELLULAR_TRANSPORT		217	0.559027	2.03656	0	0.00390263	0.29	8404	tags=50%, list=23%, signal=64%
GOBP_T_CELL_DIFFERENTIATION_IN_THYMUS	GOBP_T_CELL_DIFFERENTIATION_IN_THYMUS		73	0.616523	2.03646	0	0.00389469	0.29	5455	tags=49%, list=15%, signal=58%
GOBP_ADULT_BEHAVIOR	GOBP_ADULT_BEHAVIOR		116	0.491496	2.03639	0	0.00388679	0.29	12310	tags=60%, list=34%, signal=91%
GOBP_NEGATIVE_REGULATION_OF_LYASE_ACTIVITY	GOBP_NEGATIVE_REGULATION_OF_LYASE_ACTIVITY		25	0.593466	2.03631	0	0.00387893	0.29	11525	tags=68%, list=32%, signal=99%
GOBP_AMYLOID_BETA_CLEARANCE	GOBP_AMYLOID_BETA_CLEARANCE		36	0.643768	2.03575	0	0.0038928	0.29	5720	tags=44%, list=16%, signal=53%
GOBP_TUMOR_NECROSIS_FACTOR_MEDIATED_SIGNALING_PATHWAY	GOBP_TUMOR_NECROSIS_FACTOR_MEDIATED_SIGNALING_PATHWAY		172	0.60493	2.03558	0	0.00388496	0.29	9516	tags=58%, list=26%, signal=78%
GOBP_NEGATIVE_REGULATION_OF_TOLL_LIKE_RECEPTOR_SIGNALING_PATHWAY	GOBP_NEGATIVE_REGULATION_OF_TOLL_LIKE_RECEPTOR_SIGNALING_PATHWAY		42	0.647561	2.03546	0	0.00387714	0.29	8516	tags=67%, list=23%, signal=87%
GOBP_NUCLEUS_ORGANIZATION	GOBP_NUCLEUS_ORGANIZATION		122	0.585546	2.03539	0.0172414	0.00386935	0.29	9564	tags=58%, list=26%, signal=79%
GOBP_NEGATIVE_REGULATION_OF_INTERLEUKIN_6_PRODUCTION	GOBP_NEGATIVE_REGULATION_OF_INTERLEUKIN_6_PRODUCTION		60	0.579413	2.03498	0	0.00388314	0.29	8516	tags=50%, list=23%, signal=65%
GOBP_ACTIN_NUCLEATION	GOBP_ACTIN_NUCLEATION		51	0.655223	2.03487	0	0.00387537	0.29	7249	tags=55%, list=20%, signal=68%
GOBP_NEGATIVE_REGULATION_OF_CELL_DEVELOPMENT	GOBP_NEGATIVE_REGULATION_OF_CELL_DEVELOPMENT		170	0.482338	2.03481	0	0.00386764	0.29	10482	tags=46%, list=29%, signal=64%
GOBP_REGULATION_OF_CIRCADIAN_RHYTHM	GOBP_REGULATION_OF_CIRCADIAN_RHYTHM		118	0.531737	2.03478	0	0.00385993	0.29	11799	tags=58%, list=32%, signal=86%
GOBP_VISUAL_BEHAVIOR	GOBP_VISUAL_BEHAVIOR		47	0.551717	2.03468	0	0.00385226	0.29	12947	tags=68%, list=36%, signal=106%
GOBP_RAC_PROTEIN_SIGNAL_TRANSDUCTION	GOBP_RAC_PROTEIN_SIGNAL_TRANSDUCTION		38	0.683768	2.03404	0	0.00384462	0.29	7463	tags=66%, list=21%, signal=83%
GOBP_RETINA_DEVELOPMENT_IN_CAMERA_TYPE_EYE	GOBP_RETINA_DEVELOPMENT_IN_CAMERA_TYPE_EYE		145	0.493625	2.03399	0	0.00386032	0.29	11885	tags=54%, list=33%, signal=80%
GOBP_REGULATION_OF_MYOTUBE_DIFFERENTIATION	GOBP_REGULATION_OF_MYOTUBE_DIFFERENTIATION		42	0.579158	2.03344	0	0.00387596	0.29	6478	tags=40%, list=18%, signal=49%
GOBP_ADENYLATE_CYCLASE_ACTIVATING_G_PROTEIN_COUPLED_RECEPTOR_SIGNALING_PATHWAY	GOBP_ADENYLATE_CYCLASE_ACTIVATING_G_PROTEIN_COUPLED_RECEPTOR_SIGNALING_PATHWAY		142	0.495893	2.03313	0	0.00386832	0.29	10766	tags=54%, list=30%, signal=76%
GOBP_LEUKOCYTE_CHEMOTAXIS	GOBP_LEUKOCYTE_CHEMOTAXIS		221	0.594431	2.033	0	0.0038607	0.29	9901	tags=58%, list=27%, signal=80%
GOBP_HEPATICOBILIARY_SYSTEM_DEVELOPMENT	GOBP_HEPATICOBILIARY_SYSTEM_DEVELOPMENT		140	0.535056	2.03294	0	0.00385312	0.29	12131	tags=60%, list=33%, signal=90%
GOBP_I_KAPPAB_KINASE_NF_KAPPAB_SIGNALING	GOBP_I_KAPPAB_KINASE_NF_KAPPAB_SIGNALING		278	0.5772	2.0329	0	0.00386664	0.29	7030	tags=46%, list=19%, signal=57%
GOBP_LOCOMOTORY_BEHAVIOR	GOBP_LOCOMOTORY_BEHAVIOR		159	0.455833	2.03273	0	0.00385907	0.29	12345	tags=52%, list=34%, signal=78%
GOBP_RIBONUCLEOSIDE_MONOPHOSPHATE_METABOLIC_PROCESS	GOBP_RIBONUCLEOSIDE_MONOPHOSPHATE_METABOLIC_PROCESS		56	0.599848	2.03255	0	0.00387453	0.29	8144	tags=52%, list=22%, signal=67%
GOBP_HISTONE_H3_ACETYLATION	GOBP_HISTONE_H3_ACETYLATION		60	0.651085	2.03246	0	0.00386698	0.29	4861	tags=43%, list=13%, signal=50%
GOBP_LYMPHOCYTE_MIGRATION	GOBP_LYMPHOCYTE_MIGRATION		116	0.613085	2.03203	0.0188679	0.00390128	0.29	8827	tags=58%, list=24%, signal=76%
GOBP_POLYOL_METABOLIC_PROCESS	GOBP_POLYOL_METABOLIC_PROCESS		129	0.520337	2.03191	0	0.0038937	0.29	9284	tags=45%, list=26%, signal=60%
GOBP_PLASMA_MEMBRANE_ORGANIZATION	GOBP_PLASMA_MEMBRANE_ORGANIZATION		115	0.549325	2.0312	0	0.00390831	0.29	6886	tags=41%, list=19%, signal=50%
GOBP_NUCLEOSIDE_PHOSPHATE_CATABOLIC_PROCESS	GOBP_NUCLEOSIDE_PHOSPHATE_CATABOLIC_PROCESS		82	0.545427	2.03114	0	0.00390075	0.29	9052	tags=55%, list=25%, signal=73%
GOBP_NEGATIVE_REGULATION_OF_PROTEIN_SERINE_THREONINE_KINASE_ACTIVITY	GOBP_NEGATIVE_REGULATION_OF_PROTEIN_SERINE_THREONINE_KINASE_ACTIVITY		137	0.553933	2.03093	0	0.00393862	0.29	7406	tags=42%, list=20%, signal=53%
GOBP_LEARNING	GOBP_LEARNING		130	0.491548	2.03082	0	0.00393103	0.29	13085	tags=62%, list=36%, signal=97%
GOBP_LONG_TERM_MEMORY	GOBP_LONG_TERM_MEMORY		32	0.587238	2.03073	0	0.00392347	0.29	8360	tags=50%, list=23%, signal=65%
GOBP_REGULATION_OF_OXIDOREDUCTASE_ACTIVITY	GOBP_REGULATION_OF_OXIDOREDUCTASE_ACTIVITY		107	0.524321	2.03005	0	0.00395971	0.29	8562	tags=45%, list=24%, signal=58%
GOBP_ORGANIC_HYDROXY_COMPOUND_TRANSPORT	GOBP_ORGANIC_HYDROXY_COMPOUND_TRANSPORT		267	0.46185	2.03003	0	0.00395212	0.29	11613	tags=51%, list=32%, signal=74%
GOBP_REGULATION_OF_DEFENSE_RESPONSE_TO_VIRUS_BY_HOST	GOBP_REGULATION_OF_DEFENSE_RESPONSE_TO_VIRUS_BY_HOST		41	0.667729	2.03003	0	0.00394457	0.29	6068	tags=59%, list=17%, signal=70%
GOBP_TISSUE_REMODELING	GOBP_TISSUE_REMODELING		168	0.568344	2.02985	0	0.00395951	0.29	11032	tags=60%, list=30%, signal=85%
GOBP_PEPTIDE_HORMONE_SECRETION	GOBP_PEPTIDE_HORMONE_SECRETION		247	0.471182	2.02979	0	0.00395197	0.29	13103	tags=57%, list=36%, signal=88%
GOBP_AXON_EXTENSION	GOBP_AXON_EXTENSION		114	0.580277	2.02939	0	0.00396489	0.29	8584	tags=47%, list=24%, signal=62%
GOBP_NEGATIVE_REGULATION_OF_STRIATED_MUSCLE_CELL_DIFFERENTIATION	GOBP_NEGATIVE_REGULATION_OF_STRIATED_MUSCLE_CELL_DIFFERENTIATION		38	0.58771	2.0292	0	0.00402697	0.3	9105	tags=50%, list=25%, signal=67%
GOBP_REGULATION_OF_CYCLIN_DEPENDENT_PROTEIN_KINASE_ACTIVITY	GOBP_REGULATION_OF_CYCLIN_DEPENDENT_PROTEIN_KINASE_ACTIVITY		102	0.562616	2.02918	0	0.00401934	0.3	7546	tags=48%, list=21%, signal=60%
GOBP_PATTERN_SPECIFICATION_PROCESS	GOBP_PATTERN_SPECIFICATION_PROCESS		426	0.480227	2.02913	0	0.00401175	0.3	13063	tags=57%, list=36%, signal=88%
GOBP_REGULATION_OF_DENDRITE_MORPHOGENESIS	GOBP_REGULATION_OF_DENDRITE_MORPHOGENESIS		65	0.568849	2.02913	0	0.00400418	0.3	12339	tags=69%, list=34%, signal=105%
GOBP_REGULATION_OF_NEUROTRANSMITTER_TRANSPORT	GOBP_REGULATION_OF_NEUROTRANSMITTER_TRANSPORT		98	0.520398	2.02889	0	0.00401688	0.3	12810	tags=62%, list=35%, signal=96%
GOBP_REGULATION_OF_RAS_PROTEIN_SIGNAL_TRANSDUCTION	GOBP_REGULATION_OF_RAS_PROTEIN_SIGNAL_TRANSDUCTION		189	0.603639	2.02877	0	0.00400933	0.3	7563	tags=52%, list=21%, signal=65%
GOBP_PHAGOCYTOSIS	GOBP_PHAGOCYTOSIS		368	0.578029	2.02872	0	0.00400181	0.3	8516	tags=49%, list=23%, signal=63%
GOBP_CENTRAL_NERVOUS_SYSTEM_NEURON_DIFFERENTIATION	GOBP_CENTRAL_NERVOUS_SYSTEM_NEURON_DIFFERENTIATION		177	0.500272	2.02852	0	0.00399431	0.3	10733	tags=50%, list=30%, signal=71%
GOBP_POSITIVE_REGULATION_OF_MYELOID_LEUKOCYTE_DIFFERENTIATION	GOBP_POSITIVE_REGULATION_OF_MYELOID_LEUKOCYTE_DIFFERENTIATION		58	0.599706	2.02826	0	0.00398685	0.3	7084	tags=47%, list=19%, signal=58%
GOBP_IMPORT_ACROSS_PLASMA_MEMBRANE	GOBP_IMPORT_ACROSS_PLASMA_MEMBRANE		161	0.470921	2.028	0	0.00399946	0.3	8288	tags=39%, list=23%, signal=50%
GOBP_REGULATION_OF_ORGANELLE_ASSEMBLY	GOBP_REGULATION_OF_ORGANELLE_ASSEMBLY		184	0.561722	2.02762	0	0.00399201	0.3	8157	tags=47%, list=22%, signal=61%
GOBP_RECEPTOR_MEDIATED_ENDOCYTOSIS	GOBP_RECEPTOR_MEDIATED_ENDOCYTOSIS		324	0.52208	2.02725	0	0.00402582	0.3	11525	tags=56%, list=32%, signal=81%
GOBP_EMBRYONIC_PLACENTA_DEVELOPMENT	GOBP_EMBRYONIC_PLACENTA_DEVELOPMENT		79	0.556563	2.02714	0	0.00404019	0.3	8071	tags=46%, list=22%, signal=58%
GOBP_REGULATION_OF_MEMBRANE_POTENTIAL	GOBP_REGULATION_OF_MEMBRANE_POTENTIAL		430	0.436549	2.0268	0	0.00405262	0.3	12302	tags=49%, list=34%, signal=73%
GOBP_NEGATIVE_REGULATION_OF_CELL_GROWTH	GOBP_NEGATIVE_REGULATION_OF_CELL_GROWTH		185	0.508464	2.02634	0	0.00404513	0.3	12194	tags=56%, list=34%, signal=84%
GOBP_REGULATION_OF_GRANULOCYTE_CHEMOTAXIS	GOBP_REGULATION_OF_GRANULOCYTE_CHEMOTAXIS		48	0.634316	2.0262	0	0.0040575	0.3	5274	tags=42%, list=14%, signal=49%
GOBP_POSITIVE_REGULATION_OF_REGULATED_SECRETORY_PATHWAY	GOBP_POSITIVE_REGULATION_OF_REGULATED_SECRETORY_PATHWAY		51	0.572935	2.02573	0	0.00408828	0.3	7371	tags=41%, list=20%, signal=52%
GOBP_REGULATION_OF_PROTEIN_DEPHOSPHORYLATION	GOBP_REGULATION_OF_PROTEIN_DEPHOSPHORYLATION		142	0.559647	2.02544	0	0.00410293	0.3	11623	tags=59%, list=32%, signal=87%
GOBP_REGULATION_OF_INTRACELLULAR_PROTEIN_TRANSPORT	GOBP_REGULATION_OF_INTRACELLULAR_PROTEIN_TRANSPORT		244	0.541464	2.0251	0	0.00418258	0.31	10403	tags=55%, list=29%, signal=76%
GOBP_REGULATION_OF_NITRIC_OXIDE_SYNTHASE_ACTIVITY	GOBP_REGULATION_OF_NITRIC_OXIDE_SYNTHASE_ACTIVITY		52	0.546735	2.02496	0.0185185	0.00417492	0.31	8295	tags=46%, list=23%, signal=60%
GOBP_BLOOD_VESSEL_ENDOTHELIAL_CELL_MIGRATION	GOBP_BLOOD_VESSEL_ENDOTHELIAL_CELL_MIGRATION		159	0.504835	2.02495	0	0.00416728	0.31	8874	tags=44%, list=24%, signal=58%
GOBP_PHOSPHATIDYLGLYCEROL_METABOLIC_PROCESS	GOBP_PHOSPHATIDYLGLYCEROL_METABOLIC_PROCESS		37	0.59622	2.02488	0	0.00419732	0.31	4739	tags=35%, list=13%, signal=40%
GOBP_REGULATION_OF_DNA_RECOMBINATION	GOBP_REGULATION_OF_DNA_RECOMBINATION		103	0.587241	2.02469	0	0.00420925	0.31	10413	tags=68%, list=29%, signal=95%
GOBP_REGULATION_OF_LEUKOCYTE_APOPTOTIC_PROCESS	GOBP_REGULATION_OF_LEUKOCYTE_APOPTOTIC_PROCESS		80	0.596315	2.02437	0.0188679	0.00422301	0.31	8230	tags=58%, list=23%, signal=74%
GOBP_PATTERN_RECOGNITION_RECEPTOR_SIGNALING_PATHWAY	GOBP_PATTERN_RECOGNITION_RECEPTOR_SIGNALING_PATHWAY		203	0.571157	2.02427	0.0185185	0.00423722	0.31	9238	tags=55%, list=25%, signal=73%
GOBP_CELL_CELL_ADHESION_VIA_PLASMA_MEMBRANE_ADHESION_MOLECULES	GOBP_CELL_CELL_ADHESION_VIA_PLASMA_MEMBRANE_ADHESION_MOLECULES		273	0.483718	2.02425	0	0.00422954	0.31	11975	tags=50%, list=33%, signal=74%
GOBP_REGULATION_OF_PHAGOCYTOSIS	GOBP_REGULATION_OF_PHAGOCYTOSIS		92	0.630046	2.02389	0	0.00426077	0.31	7075	tags=55%, list=19%, signal=69%
GOBP_REGULATION_OF_PROTEIN_CONTAINING_COMPLEX_DISASSEMBLY	GOBP_REGULATION_OF_PROTEIN_CONTAINING_COMPLEX_DISASSEMBLY		119	0.588069	2.02353	0	0.00429311	0.31	9003	tags=51%, list=25%, signal=68%
GOBP_NEGATIVE_REGULATION_OF_STEROID_METABOLIC_PROCESS	GOBP_NEGATIVE_REGULATION_OF_STEROID_METABOLIC_PROCESS		29	0.574016	2.02341	0	0.00431958	0.32	7172	tags=41%, list=20%, signal=51%
GOBP_CELLULAR_RESPONSE_TO_LIPOPROTEIN_PARTICLE_STIMULUS	GOBP_CELLULAR_RESPONSE_TO_LIPOPROTEIN_PARTICLE_STIMULUS		32	0.618205	2.02318	0	0.00433532	0.32	10750	tags=69%, list=30%, signal=97%
GOBP_T_HELPER_CELL_LINEAGE_COMMITMENT	GOBP_T_HELPER_CELL_LINEAGE_COMMITMENT		17	0.769251	2.02281	0.0217391	0.00436755	0.33	4235	tags=71%, list=12%, signal=80%
GOBP_DORSAL_SPINAL_CORD_DEVELOPMENT	GOBP_DORSAL_SPINAL_CORD_DEVELOPMENT		19	0.620627	2.02279	0	0.00435972	0.33	9734	tags=68%, list=27%, signal=93%
GOBP_REGULATION_OF_BONE_REMODELING	GOBP_REGULATION_OF_BONE_REMODELING		51	0.603664	2.02275	0	0.00435192	0.33	6806	tags=41%, list=19%, signal=51%
GOBP_MODULATION_OF_PROCESS_OF_OTHER_ORGANISM_INVOLVED_IN_SYMBIOTIC_INTERACTION	GOBP_MODULATION_OF_PROCESS_OF_OTHER_ORGANISM_INVOLVED_IN_SYMBIOTIC_INTERACTION		98	0.575972	2.02235	0	0.00436571	0.33	11494	tags=66%, list=32%, signal=97%
GOBP_RESPONSE_TO_MURAMYL_DIPEPTIDE	GOBP_RESPONSE_TO_MURAMYL_DIPEPTIDE		20	0.750211	2.02235	0	0.00435793	0.33	3820	tags=60%, list=10%, signal=67%
GOBP_REGULATION_OF_PROTEIN_LOCALIZATION_TO_MEMBRANE	GOBP_REGULATION_OF_PROTEIN_LOCALIZATION_TO_MEMBRANE		192	0.53956	2.02208	0	0.00435017	0.33	8262	tags=47%, list=23%, signal=61%
GOBP_POSITIVE_REGULATION_OF_CELL_CYCLE_ARREST	GOBP_POSITIVE_REGULATION_OF_CELL_CYCLE_ARREST		81	0.612554	2.02128	0	0.00436154	0.33	8015	tags=58%, list=22%, signal=74%
GOBP_SIGNAL_TRANSDUCTION_IN_RESPONSE_TO_DNA_DAMAGE	GOBP_SIGNAL_TRANSDUCTION_IN_RESPONSE_TO_DNA_DAMAGE		130	0.586282	2.01994	0	0.00439313	0.33	10127	tags=64%, list=28%, signal=88%
GOBP_NEGATIVE_REGULATION_OF_PEPTIDYL_TYROSINE_PHOSPHORYLATION	GOBP_NEGATIVE_REGULATION_OF_PEPTIDYL_TYROSINE_PHOSPHORYLATION		56	0.634831	2.01988	0	0.00440438	0.33	5744	tags=43%, list=16%, signal=51%
GOBP_REGULATION_OF_PEPTIDASE_ACTIVITY	GOBP_REGULATION_OF_PEPTIDASE_ACTIVITY		441	0.502321	2.01876	0	0.004461	0.33	11117	tags=54%, list=31%, signal=76%
GOBP_PROTEIN_TARGETING_TO_LYSOSOME	GOBP_PROTEIN_TARGETING_TO_LYSOSOME		23	0.701831	2.01794	0.0166667	0.00451055	0.33	5134	tags=43%, list=14%, signal=51%
GOBP_DENDRITE_MORPHOGENESIS	GOBP_DENDRITE_MORPHOGENESIS		139	0.54004	2.01781	0	0.0045026	0.33	10794	tags=55%, list=30%, signal=77%
GOBP_PLATELET_AGGREGATION	GOBP_PLATELET_AGGREGATION		62	0.64606	2.01753	0	0.00451358	0.33	8037	tags=55%, list=22%, signal=70%
GOBP_SENSORY_PERCEPTION_OF_PAIN	GOBP_SENSORY_PERCEPTION_OF_PAIN		98	0.500478	2.01752	0	0.00450566	0.33	13399	tags=62%, list=37%, signal=98%
GOBP_REGULATION_OF_RESPONSE_TO_CYTOKINE_STIMULUS	GOBP_REGULATION_OF_RESPONSE_TO_CYTOKINE_STIMULUS		186	0.595023	2.01723	0	0.00449777	0.33	8604	tags=53%, list=24%, signal=69%
GOBP_RESPONSE_TO_ATP	GOBP_RESPONSE_TO_ATP		31	0.603841	2.01711	0	0.0045087	0.33	8374	tags=52%, list=23%, signal=67%
GOBP_REGULATION_OF_MACROPHAGE_ACTIVATION	GOBP_REGULATION_OF_MACROPHAGE_ACTIVATION		58	0.619499	2.0163	0	0.00450083	0.33	8900	tags=57%, list=24%, signal=75%
GOBP_CARBOHYDRATE_CATABOLIC_PROCESS	GOBP_CARBOHYDRATE_CATABOLIC_PROCESS		197	0.528428	2.01606	0.0181818	0.00449299	0.33	11607	tags=59%, list=32%, signal=86%
GOBP_INNATE_IMMUNE_RESPONSE_ACTIVATING_SIGNAL_TRANSDUCTION	GOBP_INNATE_IMMUNE_RESPONSE_ACTIVATING_SIGNAL_TRANSDUCTION		117	0.568969	2.01561	0	0.00448518	0.33	6114	tags=39%, list=17%, signal=47%
GOBP_PURINE_NUCLEOTIDE_TRANSPORT	GOBP_PURINE_NUCLEOTIDE_TRANSPORT		25	0.626763	2.01515	0	0.00449689	0.34	7627	tags=44%, list=21%, signal=56%
GOBP_PHOSPHATIDYLINOSITOL_METABOLIC_PROCESS	GOBP_PHOSPHATIDYLINOSITOL_METABOLIC_PROCESS		186	0.530122	2.01472	0	0.00454794	0.34	8558	tags=45%, list=24%, signal=58%
GOBP_NOTCH_SIGNALING_PATHWAY	GOBP_NOTCH_SIGNALING_PATHWAY		184	0.519722	2.01416	0	0.00459611	0.35	12180	tags=64%, list=33%, signal=95%
GOBP_CHEMICAL_SYNAPTIC_TRANSMISSION_POSTSYNAPTIC	GOBP_CHEMICAL_SYNAPTIC_TRANSMISSION_POSTSYNAPTIC		105	0.502028	2.0138	0	0.00458817	0.35	11852	tags=58%, list=33%, signal=86%
GOBP_CELL_KILLING	GOBP_CELL_KILLING		176	0.626827	2.01358	0	0.00458026	0.35	6435	tags=52%, list=18%, signal=63%
GOBP_GLYCEROPHOSPHOLIPID_CATABOLIC_PROCESS	GOBP_GLYCEROPHOSPHOLIPID_CATABOLIC_PROCESS		32	0.615632	2.01322	0	0.00460938	0.35	8082	tags=53%, list=22%, signal=68%
GOBP_PROTEIN_ACYLATION	GOBP_PROTEIN_ACYLATION		240	0.559322	2.0132	0	0.00460146	0.35	11607	tags=62%, list=32%, signal=91%
GOBP_POSITIVE_REGULATION_OF_RESPONSE_TO_BIOTIC_STIMULUS	GOBP_POSITIVE_REGULATION_OF_RESPONSE_TO_BIOTIC_STIMULUS		253	0.56825	2.01308	0.0204082	0.00459356	0.35	9636	tags=55%, list=26%, signal=74%
GOBP_OLIGODENDROCYTE_DEVELOPMENT	GOBP_OLIGODENDROCYTE_DEVELOPMENT		43	0.575554	2.01219	0	0.0045857	0.35	11532	tags=58%, list=32%, signal=85%
GOBP_SOMATIC_DIVERSIFICATION_OF_IMMUNOGLOBULINS	GOBP_SOMATIC_DIVERSIFICATION_OF_IMMUNOGLOBULINS		64	0.617933	2.01204	0	0.00457786	0.35	10344	tags=70%, list=28%, signal=98%
GOBP_CELLULAR_COMPONENT_MAINTENANCE	GOBP_CELLULAR_COMPONENT_MAINTENANCE		62	0.535388	2.01201	0	0.00457005	0.35	7451	tags=42%, list=20%, signal=53%
GOBP_SOMATIC_DIVERSIFICATION_OF_IMMUNE_RECEPTORS	GOBP_SOMATIC_DIVERSIFICATION_OF_IMMUNE_RECEPTORS		75	0.60255	2.01196	0	0.00456226	0.35	10344	tags=67%, list=28%, signal=93%
GOBP_NEUROTRANSMITTER_TRANSPORT	GOBP_NEUROTRANSMITTER_TRANSPORT		208	0.482087	2.01174	0	0.00457278	0.35	12810	tags=59%, list=35%, signal=91%
GOBP_REGIONALIZATION	GOBP_REGIONALIZATION		326	0.466479	2.01172	0	0.00456502	0.35	12342	tags=52%, list=34%, signal=78%
GOBP_REGULATION_OF_PROTEIN_TYROSINE_KINASE_ACTIVITY	GOBP_REGULATION_OF_PROTEIN_TYROSINE_KINASE_ACTIVITY		93	0.55287	2.01157	0	0.00455728	0.35	6558	tags=41%, list=18%, signal=50%
GOBP_REGULATION_OF_ANTIGEN_PROCESSING_AND_PRESENTATION	GOBP_REGULATION_OF_ANTIGEN_PROCESSING_AND_PRESENTATION		20	0.805415	2.01152	0	0.00454957	0.35	6118	tags=80%, list=17%, signal=96%
GOBP_DNA_DAMAGE_RESPONSE_SIGNAL_TRANSDUCTION_BY_P53_CLASS_MEDIATOR	GOBP_DNA_DAMAGE_RESPONSE_SIGNAL_TRANSDUCTION_BY_P53_CLASS_MEDIATOR		106	0.581819	2.01149	0	0.00454189	0.35	10344	tags=63%, list=28%, signal=88%
GOBP_POSITIVE_REGULATION_OF_EPITHELIAL_CELL_DIFFERENTIATION	GOBP_POSITIVE_REGULATION_OF_EPITHELIAL_CELL_DIFFERENTIATION		59	0.481942	2.01119	0	0.00453423	0.35	11613	tags=53%, list=32%, signal=77%
GOBP_HIPPOCAMPUS_DEVELOPMENT	GOBP_HIPPOCAMPUS_DEVELOPMENT		73	0.547918	2.01114	0	0.00452659	0.35	12221	tags=63%, list=34%, signal=95%
GOBP_REGULATION_OF_HISTONE_MODIFICATION	GOBP_REGULATION_OF_HISTONE_MODIFICATION		140	0.574553	2.01038	0	0.00457645	0.35	8233	tags=48%, list=23%, signal=62%
GOBP_POSITIVE_REGULATION_OF_EXCITATORY_POSTSYNAPTIC_POTENTIAL	GOBP_POSITIVE_REGULATION_OF_EXCITATORY_POSTSYNAPTIC_POTENTIAL		27	0.668747	2.00996	0	0.00456877	0.35	9550	tags=70%, list=26%, signal=95%
GOBP_COLLAGEN_CATABOLIC_PROCESS	GOBP_COLLAGEN_CATABOLIC_PROCESS		47	0.601375	2.00986	0	0.00456112	0.35	10936	tags=70%, list=30%, signal=100%
GOBP_INFLAMMATORY_RESPONSE_TO_ANTIGENIC_STIMULUS	GOBP_INFLAMMATORY_RESPONSE_TO_ANTIGENIC_STIMULUS		59	0.581082	2.00949	0	0.00457147	0.35	10714	tags=58%, list=29%, signal=82%
GOBP_T_CELL_CYTOKINE_PRODUCTION	GOBP_T_CELL_CYTOKINE_PRODUCTION		36	0.690277	2.00944	0	0.00456383	0.35	5923	tags=58%, list=16%, signal=70%
GOBP_INTEGRIN_MEDIATED_SIGNALING_PATHWAY	GOBP_INTEGRIN_MEDIATED_SIGNALING_PATHWAY		105	0.640898	2.00937	0	0.00455623	0.35	8642	tags=58%, list=24%, signal=76%
GOBP_B_CELL_MEDIATED_IMMUNITY	GOBP_B_CELL_MEDIATED_IMMUNITY		215	0.579748	2.00915	0	0.00454865	0.35	11478	tags=63%, list=32%, signal=92%
GOBP_POSITIVE_REGULATION_OF_ENDOTHELIAL_CELL_MIGRATION	GOBP_POSITIVE_REGULATION_OF_ENDOTHELIAL_CELL_MIGRATION		123	0.534184	2.00894	0	0.00454109	0.35	8874	tags=45%, list=24%, signal=59%
GOBP_REGULATION_OF_APOPTOTIC_SIGNALING_PATHWAY	GOBP_REGULATION_OF_APOPTOTIC_SIGNALING_PATHWAY		344	0.523511	2.00881	0	0.00453356	0.35	9649	tags=49%, list=27%, signal=66%
GOBP_HISTONE_DEACETYLATION	GOBP_HISTONE_DEACETYLATION		76	0.638003	2.00762	0	0.00461894	0.35	7374	tags=51%, list=20%, signal=64%
GOBP_RESPONSE_TO_UV	GOBP_RESPONSE_TO_UV		146	0.577035	2.0075	0	0.00461131	0.35	10505	tags=63%, list=29%, signal=88%
GOBP_COGNITION	GOBP_COGNITION		276	0.486532	2.0072	0	0.00462144	0.35	10201	tags=48%, list=28%, signal=66%
GOBP_NEGATIVE_REGULATION_OF_HEMOPOIESIS	GOBP_NEGATIVE_REGULATION_OF_HEMOPOIESIS		104	0.596533	2.00707	0	0.00463092	0.35	10573	tags=63%, list=29%, signal=89%
GOBP_SUPEROXIDE_METABOLIC_PROCESS	GOBP_SUPEROXIDE_METABOLIC_PROCESS		68	0.581563	2.00649	0	0.00466034	0.35	6172	tags=47%, list=17%, signal=57%
GOBP_POLYSACCHARIDE_BIOSYNTHETIC_PROCESS	GOBP_POLYSACCHARIDE_BIOSYNTHETIC_PROCESS		78	0.533331	2.00588	0	0.00468799	0.35	8828	tags=50%, list=24%, signal=66%
GOBP_POSITIVE_REGULATION_OF_MYELOID_CELL_DIFFERENTIATION	GOBP_POSITIVE_REGULATION_OF_MYELOID_CELL_DIFFERENTIATION		102	0.546536	2.0056	0	0.00470418	0.36	7162	tags=41%, list=20%, signal=51%
GOBP_POSITIVE_REGULATION_OF_CATABOLIC_PROCESS	GOBP_POSITIVE_REGULATION_OF_CATABOLIC_PROCESS		449	0.526673	2.00543	0	0.00471624	0.36	8404	tags=44%, list=23%, signal=56%
GOBP_POSITIVE_REGULATION_OF_FAT_CELL_DIFFERENTIATION	GOBP_POSITIVE_REGULATION_OF_FAT_CELL_DIFFERENTIATION		64	0.542532	2.0044	0	0.00477212	0.38	8725	tags=42%, list=24%, signal=55%
GOBP_IMPORT_INTO_CELL	GOBP_IMPORT_INTO_CELL		230	0.451495	2.00423	0	0.00476434	0.38	12309	tags=51%, list=34%, signal=76%
GOBP_PROTEIN_LOCALIZATION_TO_MICROTUBULE_ORGANIZING_CENTER	GOBP_PROTEIN_LOCALIZATION_TO_MICROTUBULE_ORGANIZING_CENTER		35	0.678536	2.00374	0.0185185	0.00477621	0.38	6532	tags=54%, list=18%, signal=66%
GOBP_DNA_MODIFICATION	GOBP_DNA_MODIFICATION		118	0.556666	2.00366	0	0.00476844	0.38	11108	tags=54%, list=31%, signal=78%
GOBP_RESPONSE_TO_MONOSACCHARIDE	GOBP_RESPONSE_TO_MONOSACCHARIDE		194	0.489909	2.00356	0	0.00477815	0.38	12637	tags=57%, list=35%, signal=87%
GOBP_OSTEOCLAST_DIFFERENTIATION	GOBP_OSTEOCLAST_DIFFERENTIATION		92	0.595193	2.00342	0	0.00477041	0.38	7261	tags=47%, list=20%, signal=58%
GOBP_REGULATION_OF_PEPTIDE_HORMONE_SECRETION	GOBP_REGULATION_OF_PEPTIDE_HORMONE_SECRETION		209	0.472851	2.00328	0	0.00476269	0.38	10121	tags=45%, list=28%, signal=62%
GOBP_CELLULAR_RESPONSE_TO_HYDROGEN_PEROXIDE	GOBP_CELLULAR_RESPONSE_TO_HYDROGEN_PEROXIDE		84	0.567083	2.003	0	0.00477176	0.38	6025	tags=42%, list=17%, signal=50%
GOBP_MUSCLE_CELL_DIFFERENTIATION	GOBP_MUSCLE_CELL_DIFFERENTIATION		351	0.493686	2.00299	0	0.00476406	0.38	9366	tags=42%, list=26%, signal=56%
GOBP_INSULIN_SECRETION_INVOLVED_IN_CELLULAR_RESPONSE_TO_GLUCOSE_STIMULUS	GOBP_INSULIN_SECRETION_INVOLVED_IN_CELLULAR_RESPONSE_TO_GLUCOSE_STIMULUS		65	0.52922	2.00288	0	0.00475639	0.38	8805	tags=45%, list=24%, signal=59%
GOBP_PROTEIN_KINASE_B_SIGNALING	GOBP_PROTEIN_KINASE_B_SIGNALING		262	0.496391	2.00279	0	0.00474874	0.38	8816	tags=42%, list=24%, signal=56%
GOBP_DENDRITIC_SPINE_DEVELOPMENT	GOBP_DENDRITIC_SPINE_DEVELOPMENT		98	0.562232	2.0025	0	0.00477671	0.38	9925	tags=57%, list=27%, signal=78%
GOBP_POSITIVE_REGULATION_OF_MYOBLAST_FUSION	GOBP_POSITIVE_REGULATION_OF_MYOBLAST_FUSION		15	0.739456	2.00241	0	0.00476905	0.38	6411	tags=67%, list=18%, signal=81%
GOBP_NOREPINEPHRINE_TRANSPORT	GOBP_NOREPINEPHRINE_TRANSPORT		24	0.646996	2.00228	0	0.00481323	0.39	5805	tags=54%, list=16%, signal=64%
GOBP_POSITIVE_REGULATION_OF_GRANULOCYTE_CHEMOTAXIS	GOBP_POSITIVE_REGULATION_OF_GRANULOCYTE_CHEMOTAXIS		27	0.656459	2.00225	0	0.00480554	0.39	5274	tags=48%, list=14%, signal=56%
GOBP_REGULATION_OF_NUCLEOCYTOPLASMIC_TRANSPORT	GOBP_REGULATION_OF_NUCLEOCYTOPLASMIC_TRANSPORT		103	0.570693	2.00203	0	0.00481502	0.39	10413	tags=62%, list=29%, signal=87%
GOBP_SIGNAL_TRANSDUCTION_IN_ABSENCE_OF_LIGAND	GOBP_SIGNAL_TRANSDUCTION_IN_ABSENCE_OF_LIGAND		66	0.554764	2.00159	0	0.00480735	0.39	8136	tags=50%, list=22%, signal=64%
GOBP_NEGATIVE_REGULATION_OF_ACTIN_FILAMENT_POLYMERIZATION	GOBP_NEGATIVE_REGULATION_OF_ACTIN_FILAMENT_POLYMERIZATION		61	0.612806	2.00147	0	0.00479971	0.39	8401	tags=54%, list=23%, signal=70%
GOBP_POSITIVE_REGULATION_OF_DNA_METABOLIC_PROCESS	GOBP_POSITIVE_REGULATION_OF_DNA_METABOLIC_PROCESS		198	0.587214	2.00105	0	0.0048354	0.39	10344	tags=61%, list=28%, signal=85%
GOBP_HOMOTYPIC_CELL_CELL_ADHESION	GOBP_HOMOTYPIC_CELL_CELL_ADHESION		85	0.605878	2.00104	0	0.00482774	0.39	7615	tags=48%, list=21%, signal=61%
GOBP_REGULATION_OF_CD8_POSITIVE_ALPHA_BETA_T_CELL_ACTIVATION	GOBP_REGULATION_OF_CD8_POSITIVE_ALPHA_BETA_T_CELL_ACTIVATION		19	0.904405	2.00098	0	0.0048201	0.39	2950	tags=84%, list=8%, signal=92%
GOBP_INTERLEUKIN_10_PRODUCTION	GOBP_INTERLEUKIN_10_PRODUCTION		61	0.661801	2.00087	0.0212766	0.00481249	0.39	7371	tags=57%, list=20%, signal=72%
GOBP_POSITIVE_REGULATION_OF_BLOOD_VESSEL_ENDOTHELIAL_CELL_MIGRATION	GOBP_POSITIVE_REGULATION_OF_BLOOD_VESSEL_ENDOTHELIAL_CELL_MIGRATION		70	0.550597	2.00085	0	0.0048049	0.39	8874	tags=47%, list=24%, signal=62%
GOBP_ORGANIC_ACID_TRANSPORT	GOBP_ORGANIC_ACID_TRANSPORT		324	0.433946	2.00049	0	0.00484958	0.39	12210	tags=50%, list=34%, signal=75%
GOBP_MONOCARBOXYLIC_ACID_TRANSPORT	GOBP_MONOCARBOXYLIC_ACID_TRANSPORT		178	0.425284	2.00027	0	0.00484196	0.39	12173	tags=48%, list=33%, signal=72%
GOBP_REGULATION_OF_MYELOID_LEUKOCYTE_DIFFERENTIATION	GOBP_REGULATION_OF_MYELOID_LEUKOCYTE_DIFFERENTIATION		117	0.559359	1.99991	0	0.00485284	0.39	10573	tags=56%, list=29%, signal=79%
GOBP_NUCLEOTIDE_TRANSPORT	GOBP_NUCLEOTIDE_TRANSPORT		32	0.575846	1.99991	0	0.00484523	0.39	7627	tags=38%, list=21%, signal=47%
GOBP_REGULATION_OF_FAT_CELL_DIFFERENTIATION	GOBP_REGULATION_OF_FAT_CELL_DIFFERENTIATION		133	0.52755	1.99987	0	0.00483765	0.39	11304	tags=54%, list=31%, signal=78%
GOBP_DEVELOPMENTAL_GROWTH_INVOLVED_IN_MORPHOGENESIS	GOBP_DEVELOPMENTAL_GROWTH_INVOLVED_IN_MORPHOGENESIS		224	0.532293	1.99975	0	0.00483009	0.39	10634	tags=50%, list=29%, signal=70%
GOBP_POSITIVE_REGULATION_OF_PHAGOCYTOSIS	GOBP_POSITIVE_REGULATION_OF_PHAGOCYTOSIS		65	0.671036	1.99971	0	0.00483932	0.39	7075	tags=63%, list=19%, signal=78%
GOBP_POSITIVE_REGULATION_OF_PROTEIN_CATABOLIC_PROCESS	GOBP_POSITIVE_REGULATION_OF_PROTEIN_CATABOLIC_PROCESS		225	0.546205	1.99945	0	0.00488564	0.39	9366	tags=48%, list=26%, signal=65%
GOBP_POSITIVE_REGULATION_OF_I_KAPPAB_KINASE_NF_KAPPAB_SIGNALING	GOBP_POSITIVE_REGULATION_OF_I_KAPPAB_KINASE_NF_KAPPAB_SIGNALING		181	0.602462	1.99793	0	0.00496269	0.39	6946	tags=47%, list=19%, signal=58%
GOBP_VESICLE_MEDIATED_TRANSPORT_IN_SYNAPSE	GOBP_VESICLE_MEDIATED_TRANSPORT_IN_SYNAPSE		193	0.529054	1.99745	0	0.00498942	0.39	11648	tags=56%, list=32%, signal=82%
GOBP_REGULATION_OF_B_CELL_PROLIFERATION	GOBP_REGULATION_OF_B_CELL_PROLIFERATION		61	0.686641	1.99742	0	0.00498168	0.39	8516	tags=77%, list=23%, signal=100%
GOBP_CEREBELLAR_CORTEX_DEVELOPMENT	GOBP_CEREBELLAR_CORTEX_DEVELOPMENT		44	0.589587	1.9969	0	0.00508205	0.39	10285	tags=64%, list=28%, signal=89%
GOBP_FC_RECEPTOR_SIGNALING_PATHWAY	GOBP_FC_RECEPTOR_SIGNALING_PATHWAY		238	0.568091	1.99685	0	0.0050742	0.39	9856	tags=52%, list=27%, signal=71%
GOBP_POSITIVE_REGULATION_OF_ERK1_AND_ERK2_CASCADE	GOBP_POSITIVE_REGULATION_OF_ERK1_AND_ERK2_CASCADE		205	0.53327	1.99677	0	0.00506636	0.39	11504	tags=60%, list=32%, signal=87%
GOBP_NUCLEOSIDE_METABOLIC_PROCESS	GOBP_NUCLEOSIDE_METABOLIC_PROCESS		103	0.544068	1.99674	0	0.00505856	0.39	10935	tags=57%, list=30%, signal=82%
GOBP_GLUTAMATE_RECEPTOR_SIGNALING_PATHWAY	GOBP_GLUTAMATE_RECEPTOR_SIGNALING_PATHWAY		53	0.521554	1.99655	0	0.00506731	0.39	6442	tags=36%, list=18%, signal=43%
GOBP_CYCLIC_NUCLEOTIDE_BIOSYNTHETIC_PROCESS	GOBP_CYCLIC_NUCLEOTIDE_BIOSYNTHETIC_PROCESS		22	0.624953	1.99616	0	0.0050801	0.39	6021	tags=36%, list=17%, signal=44%
GOBP_POSITIVE_REGULATION_OF_T_CELL_MEDIATED_CYTOTOXICITY	GOBP_POSITIVE_REGULATION_OF_T_CELL_MEDIATED_CYTOTOXICITY		28	0.762366	1.99605	0	0.00510632	0.39	5443	tags=75%, list=15%, signal=88%
GOBP_NEGATIVE_REGULATION_OF_PROTEIN_DEPHOSPHORYLATION	GOBP_NEGATIVE_REGULATION_OF_PROTEIN_DEPHOSPHORYLATION		65	0.531488	1.99581	0	0.00513271	0.39	13256	tags=63%, list=36%, signal=99%
GOBP_POSITIVE_REGULATION_OF_TRANSLATIONAL_INITIATION	GOBP_POSITIVE_REGULATION_OF_TRANSLATIONAL_INITIATION		30	0.666073	1.9958	0	0.00512486	0.39	6761	tags=50%, list=19%, signal=61%
GOBP_RESPONSE_TO_METAL_ION	GOBP_RESPONSE_TO_METAL_ION		351	0.482123	1.99577	0	0.00511704	0.39	10823	tags=50%, list=30%, signal=71%
GOBP_ACTIVATION_OF_CYSTEINE_TYPE_ENDOPEPTIDASE_ACTIVITY	GOBP_ACTIVATION_OF_CYSTEINE_TYPE_ENDOPEPTIDASE_ACTIVITY		15	0.74631	1.9957	0	0.00512729	0.4	7056	tags=80%, list=19%, signal=99%
GOBP_REGULATION_OF_AMYLOID_BETA_CLEARANCE	GOBP_REGULATION_OF_AMYLOID_BETA_CLEARANCE		17	0.718123	1.99547	0	0.00513585	0.4	6761	tags=59%, list=19%, signal=72%
GOBP_ORGANELLE_FISSION	GOBP_ORGANELLE_FISSION		481	0.558334	1.9952	0	0.00512804	0.4	8211	tags=49%, list=23%, signal=62%
GOBP_GLAND_DEVELOPMENT	GOBP_GLAND_DEVELOPMENT		413	0.470775	1.99499	0	0.00513657	0.4	12207	tags=52%, list=34%, signal=78%
GOBP_RECEPTOR_METABOLIC_PROCESS	GOBP_RECEPTOR_METABOLIC_PROCESS		167	0.517877	1.99399	0	0.00512879	0.4	11623	tags=56%, list=32%, signal=81%
GOBP_ALCOHOL_METABOLIC_PROCESS	GOBP_ALCOHOL_METABOLIC_PROCESS		372	0.474328	1.99386	0	0.00512103	0.4	10551	tags=45%, list=29%, signal=62%
GOBP_G_PROTEIN_COUPLED_GLUTAMATE_RECEPTOR_SIGNALING_PATHWAY	GOBP_G_PROTEIN_COUPLED_GLUTAMATE_RECEPTOR_SIGNALING_PATHWAY		15	0.64261	1.9938	0	0.00511329	0.4	6442	tags=40%, list=18%, signal=49%
GOBP_POSITIVE_REGULATION_OF_CD4_POSITIVE_ALPHA_BETA_T_CELL_DIFFERENTIATION	GOBP_POSITIVE_REGULATION_OF_CD4_POSITIVE_ALPHA_BETA_T_CELL_DIFFERENTIATION		31	0.78703	1.9938	0	0.00510558	0.4	5744	tags=77%, list=16%, signal=92%
GOBP_POSITIVE_REGULATION_OF_INTERLEUKIN_2_PRODUCTION	GOBP_POSITIVE_REGULATION_OF_INTERLEUKIN_2_PRODUCTION		30	0.74418	1.99373	0	0.00509789	0.4	5701	tags=67%, list=16%, signal=79%
GOBP_NEGATIVE_REGULATION_OF_HYDROLASE_ACTIVITY	GOBP_NEGATIVE_REGULATION_OF_HYDROLASE_ACTIVITY		444	0.478038	1.99365	0	0.00509023	0.4	11074	tags=49%, list=30%, signal=69%
GOBP_NEGATIVE_REGULATION_OF_AUTOPHAGY	GOBP_NEGATIVE_REGULATION_OF_AUTOPHAGY		81	0.61216	1.99354	0	0.00508258	0.4	8179	tags=56%, list=22%, signal=72%
GOBP_ORGANOPHOSPHATE_ESTER_TRANSPORT	GOBP_ORGANOPHOSPHATE_ESTER_TRANSPORT		133	0.520771	1.99346	0	0.00509262	0.4	10526	tags=49%, list=29%, signal=69%
GOBP_SYNAPSE_ASSEMBLY	GOBP_SYNAPSE_ASSEMBLY		173	0.502002	1.99344	0	0.00508499	0.4	10371	tags=47%, list=29%, signal=65%
GOBP_NEGATIVE_REGULATION_OF_CELL_CYCLE_G1_S_PHASE_TRANSITION	GOBP_NEGATIVE_REGULATION_OF_CELL_CYCLE_G1_S_PHASE_TRANSITION		115	0.568529	1.99337	0	0.0050929	0.4	10070	tags=59%, list=28%, signal=82%
GOBP_CELLULAR_RESPONSE_TO_PEPTIDE	GOBP_CELLULAR_RESPONSE_TO_PEPTIDE		389	0.497993	1.99312	0	0.00510134	0.4	13016	tags=60%, list=36%, signal=93%
GOBP_POSITIVE_REGULATION_OF_ESTABLISHMENT_OF_PROTEIN_LOCALIZATION_TO_MITOCHONDRION	GOBP_POSITIVE_REGULATION_OF_ESTABLISHMENT_OF_PROTEIN_LOCALIZATION_TO_MITOCHONDRION		57	0.64626	1.99274	0	0.00511124	0.4	7554	tags=58%, list=21%, signal=73%
GOBP_SYNAPTIC_VESICLE_EXOCYTOSIS	GOBP_SYNAPTIC_VESICLE_EXOCYTOSIS		103	0.546958	1.99257	0	0.00510364	0.4	12018	tags=62%, list=33%, signal=93%
GOBP_RESPONSE_TO_KETONE	GOBP_RESPONSE_TO_KETONE		193	0.514516	1.99246	0	0.00509605	0.4	12288	tags=58%, list=34%, signal=86%
GOBP_RESPONSE_TO_FUNGUS	GOBP_RESPONSE_TO_FUNGUS		53	0.561177	1.99223	0	0.00510444	0.4	10450	tags=57%, list=29%, signal=79%
GOBP_POSITIVE_REGULATION_OF_INTRACELLULAR_PROTEIN_TRANSPORT	GOBP_POSITIVE_REGULATION_OF_INTRACELLULAR_PROTEIN_TRANSPORT		177	0.561031	1.99191	0	0.00509688	0.4	8404	tags=50%, list=23%, signal=64%
GOBP_GLYCEROLIPID_BIOSYNTHETIC_PROCESS	GOBP_GLYCEROLIPID_BIOSYNTHETIC_PROCESS		265	0.494613	1.99172	0	0.00508934	0.4	8879	tags=42%, list=24%, signal=55%
GOBP_DNA_METHYLATION_OR_DEMETHYLATION	GOBP_DNA_METHYLATION_OR_DEMETHYLATION		96	0.552312	1.99146	0	0.00513546	0.4	9820	tags=47%, list=27%, signal=64%
GOBP_MONOSACCHARIDE_CATABOLIC_PROCESS	GOBP_MONOSACCHARIDE_CATABOLIC_PROCESS		62	0.594058	1.99134	0	0.00512789	0.4	6306	tags=48%, list=17%, signal=58%
GOBP_POSITIVE_REGULATION_OF_CHEMOTAXIS	GOBP_POSITIVE_REGULATION_OF_CHEMOTAXIS		139	0.552411	1.99129	0	0.00513565	0.4	8562	tags=44%, list=24%, signal=57%
GOBP_NEGATIVE_REGULATION_OF_CELL_CYCLE_PHASE_TRANSITION	GOBP_NEGATIVE_REGULATION_OF_CELL_CYCLE_PHASE_TRANSITION		257	0.570687	1.9912	0	0.0051281	0.4	10163	tags=60%, list=28%, signal=83%
GOBP_CELLULAR_CARBOHYDRATE_BIOSYNTHETIC_PROCESS	GOBP_CELLULAR_CARBOHYDRATE_BIOSYNTHETIC_PROCESS		86	0.53696	1.99113	0	0.00512057	0.4	8828	tags=49%, list=24%, signal=64%
GOBP_REGULATION_OF_MYELOID_CELL_DIFFERENTIATION	GOBP_REGULATION_OF_MYELOID_CELL_DIFFERENTIATION		255	0.502205	1.99096	0	0.00511306	0.4	9357	tags=45%, list=26%, signal=60%
GOBP_RESPONSE_TO_EXTRACELLULAR_STIMULUS	GOBP_RESPONSE_TO_EXTRACELLULAR_STIMULUS		476	0.486816	1.99091	0	0.00510557	0.4	13107	tags=62%, list=36%, signal=95%
GOBP_POSITIVE_REGULATION_OF_LEUKOCYTE_CHEMOTAXIS	GOBP_POSITIVE_REGULATION_OF_LEUKOCYTE_CHEMOTAXIS		91	0.588516	1.99086	0	0.00509811	0.4	9463	tags=56%, list=26%, signal=76%
GOBP_NEGATIVE_REGULATION_OF_LEUKOCYTE_APOPTOTIC_PROCESS	GOBP_NEGATIVE_REGULATION_OF_LEUKOCYTE_APOPTOTIC_PROCESS		46	0.611744	1.99086	0	0.00509067	0.4	8189	tags=61%, list=23%, signal=78%
GOBP_POSITIVE_REGULATION_OF_INTERLEUKIN_10_PRODUCTION	GOBP_POSITIVE_REGULATION_OF_INTERLEUKIN_10_PRODUCTION		38	0.674501	1.99081	0.02	0.00508325	0.4	7371	tags=58%, list=20%, signal=73%
GOBP_NEGATIVE_REGULATION_OF_MITOTIC_CELL_CYCLE	GOBP_NEGATIVE_REGULATION_OF_MITOTIC_CELL_CYCLE		311	0.562121	1.99078	0	0.00507585	0.4	9915	tags=56%, list=27%, signal=76%
GOBP_POSITIVE_REGULATION_OF_TRANSMEMBRANE_TRANSPORT	GOBP_POSITIVE_REGULATION_OF_TRANSMEMBRANE_TRANSPORT		205	0.49329	1.99046	0	0.00506847	0.4	12513	tags=57%, list=34%, signal=86%
GOBP_CELL_JUNCTION_ASSEMBLY	GOBP_CELL_JUNCTION_ASSEMBLY		424	0.492545	1.98997	0	0.00506111	0.4	10603	tags=47%, list=29%, signal=66%
GOBP_POSITIVE_REGULATION_OF_CALCIUM_ION_TRANSPORT	GOBP_POSITIVE_REGULATION_OF_CALCIUM_ION_TRANSPORT		118	0.511419	1.98981	0	0.00507034	0.4	9455	tags=47%, list=26%, signal=64%
GOBP_P38MAPK_CASCADE	GOBP_P38MAPK_CASCADE		48	0.630929	1.98973	0	0.005063	0.4	8065	tags=58%, list=22%, signal=75%
GOBP_REGULATION_OF_SMALL_MOLECULE_METABOLIC_PROCESS	GOBP_REGULATION_OF_SMALL_MOLECULE_METABOLIC_PROCESS		434	0.482666	1.98955	0	0.00507068	0.4	10645	tags=48%, list=29%, signal=67%
GOBP_POSITIVE_REGULATION_OF_CELL_CYCLE_G1_S_PHASE_TRANSITION	GOBP_POSITIVE_REGULATION_OF_CELL_CYCLE_G1_S_PHASE_TRANSITION		54	0.522751	1.98879	0	0.0050954	0.4	9889	tags=46%, list=27%, signal=63%
GOBP_AMYLOID_PRECURSOR_PROTEIN_METABOLIC_PROCESS	GOBP_AMYLOID_PRECURSOR_PROTEIN_METABOLIC_PROCESS		86	0.485011	1.98872	0	0.00508805	0.4	8167	tags=38%, list=22%, signal=49%
GOBP_ANTERIOR_POSTERIOR_PATTERN_SPECIFICATION	GOBP_ANTERIOR_POSTERIOR_PATTERN_SPECIFICATION		203	0.464456	1.98857	0	0.0050962	0.4	12829	tags=53%, list=35%, signal=82%
GOBP_NON_CANONICAL_WNT_SIGNALING_PATHWAY	GOBP_NON_CANONICAL_WNT_SIGNALING_PATHWAY		153	0.543974	1.98758	0	0.00515166	0.4	12186	tags=60%, list=33%, signal=90%
GOBP_NEGATIVE_REGULATION_OF_T_CELL_APOPTOTIC_PROCESS	GOBP_NEGATIVE_REGULATION_OF_T_CELL_APOPTOTIC_PROCESS		20	0.677516	1.9873	0.0181818	0.00514427	0.4	2808	tags=50%, list=8%, signal=54%
GOBP_NEGATIVE_REGULATION_OF_LYMPHOCYTE_APOPTOTIC_PROCESS	GOBP_NEGATIVE_REGULATION_OF_LYMPHOCYTE_APOPTOTIC_PROCESS		31	0.618621	1.98724	0	0.0051369	0.4	2808	tags=42%, list=8%, signal=45%
GOBP_NEGATIVE_REGULATION_OF_IMMUNE_EFFECTOR_PROCESS	GOBP_NEGATIVE_REGULATION_OF_IMMUNE_EFFECTOR_PROCESS		125	0.60753	1.98718	0	0.00512955	0.4	7523	tags=53%, list=21%, signal=66%
GOBP_NEGATIVE_REGULATION_OF_AXON_EXTENSION_INVOLVED_IN_AXON_GUIDANCE	GOBP_NEGATIVE_REGULATION_OF_AXON_EXTENSION_INVOLVED_IN_AXON_GUIDANCE		26	0.628426	1.98698	0	0.00512222	0.4	8461	tags=50%, list=23%, signal=65%
GOBP_DENDRITIC_SPINE_MORPHOGENESIS	GOBP_DENDRITIC_SPINE_MORPHOGENESIS		60	0.555669	1.98675	0	0.00511492	0.4	10463	tags=57%, list=29%, signal=79%
GOBP_EYE_MORPHOGENESIS	GOBP_EYE_MORPHOGENESIS		143	0.491855	1.98567	0	0.00512294	0.4	11885	tags=53%, list=33%, signal=79%
GOBP_MONOAMINE_TRANSPORT	GOBP_MONOAMINE_TRANSPORT		79	0.515679	1.98554	0	0.00511566	0.4	10349	tags=48%, list=28%, signal=67%
GOBP_REGULATION_OF_VOLTAGE_GATED_CALCIUM_CHANNEL_ACTIVITY	GOBP_REGULATION_OF_VOLTAGE_GATED_CALCIUM_CHANNEL_ACTIVITY		34	0.568882	1.98539	0.0181818	0.00512366	0.4	8846	tags=56%, list=24%, signal=74%
GOBP_REGULATION_OF_DEFENSE_RESPONSE_TO_VIRUS	GOBP_REGULATION_OF_DEFENSE_RESPONSE_TO_VIRUS		69	0.624357	1.98515	0	0.00513164	0.4	6068	tags=54%, list=17%, signal=64%
GOBP_REGULATION_OF_LYMPHOCYTE_MIGRATION	GOBP_REGULATION_OF_LYMPHOCYTE_MIGRATION		63	0.608417	1.98514	0.0392157	0.00512437	0.4	10301	tags=67%, list=28%, signal=93%
GOBP_PROTEIN_K63_LINKED_UBIQUITINATION	GOBP_PROTEIN_K63_LINKED_UBIQUITINATION		57	0.606067	1.98511	0	0.00511712	0.4	8139	tags=51%, list=22%, signal=65%
GOBP_REGULATION_OF_INFLAMMATORY_RESPONSE_TO_ANTIGENIC_STIMULUS	GOBP_REGULATION_OF_INFLAMMATORY_RESPONSE_TO_ANTIGENIC_STIMULUS		29	0.670465	1.98493	0	0.00510989	0.4	3488	tags=45%, list=10%, signal=50%
GOBP_POSITIVE_REGULATION_OF_LIPID_LOCALIZATION	GOBP_POSITIVE_REGULATION_OF_LIPID_LOCALIZATION		109	0.513735	1.98481	0	0.00510269	0.4	13203	tags=61%, list=36%, signal=95%
GOBP_ACUTE_INFLAMMATORY_RESPONSE_TO_ANTIGENIC_STIMULUS	GOBP_ACUTE_INFLAMMATORY_RESPONSE_TO_ANTIGENIC_STIMULUS		23	0.631988	1.9847	0	0.0050955	0.4	6089	tags=48%, list=17%, signal=57%
GOBP_RESPONSE_TO_AMPHETAMINE	GOBP_RESPONSE_TO_AMPHETAMINE		30	0.576506	1.98447	0	0.00510529	0.4	9002	tags=53%, list=25%, signal=71%
GOBP_REGULATION_OF_ISOTYPE_SWITCHING	GOBP_REGULATION_OF_ISOTYPE_SWITCHING		35	0.683852	1.98421	0	0.00515027	0.4	4729	tags=54%, list=13%, signal=62%
GOBP_PURINE_CONTAINING_COMPOUND_CATABOLIC_PROCESS	GOBP_PURINE_CONTAINING_COMPOUND_CATABOLIC_PROCESS		51	0.55799	1.98394	0	0.00516439	0.4	9454	tags=55%, list=26%, signal=74%
GOBP_REGULATION_OF_T_CELL_DIFFERENTIATION_IN_THYMUS	GOBP_REGULATION_OF_T_CELL_DIFFERENTIATION_IN_THYMUS		22	0.64413	1.98391	0	0.00515716	0.4	7907	tags=59%, list=22%, signal=75%
GOBP_GRANULOCYTE_MIGRATION	GOBP_GRANULOCYTE_MIGRATION		143	0.594453	1.98385	0.0185185	0.00514995	0.4	9901	tags=58%, list=27%, signal=79%
GOBP_RESPONSE_TO_ETHANOL	GOBP_RESPONSE_TO_ETHANOL		126	0.466894	1.9837	0	0.00515777	0.4	10482	tags=52%, list=29%, signal=72%
GOBP_POSITIVE_REGULATION_OF_TUMOR_NECROSIS_FACTOR_SUPERFAMILY_CYTOKINE_PRODUCTION	GOBP_POSITIVE_REGULATION_OF_TUMOR_NECROSIS_FACTOR_SUPERFAMILY_CYTOKINE_PRODUCTION		89	0.610337	1.98301	0.0196078	0.00516738	0.4	9059	tags=61%, list=25%, signal=81%
GOBP_PEPTIDYL_THREONINE_MODIFICATION	GOBP_PEPTIDYL_THREONINE_MODIFICATION		125	0.570233	1.98284	0	0.00519598	0.4	10181	tags=58%, list=28%, signal=80%
GOBP_POSITIVE_REGULATION_OF_EPIDERMIS_DEVELOPMENT	GOBP_POSITIVE_REGULATION_OF_EPIDERMIS_DEVELOPMENT		31	0.567201	1.98271	0	0.00518876	0.4	9333	tags=48%, list=26%, signal=65%
GOBP_RESPONSE_TO_DRUG	GOBP_RESPONSE_TO_DRUG		359	0.467325	1.98235	0	0.00524833	0.41	12359	tags=55%, list=34%, signal=83%
GOBP_NUCLEAR_TRANSPORT	GOBP_NUCLEAR_TRANSPORT		343	0.564029	1.9819	0.0322581	0.00525738	0.41	10490	tags=60%, list=29%, signal=84%
GOBP_RAB_PROTEIN_SIGNAL_TRANSDUCTION	GOBP_RAB_PROTEIN_SIGNAL_TRANSDUCTION		21	0.710543	1.98176	0	0.0052501	0.41	5627	tags=52%, list=15%, signal=62%
GOBP_NUCLEOSIDE_MONOPHOSPHATE_METABOLIC_PROCESS	GOBP_NUCLEOSIDE_MONOPHOSPHATE_METABOLIC_PROCESS		74	0.566164	1.98142	0	0.00524284	0.41	12253	tags=68%, list=34%, signal=102%
GOBP_DEMETHYLATION	GOBP_DEMETHYLATION		72	0.568044	1.98135	0	0.0052356	0.41	7817	tags=46%, list=21%, signal=58%
GOBP_POSITIVE_REGULATION_OF_P38MAPK_CASCADE	GOBP_POSITIVE_REGULATION_OF_P38MAPK_CASCADE		29	0.66738	1.98119	0	0.00522837	0.41	8065	tags=62%, list=22%, signal=80%
GOBP_CELLULAR_GLUCOSE_HOMEOSTASIS	GOBP_CELLULAR_GLUCOSE_HOMEOSTASIS		143	0.476311	1.98116	0	0.00522117	0.41	14078	tags=63%, list=39%, signal=102%
GOBP_NEGATIVE_REGULATION_OF_LEUKOCYTE_MEDIATED_IMMUNITY	GOBP_NEGATIVE_REGULATION_OF_LEUKOCYTE_MEDIATED_IMMUNITY		53	0.673109	1.98098	0.0208333	0.00521399	0.41	6171	tags=58%, list=17%, signal=70%
GOBP_SIGNAL_TRANSDUCTION_BY_P53_CLASS_MEDIATOR	GOBP_SIGNAL_TRANSDUCTION_BY_P53_CLASS_MEDIATOR		262	0.572506	1.9808	0	0.00522159	0.41	10344	tags=60%, list=28%, signal=84%
GOBP_PEPTIDYL_LYSINE_MODIFICATION	GOBP_PEPTIDYL_LYSINE_MODIFICATION		388	0.557614	1.98078	0	0.00521443	0.41	10747	tags=56%, list=30%, signal=79%
GOBP_MITOTIC_CELL_CYCLE_CHECKPOINT	GOBP_MITOTIC_CELL_CYCLE_CHECKPOINT		158	0.624559	1.98077	0	0.00520729	0.41	8080	tags=60%, list=22%, signal=77%
GOBP_CORTICAL_ACTIN_CYTOSKELETON_ORGANIZATION	GOBP_CORTICAL_ACTIN_CYTOSKELETON_ORGANIZATION		38	0.661136	1.98012	0	0.00523066	0.41	7451	tags=63%, list=20%, signal=79%
GOBP_NEGATIVE_REGULATION_OF_ION_TRANSPORT	GOBP_NEGATIVE_REGULATION_OF_ION_TRANSPORT		308	0.470267	1.97885	0	0.0053176	0.41	10349	tags=45%, list=28%, signal=63%
GOBP_REGULATION_OF_RNA_SPLICING	GOBP_REGULATION_OF_RNA_SPLICING		144	0.594962	1.97879	0	0.00531034	0.41	9603	tags=61%, list=26%, signal=83%
GOBP_REGULATION_OF_TISSUE_REMODELING	GOBP_REGULATION_OF_TISSUE_REMODELING		79	0.574954	1.97879	0	0.00530311	0.41	10628	tags=56%, list=29%, signal=79%
GOBP_NEGATIVE_REGULATION_OF_INTERLEUKIN_8_PRODUCTION	GOBP_NEGATIVE_REGULATION_OF_INTERLEUKIN_8_PRODUCTION		36	0.531357	1.97847	0	0.00533757	0.41	7693	tags=42%, list=21%, signal=53%
GOBP_TEMPERATURE_HOMEOSTASIS	GOBP_TEMPERATURE_HOMEOSTASIS		171	0.529948	1.97831	0	0.00535852	0.41	9385	tags=51%, list=26%, signal=69%
GOBP_ASTROCYTE_ACTIVATION	GOBP_ASTROCYTE_ACTIVATION		24	0.634651	1.97809	0.0169492	0.00535125	0.41	6761	tags=58%, list=19%, signal=72%
GOBP_SYNAPTIC_MEMBRANE_ADHESION	GOBP_SYNAPTIC_MEMBRANE_ADHESION		25	0.627765	1.97785	0	0.00534399	0.41	4834	tags=36%, list=13%, signal=41%
GOBP_REGULATION_OF_DOUBLE_STRAND_BREAK_REPAIR	GOBP_REGULATION_OF_DOUBLE_STRAND_BREAK_REPAIR		86	0.620386	1.97779	0.0169492	0.00533676	0.41	8255	tags=64%, list=23%, signal=83%
GOBP_DNA_DEALKYLATION	GOBP_DNA_DEALKYLATION		34	0.611491	1.9777	0	0.00532955	0.41	5468	tags=44%, list=15%, signal=52%
GOBP_POSITIVE_REGULATION_OF_CELL_MORPHOGENESIS_INVOLVED_IN_DIFFERENTIATION	GOBP_POSITIVE_REGULATION_OF_CELL_MORPHOGENESIS_INVOLVED_IN_DIFFERENTIATION		78	0.589236	1.97737	0	0.00535275	0.41	7075	tags=46%, list=19%, signal=57%
GOBP_NEURON_APOPTOTIC_PROCESS	GOBP_NEURON_APOPTOTIC_PROCESS		229	0.490527	1.9773	0	0.00536186	0.41	12594	tags=58%, list=35%, signal=88%
GOBP_HOMEOSTASIS_OF_NUMBER_OF_CELLS	GOBP_HOMEOSTASIS_OF_NUMBER_OF_CELLS		248	0.544137	1.97724	0	0.00535465	0.41	9971	tags=54%, list=27%, signal=73%
GOBP_POSITIVE_REGULATION_OF_INTERLEUKIN_6_PRODUCTION	GOBP_POSITIVE_REGULATION_OF_INTERLEUKIN_6_PRODUCTION		84	0.607233	1.97708	0	0.00538186	0.42	8516	tags=56%, list=23%, signal=73%
GOBP_POSITIVE_REGULATION_OF_DENDRITIC_SPINE_DEVELOPMENT	GOBP_POSITIVE_REGULATION_OF_DENDRITIC_SPINE_DEVELOPMENT		42	0.604579	1.97643	0	0.00539458	0.42	6910	tags=48%, list=19%, signal=59%
GOBP_T_HELPER_1_TYPE_IMMUNE_RESPONSE	GOBP_T_HELPER_1_TYPE_IMMUNE_RESPONSE		41	0.71445	1.9764	0.0196078	0.00538734	0.42	6171	tags=61%, list=17%, signal=73%
GOBP_MICROTUBULE_POLYMERIZATION	GOBP_MICROTUBULE_POLYMERIZATION		77	0.598848	1.97632	0	0.00538013	0.42	7431	tags=53%, list=20%, signal=67%
GOBP_LYMPHOCYTE_HOMEOSTASIS	GOBP_LYMPHOCYTE_HOMEOSTASIS		57	0.668169	1.97588	0	0.00540305	0.42	5455	tags=56%, list=15%, signal=66%
GOBP_CLATHRIN_DEPENDENT_ENDOCYTOSIS	GOBP_CLATHRIN_DEPENDENT_ENDOCYTOSIS		46	0.64525	1.97584	0	0.00539584	0.42	9481	tags=63%, list=26%, signal=85%
GOBP_HORMONE_TRANSPORT	GOBP_HORMONE_TRANSPORT		312	0.453905	1.9754	0	0.00538864	0.42	13278	tags=56%, list=36%, signal=88%
GOBP_RESPONSE_TO_TEMPERATURE_STIMULUS	GOBP_RESPONSE_TO_TEMPERATURE_STIMULUS		227	0.492038	1.97505	0	0.00541191	0.42	12094	tags=61%, list=33%, signal=90%
GOBP_NEGATIVE_REGULATION_OF_CATABOLIC_PROCESS	GOBP_NEGATIVE_REGULATION_OF_CATABOLIC_PROCESS		307	0.531027	1.9746	0	0.0054328	0.42	10900	tags=54%, list=30%, signal=76%
GOBP_HISTONE_H3_DEACETYLATION	GOBP_HISTONE_H3_DEACETYLATION		19	0.774855	1.97459	0	0.00542559	0.42	5714	tags=63%, list=16%, signal=75%
GOBP_NEGATIVE_REGULATION_OF_INNATE_IMMUNE_RESPONSE	GOBP_NEGATIVE_REGULATION_OF_INNATE_IMMUNE_RESPONSE		64	0.692352	1.97442	0	0.00547894	0.42	7945	tags=70%, list=22%, signal=90%
GOBP_SPINDLE_ORGANIZATION	GOBP_SPINDLE_ORGANIZATION		180	0.646381	1.97406	0	0.00554331	0.42	8148	tags=63%, list=22%, signal=80%
GOBP_PEPTIDYL_LYSINE_ACETYLATION	GOBP_PEPTIDYL_LYSINE_ACETYLATION		167	0.578128	1.97395	0	0.00556441	0.42	11607	tags=61%, list=32%, signal=89%
GOBP_CARBOXYLIC_ACID_TRANSPORT	GOBP_CARBOXYLIC_ACID_TRANSPORT		284	0.424496	1.97391	0	0.00555706	0.42	12173	tags=48%, list=33%, signal=71%
GOBP_PEPTIDYL_L_CYSTEINE_S_PALMITOYLATION	GOBP_PEPTIDYL_L_CYSTEINE_S_PALMITOYLATION		24	0.665086	1.97386	0	0.00554973	0.42	9175	tags=67%, list=25%, signal=89%
GOBP_NEGATIVE_REGULATION_OF_EXTRINSIC_APOPTOTIC_SIGNALING_PATHWAY	GOBP_NEGATIVE_REGULATION_OF_EXTRINSIC_APOPTOTIC_SIGNALING_PATHWAY		103	0.539759	1.97321	0	0.00557201	0.42	8236	tags=47%, list=23%, signal=60%
GOBP_CHEMOKINE_PRODUCTION	GOBP_CHEMOKINE_PRODUCTION		93	0.595903	1.97295	0.0178571	0.00557836	0.42	8174	tags=56%, list=22%, signal=72%
GOBP_NEGATIVE_REGULATION_OF_NEURON_APOPTOTIC_PROCESS	GOBP_NEGATIVE_REGULATION_OF_NEURON_APOPTOTIC_PROCESS		135	0.497343	1.97277	0	0.00559144	0.43	13295	tags=61%, list=37%, signal=97%
GOBP_POSITIVE_REGULATION_OF_DENDRITE_MORPHOGENESIS	GOBP_POSITIVE_REGULATION_OF_DENDRITE_MORPHOGENESIS		35	0.629943	1.97271	0	0.0055841	0.43	6910	tags=51%, list=19%, signal=63%
GOBP_NEGATIVE_REGULATION_OF_DEPHOSPHORYLATION	GOBP_NEGATIVE_REGULATION_OF_DEPHOSPHORYLATION		110	0.527592	1.97269	0	0.00557678	0.43	10358	tags=46%, list=28%, signal=65%
GOBP_POSTSYNAPTIC_SPECIALIZATION_ASSEMBLY	GOBP_POSTSYNAPTIC_SPECIALIZATION_ASSEMBLY		21	0.63723	1.97255	0	0.00556948	0.43	5250	tags=43%, list=14%, signal=50%
GOBP_PROTEIN_ACETYLATION	GOBP_PROTEIN_ACETYLATION		198	0.560613	1.97247	0	0.0055622	0.43	11607	tags=61%, list=32%, signal=89%
GOBP_SYNAPTIC_VESICLE_RECYCLING	GOBP_SYNAPTIC_VESICLE_RECYCLING		72	0.593166	1.97201	0	0.00557068	0.43	10062	tags=60%, list=28%, signal=82%
GOBP_NEGATIVE_REGULATION_OF_CELL_CYCLE_PROCESS	GOBP_NEGATIVE_REGULATION_OF_CELL_CYCLE_PROCESS		346	0.55271	1.97173	0.0175439	0.00559278	0.43	10163	tags=56%, list=28%, signal=77%
GOBP_AMINOGLYCAN_METABOLIC_PROCESS	GOBP_AMINOGLYCAN_METABOLIC_PROCESS		171	0.541847	1.9716	0	0.00560083	0.43	9470	tags=52%, list=26%, signal=70%
GOBP_SENSORY_ORGAN_MORPHOGENESIS	GOBP_SENSORY_ORGAN_MORPHOGENESIS		244	0.466536	1.97159	0	0.00559355	0.43	12093	tags=51%, list=33%, signal=76%
GOBP_REGULATION_OF_LONG_TERM_SYNAPTIC_POTENTIATION	GOBP_REGULATION_OF_LONG_TERM_SYNAPTIC_POTENTIATION		45	0.572607	1.9715	0	0.00558628	0.43	7533	tags=47%, list=21%, signal=59%
GOBP_AMEBOIDAL_TYPE_CELL_MIGRATION	GOBP_AMEBOIDAL_TYPE_CELL_MIGRATION		450	0.502265	1.97094	0	0.00560825	0.43	8901	tags=42%, list=24%, signal=55%
GOBP_POSITIVE_REGULATION_OF_MACROPHAGE_CHEMOTAXIS	GOBP_POSITIVE_REGULATION_OF_MACROPHAGE_CHEMOTAXIS		17	0.763105	1.97091	0	0.00560098	0.43	4750	tags=53%, list=13%, signal=61%
GOBP_RESPONSE_TO_PROSTAGLANDIN	GOBP_RESPONSE_TO_PROSTAGLANDIN		30	0.61564	1.97054	0	0.00562155	0.43	7518	tags=50%, list=21%, signal=63%
GOBP_EMBRYONIC_ORGAN_MORPHOGENESIS	GOBP_EMBRYONIC_ORGAN_MORPHOGENESIS		276	0.489118	1.97009	0	0.00565683	0.43	12409	tags=57%, list=34%, signal=86%
GOBP_MYELOID_LEUKOCYTE_MIGRATION	GOBP_MYELOID_LEUKOCYTE_MIGRATION		211	0.571331	1.96987	0	0.00569282	0.43	9901	tags=55%, list=27%, signal=76%
GOBP_ERK1_AND_ERK2_CASCADE	GOBP_ERK1_AND_ERK2_CASCADE		312	0.523192	1.96949	0	0.00568549	0.43	10850	tags=53%, list=30%, signal=74%
GOBP_POSITIVE_REGULATION_OF_BINDING	GOBP_POSITIVE_REGULATION_OF_BINDING		170	0.540003	1.96881	0	0.0057942	0.43	8374	tags=48%, list=23%, signal=62%
GOBP_RETROGRADE_TRANSPORT_ENDOSOME_TO_PLASMA_MEMBRANE	GOBP_RETROGRADE_TRANSPORT_ENDOSOME_TO_PLASMA_MEMBRANE		30	0.682497	1.96848	0	0.00581484	0.43	6608	tags=57%, list=18%, signal=69%
GOBP_NEGATIVE_REGULATION_OF_OXIDATIVE_STRESS_INDUCED_CELL_DEATH	GOBP_NEGATIVE_REGULATION_OF_OXIDATIVE_STRESS_INDUCED_CELL_DEATH		42	0.613957	1.96765	0	0.00585224	0.43	8212	tags=55%, list=23%, signal=71%
GOBP_MITOTIC_G1_S_TRANSITION_CHECKPOINT	GOBP_MITOTIC_G1_S_TRANSITION_CHECKPOINT		63	0.626733	1.96741	0	0.00588563	0.43	8015	tags=59%, list=22%, signal=75%
GOBP_DENDRITIC_CELL_DIFFERENTIATION	GOBP_DENDRITIC_CELL_DIFFERENTIATION		46	0.669219	1.96731	0	0.00587809	0.43	8447	tags=65%, list=23%, signal=85%
GOBP_POSITIVE_REGULATION_OF_INTERLEUKIN_4_PRODUCTION	GOBP_POSITIVE_REGULATION_OF_INTERLEUKIN_4_PRODUCTION		24	0.728342	1.96716	0	0.00588839	0.43	6171	tags=71%, list=17%, signal=85%
GOBP_PLACENTA_DEVELOPMENT	GOBP_PLACENTA_DEVELOPMENT		135	0.502227	1.96713	0	0.00588087	0.43	8071	tags=39%, list=22%, signal=50%
GOBP_IN_UTERO_EMBRYONIC_DEVELOPMENT	GOBP_IN_UTERO_EMBRYONIC_DEVELOPMENT		334	0.513577	1.96703	0	0.00587336	0.43	9913	tags=49%, list=27%, signal=66%
GOBP_POSITIVE_REGULATION_OF_NEUTROPHIL_MIGRATION	GOBP_POSITIVE_REGULATION_OF_NEUTROPHIL_MIGRATION		29	0.683527	1.96687	0	0.00586588	0.43	5274	tags=52%, list=14%, signal=60%
GOBP_NEGATIVE_REGULATION_OF_LYMPHOCYTE_MEDIATED_IMMUNITY	GOBP_NEGATIVE_REGULATION_OF_LYMPHOCYTE_MEDIATED_IMMUNITY		45	0.65975	1.96686	0.02	0.00585842	0.43	6171	tags=56%, list=17%, signal=67%
GOBP_POSITIVE_REGULATION_OF_LIPID_TRANSPORT	GOBP_POSITIVE_REGULATION_OF_LIPID_TRANSPORT		85	0.502471	1.96669	0	0.00586648	0.44	13067	tags=59%, list=36%, signal=92%
GOBP_PROTEIN_INSERTION_INTO_MITOCHONDRIAL_MEMBRANE_INVOLVED_IN_APOPTOTIC_SIGNALING_PATHWAY	GOBP_PROTEIN_INSERTION_INTO_MITOCHONDRIAL_MEMBRANE_INVOLVED_IN_APOPTOTIC_SIGNALING_PATHWAY		30	0.675007	1.96663	0	0.00585903	0.44	7554	tags=67%, list=21%, signal=84%
GOBP_NUCLEOBASE_CONTAINING_SMALL_MOLECULE_BIOSYNTHETIC_PROCESS	GOBP_NUCLEOBASE_CONTAINING_SMALL_MOLECULE_BIOSYNTHETIC_PROCESS		114	0.535058	1.96616	0	0.00589507	0.44	9185	tags=54%, list=25%, signal=71%
GOBP_POSITIVE_REGULATION_OF_CYTOKINE_PRODUCTION_INVOLVED_IN_IMMUNE_RESPONSE	GOBP_POSITIVE_REGULATION_OF_CYTOKINE_PRODUCTION_INVOLVED_IN_IMMUNE_RESPONSE		53	0.673777	1.9659	0	0.00593795	0.45	6435	tags=60%, list=18%, signal=73%
GOBP_NEUROTROPHIN_SIGNALING_PATHWAY	GOBP_NEUROTROPHIN_SIGNALING_PATHWAY		38	0.607078	1.96583	0	0.00593045	0.45	7080	tags=47%, list=19%, signal=59%
GOBP_MODULATION_BY_SYMBIONT_OF_HOST_PROCESS	GOBP_MODULATION_BY_SYMBIONT_OF_HOST_PROCESS		37	0.647952	1.9658	0	0.00592296	0.45	11201	tags=76%, list=31%, signal=109%
GOBP_POSITIVE_REGULATION_OF_AXON_EXTENSION	GOBP_POSITIVE_REGULATION_OF_AXON_EXTENSION		39	0.625361	1.96579	0	0.00591549	0.45	7809	tags=51%, list=21%, signal=65%
GOBP_REGULATION_OF_CALCIUM_ION_TRANSMEMBRANE_TRANSPORT	GOBP_REGULATION_OF_CALCIUM_ION_TRANSMEMBRANE_TRANSPORT		143	0.521454	1.96549	0	0.00593802	0.46	7508	tags=43%, list=21%, signal=54%
GOBP_REGULATION_OF_BIOLOGICAL_PROCESS_INVOLVED_IN_SYMBIOTIC_INTERACTION	GOBP_REGULATION_OF_BIOLOGICAL_PROCESS_INVOLVED_IN_SYMBIOTIC_INTERACTION		197	0.564334	1.96541	0	0.00594535	0.46	9974	tags=55%, list=27%, signal=76%
GOBP_NEURON_PROJECTION_EXTENSION_INVOLVED_IN_NEURON_PROJECTION_GUIDANCE	GOBP_NEURON_PROJECTION_EXTENSION_INVOLVED_IN_NEURON_PROJECTION_GUIDANCE		37	0.611221	1.96525	0	0.00593789	0.46	8461	tags=46%, list=23%, signal=60%
GOBP_NEGATIVE_REGULATION_OF_G_PROTEIN_COUPLED_RECEPTOR_SIGNALING_PATHWAY	GOBP_NEGATIVE_REGULATION_OF_G_PROTEIN_COUPLED_RECEPTOR_SIGNALING_PATHWAY		49	0.614188	1.96524	0	0.00593043	0.46	9493	tags=61%, list=26%, signal=83%
GOBP_RESPONSE_TO_PROSTAGLANDIN_E	GOBP_RESPONSE_TO_PROSTAGLANDIN_E		23	0.639889	1.9652	0.0212766	0.00594162	0.46	7387	tags=52%, list=20%, signal=65%
GOBP_CARBOHYDRATE_HOMEOSTASIS	GOBP_CARBOHYDRATE_HOMEOSTASIS		227	0.463068	1.96513	0	0.00593418	0.46	14078	tags=61%, list=39%, signal=99%
GOBP_REGULATION_OF_SYNCYTIUM_FORMATION_BY_PLASMA_MEMBRANE_FUSION	GOBP_REGULATION_OF_SYNCYTIUM_FORMATION_BY_PLASMA_MEMBRANE_FUSION		26	0.68954	1.96504	0	0.0059402	0.46	7085	tags=62%, list=19%, signal=76%
GOBP_REGULATION_OF_DNA_METABOLIC_PROCESS	GOBP_REGULATION_OF_DNA_METABOLIC_PROCESS		348	0.556708	1.96438	0	0.00600329	0.46	10413	tags=59%, list=29%, signal=81%
GOBP_REGULATION_OF_PROTEIN_LOCALIZATION_TO_CELL_PERIPHERY	GOBP_REGULATION_OF_PROTEIN_LOCALIZATION_TO_CELL_PERIPHERY		119	0.572786	1.96416	0	0.00600881	0.46	8595	tags=53%, list=24%, signal=69%
GOBP_REGULATION_OF_INTRACELLULAR_TRANSPORT	GOBP_REGULATION_OF_INTRACELLULAR_TRANSPORT		345	0.521346	1.96385	0	0.00603107	0.46	10413	tags=54%, list=29%, signal=75%
GOBP_ASTROCYTE_DEVELOPMENT	GOBP_ASTROCYTE_DEVELOPMENT		41	0.59324	1.96344	0	0.00603856	0.46	10181	tags=66%, list=28%, signal=91%
GOBP_PROTEIN_PHOSPHOPANTETHEINYLATION	GOBP_PROTEIN_PHOSPHOPANTETHEINYLATION		330	0.516025	1.96337	0	0.00603106	0.46	9899	tags=48%, list=27%, signal=65%
GOBP_REGULATION_OF_HORMONE_SECRETION	GOBP_REGULATION_OF_HORMONE_SECRETION		260	0.452278	1.96331	0	0.00602358	0.46	13467	tags=58%, list=37%, signal=91%
GOBP_PEPTIDYL_TYROSINE_AUTOPHOSPHORYLATION	GOBP_PEPTIDYL_TYROSINE_AUTOPHOSPHORYLATION		21	0.660123	1.96301	0	0.0060307	0.46	9624	tags=67%, list=26%, signal=91%
GOBP_PHOSPHATIDYLINOSITOL_PHOSPHORYLATION	GOBP_PHOSPHATIDYLINOSITOL_PHOSPHORYLATION		56	0.590322	1.96281	0	0.00604941	0.46	9643	tags=59%, list=27%, signal=80%
GOBP_POSITIVE_REGULATION_OF_LEUKOCYTE_APOPTOTIC_PROCESS	GOBP_POSITIVE_REGULATION_OF_LEUKOCYTE_APOPTOTIC_PROCESS		26	0.677977	1.96275	0.04	0.00605606	0.46	4046	tags=50%, list=11%, signal=56%
GOBP_NEGATIVE_REGULATION_OF_MUSCLE_CELL_DIFFERENTIATION	GOBP_NEGATIVE_REGULATION_OF_MUSCLE_CELL_DIFFERENTIATION		63	0.514316	1.96264	0	0.00604859	0.46	9105	tags=41%, list=25%, signal=55%
GOBP_POSITIVE_REGULATION_OF_RECEPTOR_SIGNALING_PATHWAY_VIA_STAT	GOBP_POSITIVE_REGULATION_OF_RECEPTOR_SIGNALING_PATHWAY_VIA_STAT		48	0.542419	1.96193	0	0.00610185	0.46	11426	tags=60%, list=31%, signal=88%
GOBP_POSITIVE_REGULATION_OF_EPITHELIAL_CELL_PROLIFERATION	GOBP_POSITIVE_REGULATION_OF_EPITHELIAL_CELL_PROLIFERATION		197	0.492198	1.96183	0	0.00610711	0.46	12737	tags=55%, list=35%, signal=85%
GOBP_REGULATION_OF_PROTEIN_CATABOLIC_PROCESS	GOBP_REGULATION_OF_PROTEIN_CATABOLIC_PROCESS		381	0.527305	1.96138	0	0.00611282	0.46	10592	tags=52%, list=29%, signal=73%
GOBP_REGULATION_OF_LEUKOCYTE_MIGRATION	GOBP_REGULATION_OF_LEUKOCYTE_MIGRATION		201	0.574121	1.96136	0	0.00610531	0.46	10352	tags=59%, list=28%, signal=82%
GOBP_TYROSINE_PHOSPHORYLATION_OF_STAT_PROTEIN	GOBP_TYROSINE_PHOSPHORYLATION_OF_STAT_PROTEIN		85	0.547051	1.96132	0	0.00609782	0.46	8236	tags=46%, list=23%, signal=59%
GOBP_PHOSPHOLIPID_TRANSPORT	GOBP_PHOSPHOLIPID_TRANSPORT		94	0.541521	1.96026	0	0.00614384	0.46	10750	tags=55%, list=30%, signal=78%
GOBP_LIMBIC_SYSTEM_DEVELOPMENT	GOBP_LIMBIC_SYSTEM_DEVELOPMENT		98	0.516427	1.96025	0	0.00613632	0.46	12221	tags=59%, list=34%, signal=89%
GOBP_POSITIVE_REGULATION_OF_MUSCLE_CELL_DIFFERENTIATION	GOBP_POSITIVE_REGULATION_OF_MUSCLE_CELL_DIFFERENTIATION		81	0.531993	1.95994	0	0.00615718	0.46	10153	tags=48%, list=28%, signal=67%
GOBP_MACROMOLECULE_DEACYLATION	GOBP_MACROMOLECULE_DEACYLATION		108	0.582571	1.95984	0	0.00614966	0.46	7374	tags=45%, list=20%, signal=57%
GOBP_REGULATION_OF_PROTEIN_ACETYLATION	GOBP_REGULATION_OF_PROTEIN_ACETYLATION		75	0.555115	1.95978	0	0.00614216	0.46	11879	tags=60%, list=33%, signal=89%
GOBP_CELLULAR_RESPONSE_TO_EXTRACELLULAR_STIMULUS	GOBP_CELLULAR_RESPONSE_TO_EXTRACELLULAR_STIMULUS		234	0.548022	1.95935	0	0.00615164	0.46	12557	tags=65%, list=35%, signal=99%
GOBP_REGULATION_OF_CHOLESTEROL_EFFLUX	GOBP_REGULATION_OF_CHOLESTEROL_EFFLUX		41	0.546897	1.95895	0	0.00614416	0.46	9121	tags=51%, list=25%, signal=68%
GOBP_REGULATION_OF_CALCIUM_MEDIATED_SIGNALING	GOBP_REGULATION_OF_CALCIUM_MEDIATED_SIGNALING		66	0.569159	1.95891	0	0.00613669	0.46	7153	tags=44%, list=20%, signal=55%
GOBP_REGULATION_OF_NEURON_DIFFERENTIATION	GOBP_REGULATION_OF_NEURON_DIFFERENTIATION		188	0.473322	1.95888	0	0.00612925	0.46	11979	tags=51%, list=33%, signal=75%
GOBP_ACTIN_FILAMENT_DEPOLYMERIZATION	GOBP_ACTIN_FILAMENT_DEPOLYMERIZATION		58	0.614244	1.95864	0	0.00613484	0.46	7387	tags=50%, list=20%, signal=63%
GOBP_POSITIVE_REGULATION_OF_CELLULAR_PROTEIN_CATABOLIC_PROCESS	GOBP_POSITIVE_REGULATION_OF_CELLULAR_PROTEIN_CATABOLIC_PROCESS		150	0.552561	1.95863	0	0.00612742	0.46	8509	tags=46%, list=23%, signal=60%
GOBP_INOSITOL_PHOSPHATE_METABOLIC_PROCESS	GOBP_INOSITOL_PHOSPHATE_METABOLIC_PROCESS		70	0.580233	1.9584	0	0.00613301	0.46	8322	tags=50%, list=23%, signal=65%
GOBP_ACTIVATION_OF_PHOSPHOLIPASE_C_ACTIVITY	GOBP_ACTIVATION_OF_PHOSPHOLIPASE_C_ACTIVITY		32	0.617486	1.95838	0	0.0061256	0.46	5711	tags=44%, list=16%, signal=52%
GOBP_POSITIVE_REGULATION_OF_CATION_TRANSMEMBRANE_TRANSPORT	GOBP_POSITIVE_REGULATION_OF_CATION_TRANSMEMBRANE_TRANSPORT		140	0.498327	1.95823	0	0.00611821	0.46	12429	tags=58%, list=34%, signal=88%
GOBP_INOSITOL_LIPID_MEDIATED_SIGNALING	GOBP_INOSITOL_LIPID_MEDIATED_SIGNALING		194	0.529941	1.95813	0	0.00611084	0.46	8137	tags=44%, list=22%, signal=57%
GOBP_HINDBRAIN_MORPHOGENESIS	GOBP_HINDBRAIN_MORPHOGENESIS		42	0.612445	1.95811	0	0.00611642	0.46	10518	tags=67%, list=29%, signal=94%
GOBP_NEGATIVE_REGULATION_OF_INTERLEUKIN_10_PRODUCTION	GOBP_NEGATIVE_REGULATION_OF_INTERLEUKIN_10_PRODUCTION		22	0.713264	1.9577	0	0.00618019	0.46	3488	tags=59%, list=10%, signal=65%
GOBP_CAMP_METABOLIC_PROCESS	GOBP_CAMP_METABOLIC_PROCESS		22	0.604096	1.95758	0	0.0061869	0.46	9883	tags=59%, list=27%, signal=81%
GOBP_MOLTING_CYCLE	GOBP_MOLTING_CYCLE		104	0.487375	1.95733	0	0.00620839	0.46	12003	tags=55%, list=33%, signal=82%
GOBP_NEURAL_PRECURSOR_CELL_PROLIFERATION	GOBP_NEURAL_PRECURSOR_CELL_PROLIFERATION		137	0.526371	1.95721	0	0.00620096	0.46	9150	tags=46%, list=25%, signal=61%
GOBP_REGULATION_OF_MACROPHAGE_CHEMOTAXIS	GOBP_REGULATION_OF_MACROPHAGE_CHEMOTAXIS		27	0.651281	1.95708	0	0.00619354	0.46	4750	tags=44%, list=13%, signal=51%
GOBP_COLUMNAR_CUBOIDAL_EPITHELIAL_CELL_DIFFERENTIATION	GOBP_COLUMNAR_CUBOIDAL_EPITHELIAL_CELL_DIFFERENTIATION		80	0.497345	1.95703	0	0.0061986	0.46	9810	tags=48%, list=27%, signal=65%
GOBP_NEGATIVE_REGULATION_OF_CARDIAC_MUSCLE_CELL_PROLIFERATION	GOBP_NEGATIVE_REGULATION_OF_CARDIAC_MUSCLE_CELL_PROLIFERATION		19	0.61657	1.95669	0	0.00621889	0.46	2284	tags=21%, list=6%, signal=22%
GOBP_SYNAPTIC_TRANSMISSION_GLUTAMATERGIC	GOBP_SYNAPTIC_TRANSMISSION_GLUTAMATERGIC		89	0.482462	1.95586	0	0.00624248	0.47	10025	tags=43%, list=28%, signal=59%
GOBP_REGULATION_OF_PROTEIN_DEPOLYMERIZATION	GOBP_REGULATION_OF_PROTEIN_DEPOLYMERIZATION		84	0.586768	1.95562	0	0.00627421	0.47	9003	tags=51%, list=25%, signal=68%
GOBP_RESPONSE_TO_ALKALOID	GOBP_RESPONSE_TO_ALKALOID		99	0.507302	1.95548	0	0.00628109	0.47	10240	tags=53%, list=28%, signal=73%
GOBP_TOR_SIGNALING	GOBP_TOR_SIGNALING		121	0.544863	1.95528	0	0.00627363	0.47	8137	tags=45%, list=22%, signal=58%
GOBP_REGULATION_OF_NATURAL_KILLER_CELL_ACTIVATION	GOBP_REGULATION_OF_NATURAL_KILLER_CELL_ACTIVATION		33	0.728577	1.95486	0	0.00632494	0.47	7894	tags=73%, list=22%, signal=93%
GOBP_DEOXYRIBOSE_PHOSPHATE_CATABOLIC_PROCESS	GOBP_DEOXYRIBOSE_PHOSPHATE_CATABOLIC_PROCESS		26	0.689361	1.95478	0	0.00631745	0.47	11108	tags=96%, list=31%, signal=138%
GOBP_REGULATION_OF_RECEPTOR_BINDING	GOBP_REGULATION_OF_RECEPTOR_BINDING		25	0.635104	1.95435	0	0.00636317	0.47	7402	tags=44%, list=20%, signal=55%
GOBP_NEGATIVE_REGULATION_OF_BLOOD_CIRCULATION	GOBP_NEGATIVE_REGULATION_OF_BLOOD_CIRCULATION		24	0.588059	1.95434	0	0.00635565	0.47	7005	tags=38%, list=19%, signal=46%
GOBP_REGULATION_OF_VASCULATURE_DEVELOPMENT	GOBP_REGULATION_OF_VASCULATURE_DEVELOPMENT		316	0.48898	1.95429	0	0.00634814	0.47	11879	tags=53%, list=33%, signal=77%
GOBP_POSITIVE_REGULATION_OF_VIRAL_PROCESS	GOBP_POSITIVE_REGULATION_OF_VIRAL_PROCESS		91	0.612134	1.95409	0	0.00634066	0.47	6505	tags=49%, list=18%, signal=60%
GOBP_ANTIGEN_PROCESSING_AND_PRESENTATION_OF_PEPTIDE_OR_POLYSACCHARIDE_ANTIGEN_VIA_MHC_CLASS_II	GOBP_ANTIGEN_PROCESSING_AND_PRESENTATION_OF_PEPTIDE_OR_POLYSACCHARIDE_ANTIGEN_VIA_MHC_CLASS_II		102	0.653994	1.95332	0	0.00638778	0.47	6439	tags=57%, list=18%, signal=69%
GOBP_NIK_NF_KAPPAB_SIGNALING	GOBP_NIK_NF_KAPPAB_SIGNALING		181	0.544279	1.95313	0.0188679	0.00639291	0.47	10730	tags=57%, list=29%, signal=81%
GOBP_PROTEIN_HOMOOLIGOMERIZATION	GOBP_PROTEIN_HOMOOLIGOMERIZATION		177	0.478577	1.95287	0	0.00639802	0.47	8440	tags=42%, list=23%, signal=54%
GOBP_REGULATION_OF_CALCIUM_ION_TRANSPORT_INTO_CYTOSOL	GOBP_REGULATION_OF_CALCIUM_ION_TRANSPORT_INTO_CYTOSOL		94	0.537618	1.95281	0	0.00639052	0.47	7371	tags=44%, list=20%, signal=55%
GOBP_NEURAL_TUBE_DEVELOPMENT	GOBP_NEURAL_TUBE_DEVELOPMENT		145	0.568165	1.95277	0	0.00638302	0.47	11929	tags=63%, list=33%, signal=94%
GOBP_NEGATIVE_REGULATION_OF_CYSTEINE_TYPE_ENDOPEPTIDASE_ACTIVITY	GOBP_NEGATIVE_REGULATION_OF_CYSTEINE_TYPE_ENDOPEPTIDASE_ACTIVITY		78	0.563922	1.95255	0	0.00638814	0.47	8212	tags=49%, list=23%, signal=63%
GOBP_REGULATION_OF_AMPA_RECEPTOR_ACTIVITY	GOBP_REGULATION_OF_AMPA_RECEPTOR_ACTIVITY		26	0.600122	1.95235	0	0.0064188	0.47	10058	tags=58%, list=28%, signal=80%
GOBP_CYTOKINE_PRODUCTION_INVOLVED_IN_IMMUNE_RESPONSE	GOBP_CYTOKINE_PRODUCTION_INVOLVED_IN_IMMUNE_RESPONSE		93	0.608127	1.95206	0	0.0064113	0.47	6025	tags=48%, list=17%, signal=58%
GOBP_ORGANIC_ACID_TRANSMEMBRANE_TRANSPORT	GOBP_ORGANIC_ACID_TRANSMEMBRANE_TRANSPORT		155	0.462891	1.95201	0	0.00640382	0.47	12210	tags=54%, list=34%, signal=81%
GOBP_MYOBLAST_DIFFERENTIATION	GOBP_MYOBLAST_DIFFERENTIATION		80	0.554321	1.95195	0	0.00639636	0.47	10780	tags=59%, list=30%, signal=83%
GOBP_REGULATION_OF_NEUROTRANSMITTER_LEVELS	GOBP_REGULATION_OF_NEUROTRANSMITTER_LEVELS		210	0.47753	1.95164	0	0.00640102	0.47	12810	tags=59%, list=35%, signal=91%
GOBP_SOMATIC_STEM_CELL_POPULATION_MAINTENANCE	GOBP_SOMATIC_STEM_CELL_POPULATION_MAINTENANCE		71	0.531677	1.95151	0	0.00639357	0.47	10017	tags=49%, list=28%, signal=68%
GOBP_RECEPTOR_RECYCLING	GOBP_RECEPTOR_RECYCLING		32	0.615384	1.95145	0	0.00638615	0.47	10122	tags=69%, list=28%, signal=95%
GOBP_NUCLEOBASE_CONTAINING_SMALL_MOLECULE_CATABOLIC_PROCESS	GOBP_NUCLEOBASE_CONTAINING_SMALL_MOLECULE_CATABOLIC_PROCESS		50	0.610144	1.95108	0	0.00640447	0.47	8255	tags=58%, list=23%, signal=75%
GOBP_REACTIVE_OXYGEN_SPECIES_METABOLIC_PROCESS	GOBP_REACTIVE_OXYGEN_SPECIES_METABOLIC_PROCESS		275	0.479054	1.95098	0	0.00639705	0.47	11629	tags=55%, list=32%, signal=80%
GOBP_REGULATION_OF_LIPID_LOCALIZATION	GOBP_REGULATION_OF_LIPID_LOCALIZATION		183	0.478737	1.95092	0	0.00638964	0.47	11620	tags=51%, list=32%, signal=75%
GOBP_NEGATIVE_REGULATION_OF_LIPID_BIOSYNTHETIC_PROCESS	GOBP_NEGATIVE_REGULATION_OF_LIPID_BIOSYNTHETIC_PROCESS		59	0.483788	1.95066	0	0.0064252	0.47	12630	tags=53%, list=35%, signal=80%
GOBP_REGULATION_OF_CHROMATIN_ORGANIZATION	GOBP_REGULATION_OF_CHROMATIN_ORGANIZATION		183	0.552212	1.95043	0	0.00643098	0.47	9257	tags=50%, list=25%, signal=67%
GOBP_INTERFERON_GAMMA_MEDIATED_SIGNALING_PATHWAY	GOBP_INTERFERON_GAMMA_MEDIATED_SIGNALING_PATHWAY		89	0.699786	1.95039	0	0.00643596	0.47	6558	tags=66%, list=18%, signal=81%
GOBP_TISSUE_MIGRATION	GOBP_TISSUE_MIGRATION		344	0.499646	1.95034	0	0.00642855	0.47	8901	tags=42%, list=24%, signal=55%
GOBP_NEGATIVE_REGULATION_OF_ACTIVATED_T_CELL_PROLIFERATION	GOBP_NEGATIVE_REGULATION_OF_ACTIVATED_T_CELL_PROLIFERATION		15	0.73572	1.95	0	0.00645826	0.47	4853	tags=67%, list=13%, signal=77%
GOBP_POSITIVE_REGULATION_OF_B_CELL_PROLIFERATION	GOBP_POSITIVE_REGULATION_OF_B_CELL_PROLIFERATION		40	0.665061	1.94972	0	0.00647514	0.47	10158	tags=83%, list=28%, signal=114%
GOBP_RESPONSE_TO_ACTIVITY	GOBP_RESPONSE_TO_ACTIVITY		68	0.54548	1.94948	0	0.00649507	0.47	11737	tags=65%, list=32%, signal=95%
GOBP_POSITIVE_REGULATION_OF_LIPID_METABOLIC_PROCESS	GOBP_POSITIVE_REGULATION_OF_LIPID_METABOLIC_PROCESS		148	0.512212	1.94929	0	0.00650144	0.47	10526	tags=49%, list=29%, signal=69%
GOBP_REGULATION_OF_NUCLEAR_DIVISION	GOBP_REGULATION_OF_NUCLEAR_DIVISION		134	0.583734	1.94924	0	0.00649399	0.47	8163	tags=53%, list=22%, signal=68%
GOBP_PRODUCTION_OF_SMALL_RNA_INVOLVED_IN_GENE_SILENCING_BY_RNA	GOBP_PRODUCTION_OF_SMALL_RNA_INVOLVED_IN_GENE_SILENCING_BY_RNA		56	0.594951	1.94887	0.0185185	0.00648656	0.47	8352	tags=55%, list=23%, signal=72%
GOBP_GLYCOSYL_COMPOUND_METABOLIC_PROCESS	GOBP_GLYCOSYL_COMPOUND_METABOLIC_PROCESS		128	0.518778	1.94886	0	0.00647915	0.47	10935	tags=53%, list=30%, signal=76%
GOBP_MATURE_B_CELL_DIFFERENTIATION_INVOLVED_IN_IMMUNE_RESPONSE	GOBP_MATURE_B_CELL_DIFFERENTIATION_INVOLVED_IN_IMMUNE_RESPONSE		26	0.702476	1.94866	0	0.00648403	0.47	4240	tags=62%, list=12%, signal=70%
GOBP_CANONICAL_WNT_SIGNALING_PATHWAY	GOBP_CANONICAL_WNT_SIGNALING_PATHWAY		330	0.504157	1.94773	0	0.00650716	0.47	9694	tags=45%, list=27%, signal=60%
GOBP_NEGATIVE_REGULATION_OF_EXTRINSIC_APOPTOTIC_SIGNALING_PATHWAY_VIA_DEATH_DOMAIN_RECEPTORS	GOBP_NEGATIVE_REGULATION_OF_EXTRINSIC_APOPTOTIC_SIGNALING_PATHWAY_VIA_DEATH_DOMAIN_RECEPTORS		41	0.654698	1.94765	0	0.00653421	0.48	6269	tags=59%, list=17%, signal=71%
GOBP_REGULATION_OF_PROTEIN_LOCALIZATION_TO_PLASMA_MEMBRANE	GOBP_REGULATION_OF_PROTEIN_LOCALIZATION_TO_PLASMA_MEMBRANE		98	0.551826	1.94734	0	0.00655124	0.48	8595	tags=50%, list=24%, signal=65%
GOBP_NEGATIVE_REGULATION_OF_CARBOHYDRATE_METABOLIC_PROCESS	GOBP_NEGATIVE_REGULATION_OF_CARBOHYDRATE_METABOLIC_PROCESS		50	0.546163	1.94703	0	0.00657454	0.48	8189	tags=46%, list=23%, signal=59%
GOBP_NEGATIVE_REGULATION_OF_RESPONSE_TO_DNA_DAMAGE_STIMULUS	GOBP_NEGATIVE_REGULATION_OF_RESPONSE_TO_DNA_DAMAGE_STIMULUS		82	0.572394	1.94669	0.0181818	0.00658005	0.48	10041	tags=61%, list=28%, signal=84%
GOBP_REGULATION_OF_VIRAL_LIFE_CYCLE	GOBP_REGULATION_OF_VIRAL_LIFE_CYCLE		148	0.580983	1.94642	0	0.00659813	0.48	9974	tags=58%, list=27%, signal=80%
GOBP_TUBE_FORMATION	GOBP_TUBE_FORMATION		140	0.538332	1.94638	0	0.00659065	0.48	11521	tags=56%, list=32%, signal=82%
GOBP_NEGATIVE_REGULATION_OF_ORGAN_GROWTH	GOBP_NEGATIVE_REGULATION_OF_ORGAN_GROWTH		37	0.534194	1.94629	0	0.00659536	0.48	6967	tags=32%, list=19%, signal=40%
GOBP_FAT_CELL_DIFFERENTIATION	GOBP_FAT_CELL_DIFFERENTIATION		218	0.506745	1.94627	0	0.0065879	0.48	11517	tags=53%, list=32%, signal=77%
GOBP_LEUKOTRIENE_METABOLIC_PROCESS	GOBP_LEUKOTRIENE_METABOLIC_PROCESS		35	0.561104	1.94497	0	0.00667039	0.48	3562	tags=29%, list=10%, signal=32%
GOBP_ASTROCYTE_DIFFERENTIATION	GOBP_ASTROCYTE_DIFFERENTIATION		71	0.559767	1.94481	0	0.00666287	0.48	10281	tags=61%, list=28%, signal=84%
GOBP_T_HELPER_1_CELL_DIFFERENTIATION	GOBP_T_HELPER_1_CELL_DIFFERENTIATION		18	0.768285	1.94433	0	0.00667958	0.48	5701	tags=61%, list=16%, signal=72%
GOBP_CELL_DEATH_IN_RESPONSE_TO_OXIDATIVE_STRESS	GOBP_CELL_DEATH_IN_RESPONSE_TO_OXIDATIVE_STRESS		80	0.575229	1.94427	0	0.00668713	0.48	8987	tags=58%, list=25%, signal=76%
GOBP_CELLULAR_CARBOHYDRATE_CATABOLIC_PROCESS	GOBP_CELLULAR_CARBOHYDRATE_CATABOLIC_PROCESS		47	0.517363	1.94426	0.0181818	0.00667961	0.48	9122	tags=45%, list=25%, signal=60%
GOBP_GLYCOPROTEIN_METABOLIC_PROCESS	GOBP_GLYCOPROTEIN_METABOLIC_PROCESS		413	0.493352	1.94401	0	0.00678417	0.49	7796	tags=38%, list=21%, signal=48%
GOBP_REGULATION_OF_POSTSYNAPTIC_MEMBRANE_POTENTIAL	GOBP_REGULATION_OF_POSTSYNAPTIC_MEMBRANE_POTENTIAL		136	0.462654	1.94305	0	0.00684057	0.49	11908	tags=51%, list=33%, signal=76%
GOBP_NEGATIVE_REGULATION_OF_CELLULAR_AMIDE_METABOLIC_PROCESS	GOBP_NEGATIVE_REGULATION_OF_CELLULAR_AMIDE_METABOLIC_PROCESS		218	0.440556	1.94258	0	0.00688559	0.5	12255	tags=52%, list=34%, signal=78%
GOBP_ENDOSOMAL_TRANSPORT	GOBP_ENDOSOMAL_TRANSPORT		241	0.571637	1.94211	0	0.00691587	0.5	9151	tags=50%, list=25%, signal=67%
GOBP_DNA_RECOMBINATION	GOBP_DNA_RECOMBINATION		290	0.563567	1.94205	0	0.00690814	0.5	10413	tags=60%, list=29%, signal=84%
GOBP_DENDRITIC_CELL_MIGRATION	GOBP_DENDRITIC_CELL_MIGRATION		29	0.682577	1.9416	0.0416667	0.00692557	0.5	9819	tags=83%, list=27%, signal=113%
GOBP_NEGATIVE_REGULATION_OF_LIPID_METABOLIC_PROCESS	GOBP_NEGATIVE_REGULATION_OF_LIPID_METABOLIC_PROCESS		100	0.468936	1.9414	0	0.00693059	0.5	7172	tags=34%, list=20%, signal=42%
GOBP_REGULATION_OF_ANIMAL_ORGAN_MORPHOGENESIS	GOBP_REGULATION_OF_ANIMAL_ORGAN_MORPHOGENESIS		176	0.494222	1.94105	0	0.00697186	0.5	12148	tags=52%, list=33%, signal=77%
GOBP_ASSOCIATIVE_LEARNING	GOBP_ASSOCIATIVE_LEARNING		68	0.539043	1.94044	0	0.00698103	0.5	12947	tags=66%, list=36%, signal=103%
GOBP_CELL_CELL_JUNCTION_ORGANIZATION	GOBP_CELL_CELL_JUNCTION_ORGANIZATION		208	0.500336	1.94017	0	0.00697328	0.5	7809	tags=40%, list=21%, signal=51%
GOBP_POSITIVE_REGULATION_OF_INFLAMMATORY_RESPONSE	GOBP_POSITIVE_REGULATION_OF_INFLAMMATORY_RESPONSE		128	0.54888	1.93932	0	0.00704395	0.51	10448	tags=59%, list=29%, signal=82%
GOBP_POSITIVE_REGULATION_OF_ENDOTHELIAL_CELL_PROLIFERATION	GOBP_POSITIVE_REGULATION_OF_ENDOTHELIAL_CELL_PROLIFERATION		103	0.502953	1.93923	0	0.00703614	0.51	12737	tags=57%, list=35%, signal=88%
GOBP_NEGATIVE_REGULATION_OF_ERK1_AND_ERK2_CASCADE	GOBP_NEGATIVE_REGULATION_OF_ERK1_AND_ERK2_CASCADE		74	0.536432	1.93864	0	0.00703987	0.51	8552	tags=42%, list=24%, signal=55%
GOBP_MITOTIC_DNA_INTEGRITY_CHECKPOINT	GOBP_MITOTIC_DNA_INTEGRITY_CHECKPOINT		105	0.60025	1.93856	0	0.00703208	0.51	8015	tags=56%, list=22%, signal=72%
GOBP_PROTEIN_LOCALIZATION_TO_CELL_PERIPHERY	GOBP_PROTEIN_LOCALIZATION_TO_CELL_PERIPHERY		326	0.503189	1.93846	0	0.00702431	0.51	8724	tags=44%, list=24%, signal=58%
GOBP_PROTEIN_LOCALIZATION_TO_SYNAPSE	GOBP_PROTEIN_LOCALIZATION_TO_SYNAPSE		79	0.519032	1.93829	0	0.00704357	0.52	11977	tags=58%, list=33%, signal=87%
GOBP_NEGATIVE_REGULATION_OF_APOPTOTIC_SIGNALING_PATHWAY	GOBP_NEGATIVE_REGULATION_OF_APOPTOTIC_SIGNALING_PATHWAY		222	0.525888	1.93787	0	0.00707534	0.52	9325	tags=47%, list=26%, signal=63%
GOBP_REPRODUCTIVE_SYSTEM_DEVELOPMENT	GOBP_REPRODUCTIVE_SYSTEM_DEVELOPMENT		408	0.456056	1.93776	0	0.00709491	0.52	12708	tags=53%, list=35%, signal=80%
GOBP_POSTSYNAPTIC_SPECIALIZATION_ORGANIZATION	GOBP_POSTSYNAPTIC_SPECIALIZATION_ORGANIZATION		31	0.550721	1.93748	0	0.00710148	0.52	5250	tags=35%, list=14%, signal=41%
GOBP_POSITIVE_REGULATION_OF_NATURAL_KILLER_CELL_MEDIATED_CYTOTOXICITY	GOBP_POSITIVE_REGULATION_OF_NATURAL_KILLER_CELL_MEDIATED_CYTOTOXICITY		26	0.723332	1.93737	0	0.00709367	0.52	5443	tags=62%, list=15%, signal=72%
GOBP_POSITIVE_REGULATION_OF_SIGNALING_RECEPTOR_ACTIVITY	GOBP_POSITIVE_REGULATION_OF_SIGNALING_RECEPTOR_ACTIVITY		43	0.599283	1.93715	0	0.00710908	0.52	10612	tags=63%, list=29%, signal=89%
GOBP_NEUROTROPHIN_TRK_RECEPTOR_SIGNALING_PATHWAY	GOBP_NEUROTROPHIN_TRK_RECEPTOR_SIGNALING_PATHWAY		32	0.587182	1.93693	0	0.00714955	0.52	7080	tags=47%, list=19%, signal=58%
GOBP_HISTONE_METHYLATION	GOBP_HISTONE_METHYLATION		129	0.590612	1.9369	0	0.00715313	0.52	9699	tags=57%, list=27%, signal=78%
GOBP_RNA_SPLICING_VIA_TRANSESTERIFICATION_REACTIONS	GOBP_RNA_SPLICING_VIA_TRANSESTERIFICATION_REACTIONS		382	0.550456	1.93686	0.016129	0.00714531	0.52	10261	tags=58%, list=28%, signal=79%
GOBP_APOPTOTIC_CELL_CLEARANCE	GOBP_APOPTOTIC_CELL_CLEARANCE		51	0.618061	1.93668	0	0.0071375	0.52	8331	tags=51%, list=23%, signal=66%
GOBP_PYROPTOSIS	GOBP_PYROPTOSIS		18	0.732171	1.93624	0	0.00717843	0.52	7255	tags=78%, list=20%, signal=97%
GOBP_SYNCYTIUM_FORMATION	GOBP_SYNCYTIUM_FORMATION		56	0.587092	1.93587	0	0.00723276	0.52	7636	tags=46%, list=21%, signal=59%
GOBP_RESPONSE_TO_CHEMOKINE	GOBP_RESPONSE_TO_CHEMOKINE		95	0.613626	1.93565	0.0212766	0.00722488	0.52	9997	tags=66%, list=27%, signal=91%
GOBP_POSITIVE_REGULATION_OF_EPITHELIAL_CELL_MIGRATION	GOBP_POSITIVE_REGULATION_OF_EPITHELIAL_CELL_MIGRATION		166	0.530158	1.93544	0	0.00723013	0.52	8874	tags=45%, list=24%, signal=59%
GOBP_INTRINSIC_APOPTOTIC_SIGNALING_PATHWAY	GOBP_INTRINSIC_APOPTOTIC_SIGNALING_PATHWAY		279	0.547643	1.93538	0	0.00722227	0.52	9787	tags=54%, list=27%, signal=74%
GOBP_GRANULOCYTE_CHEMOTAXIS	GOBP_GRANULOCYTE_CHEMOTAXIS		120	0.592688	1.93514	0.0188679	0.00725019	0.52	9901	tags=58%, list=27%, signal=80%
GOBP_REGULATION_OF_WNT_SIGNALING_PATHWAY	GOBP_REGULATION_OF_WNT_SIGNALING_PATHWAY		362	0.505579	1.93508	0	0.0072536	0.52	10257	tags=47%, list=28%, signal=65%
GOBP_MATING	GOBP_MATING		38	0.511315	1.93481	0	0.00728179	0.52	13449	tags=66%, list=37%, signal=104%
GOBP_POLYSACCHARIDE_METABOLIC_PROCESS	GOBP_POLYSACCHARIDE_METABOLIC_PROCESS		113	0.515951	1.93428	0	0.00729934	0.52	8828	tags=46%, list=24%, signal=61%
GOBP_VACUOLE_ORGANIZATION	GOBP_VACUOLE_ORGANIZATION		173	0.571639	1.93421	0	0.00729145	0.52	9228	tags=54%, list=25%, signal=72%
GOBP_REGULATION_OF_ACTIN_NUCLEATION	GOBP_REGULATION_OF_ACTIN_NUCLEATION		29	0.631057	1.93411	0	0.0072966	0.52	5788	tags=45%, list=16%, signal=53%
GOBP_REGULATION_OF_KERATINOCYTE_DIFFERENTIATION	GOBP_REGULATION_OF_KERATINOCYTE_DIFFERENTIATION		42	0.538733	1.93401	0	0.00728873	0.52	11304	tags=57%, list=31%, signal=83%
GOBP_REGULATION_OF_MRNA_PROCESSING	GOBP_REGULATION_OF_MRNA_PROCESSING		139	0.615363	1.93401	0	0.00728087	0.52	9913	tags=65%, list=27%, signal=89%
GOBP_RETROGRADE_TRANSPORT_ENDOSOME_TO_GOLGI	GOBP_RETROGRADE_TRANSPORT_ENDOSOME_TO_GOLGI		91	0.58745	1.93391	0	0.00727303	0.52	9332	tags=58%, list=26%, signal=78%
GOBP_REGULATION_OF_MONONUCLEAR_CELL_MIGRATION	GOBP_REGULATION_OF_MONONUCLEAR_CELL_MIGRATION		111	0.593338	1.93388	0.02	0.00726521	0.52	10301	tags=61%, list=28%, signal=85%
GOBP_PYRIMIDINE_RIBONUCLEOTIDE_METABOLIC_PROCESS	GOBP_PYRIMIDINE_RIBONUCLEOTIDE_METABOLIC_PROCESS		29	0.579517	1.93378	0	0.00725741	0.52	8188	tags=52%, list=23%, signal=67%
GOBP_POSITIVE_REGULATION_OF_NEURON_APOPTOTIC_PROCESS	GOBP_POSITIVE_REGULATION_OF_NEURON_APOPTOTIC_PROCESS		54	0.548136	1.93359	0	0.00727269	0.52	10373	tags=59%, list=29%, signal=83%
GOBP_REGULATION_OF_PROTEIN_MODIFICATION_BY_SMALL_PROTEIN_CONJUGATION_OR_REMOVAL	GOBP_REGULATION_OF_PROTEIN_MODIFICATION_BY_SMALL_PROTEIN_CONJUGATION_OR_REMOVAL		236	0.540665	1.93342	0.0166667	0.00753205	0.53	8374	tags=46%, list=23%, signal=59%
GOBP_MAINTENANCE_OF_PROTEIN_LOCATION	GOBP_MAINTENANCE_OF_PROTEIN_LOCATION		92	0.563141	1.9334	0	0.00752399	0.53	10966	tags=59%, list=30%, signal=84%
GOBP_RESPONSE_TO_PEPTIDE_HORMONE	GOBP_RESPONSE_TO_PEPTIDE_HORMONE		434	0.4678	1.93312	0	0.00754076	0.53	13016	tags=57%, list=36%, signal=88%
GOBP_PHOSPHATE_ION_TRANSPORT	GOBP_PHOSPHATE_ION_TRANSPORT		26	0.630482	1.93304	0	0.0075327	0.53	10701	tags=73%, list=29%, signal=103%
GOBP_PROTEIN_LOCALIZATION_TO_PLASMA_MEMBRANE	GOBP_PROTEIN_LOCALIZATION_TO_PLASMA_MEMBRANE		272	0.514153	1.93297	0	0.00752466	0.53	8724	tags=45%, list=24%, signal=59%
GOBP_SKIN_EPIDERMIS_DEVELOPMENT	GOBP_SKIN_EPIDERMIS_DEVELOPMENT		84	0.508039	1.93212	0	0.0076279	0.53	10039	tags=50%, list=28%, signal=69%
GOBP_DNA_METHYLATION	GOBP_DNA_METHYLATION		72	0.563636	1.93201	0	0.00761977	0.53	9699	tags=46%, list=27%, signal=62%
GOBP_REGULATION_OF_CELLULAR_AMIDE_METABOLIC_PROCESS	GOBP_REGULATION_OF_CELLULAR_AMIDE_METABOLIC_PROCESS		478	0.464742	1.93195	0.0166667	0.00762419	0.53	8920	tags=40%, list=25%, signal=52%
GOBP_NEGATIVE_REGULATION_OF_ESTABLISHMENT_OF_PROTEIN_LOCALIZATION	GOBP_NEGATIVE_REGULATION_OF_ESTABLISHMENT_OF_PROTEIN_LOCALIZATION		123	0.493089	1.93182	0	0.0076286	0.53	10130	tags=49%, list=28%, signal=67%
GOBP_EPITHELIAL_TUBE_MORPHOGENESIS	GOBP_EPITHELIAL_TUBE_MORPHOGENESIS		308	0.501179	1.93165	0	0.007633	0.53	11521	tags=52%, list=32%, signal=76%
GOBP_REGULATION_OF_LEUKOCYTE_CHEMOTAXIS	GOBP_REGULATION_OF_LEUKOCYTE_CHEMOTAXIS		117	0.578214	1.93138	0	0.00763739	0.53	10053	tags=57%, list=28%, signal=79%
GOBP_CHROMOSOME_LOCALIZATION	GOBP_CHROMOSOME_LOCALIZATION		80	0.628702	1.93106	0	0.00765787	0.53	8368	tags=59%, list=23%, signal=76%
GOBP_REGULATION_OF_OXIDATIVE_STRESS_INDUCED_CELL_DEATH	GOBP_REGULATION_OF_OXIDATIVE_STRESS_INDUCED_CELL_DEATH		59	0.595722	1.93082	0	0.0076739	0.53	8900	tags=59%, list=24%, signal=78%
GOBP_REGULATION_OF_NIK_NF_KAPPAB_SIGNALING	GOBP_REGULATION_OF_NIK_NF_KAPPAB_SIGNALING		102	0.555415	1.93062	0	0.00766579	0.53	7075	tags=46%, list=19%, signal=57%
GOBP_POSITIVE_REGULATION_OF_LIPID_KINASE_ACTIVITY	GOBP_POSITIVE_REGULATION_OF_LIPID_KINASE_ACTIVITY		37	0.621656	1.9306	0	0.00765769	0.53	4179	tags=38%, list=11%, signal=43%
GOBP_REGULATION_OF_B_CELL_RECEPTOR_SIGNALING_PATHWAY	GOBP_REGULATION_OF_B_CELL_RECEPTOR_SIGNALING_PATHWAY		25	0.783428	1.93042	0	0.00766204	0.53	4018	tags=68%, list=11%, signal=76%
GOBP_REGULATION_OF_GRANULOCYTE_DIFFERENTIATION	GOBP_REGULATION_OF_GRANULOCYTE_DIFFERENTIATION		15	0.684639	1.93032	0	0.00765396	0.53	2949	tags=33%, list=8%, signal=36%
GOBP_NEGATIVE_REGULATION_OF_HISTONE_MODIFICATION	GOBP_NEGATIVE_REGULATION_OF_HISTONE_MODIFICATION		45	0.595698	1.9301	0	0.00764591	0.53	9161	tags=60%, list=25%, signal=80%
GOBP_EPHRIN_RECEPTOR_SIGNALING_PATHWAY	GOBP_EPHRIN_RECEPTOR_SIGNALING_PATHWAY		86	0.5967	1.92991	0	0.00766119	0.53	7695	tags=51%, list=21%, signal=65%
GOBP_REGULATION_OF_MITOCHONDRION_ORGANIZATION	GOBP_REGULATION_OF_MITOCHONDRION_ORGANIZATION		148	0.549903	1.92969	0	0.0076658	0.53	8233	tags=50%, list=23%, signal=64%
GOBP_DNA_CATABOLIC_PROCESS	GOBP_DNA_CATABOLIC_PROCESS		39	0.633844	1.92952	0	0.00766864	0.53	10120	tags=67%, list=28%, signal=92%
GOBP_DIACYLGLYCEROL_METABOLIC_PROCESS	GOBP_DIACYLGLYCEROL_METABOLIC_PROCESS		25	0.598667	1.92941	0	0.00768422	0.53	3715	tags=32%, list=10%, signal=36%
GOBP_POSITIVE_REGULATION_OF_CREB_TRANSCRIPTION_FACTOR_ACTIVITY	GOBP_POSITIVE_REGULATION_OF_CREB_TRANSCRIPTION_FACTOR_ACTIVITY		20	0.667037	1.92936	0	0.00767617	0.53	7809	tags=65%, list=21%, signal=83%
GOBP_PEPTIDYL_CYSTEINE_MODIFICATION	GOBP_PEPTIDYL_CYSTEINE_MODIFICATION		48	0.569113	1.92865	0.0169492	0.00772854	0.53	9175	tags=54%, list=25%, signal=72%
GOBP_NEGATIVE_REGULATION_OF_RESPONSE_TO_CYTOKINE_STIMULUS	GOBP_NEGATIVE_REGULATION_OF_RESPONSE_TO_CYTOKINE_STIMULUS		78	0.54147	1.92841	0	0.00775462	0.54	10507	tags=56%, list=29%, signal=79%
GOBP_REGULATION_OF_RESPONSE_TO_DNA_DAMAGE_STIMULUS	GOBP_REGULATION_OF_RESPONSE_TO_DNA_DAMAGE_STIMULUS		220	0.55974	1.92824	0.0175439	0.00775846	0.54	10127	tags=60%, list=28%, signal=83%
GOBP_MEMBRANE_DOCKING	GOBP_MEMBRANE_DOCKING		180	0.571606	1.92808	0.0166667	0.00776119	0.54	9012	tags=51%, list=25%, signal=67%
GOBP_PROGRAMMED_NECROTIC_CELL_DEATH	GOBP_PROGRAMMED_NECROTIC_CELL_DEATH		49	0.613186	1.92794	0	0.0077643	0.54	8516	tags=63%, list=23%, signal=82%
GOBP_POSITIVE_REGULATION_OF_ANTIGEN_RECEPTOR_MEDIATED_SIGNALING_PATHWAY	GOBP_POSITIVE_REGULATION_OF_ANTIGEN_RECEPTOR_MEDIATED_SIGNALING_PATHWAY		21	0.780841	1.92758	0	0.00776812	0.54	3183	tags=62%, list=9%, signal=68%
GOBP_REGULATION_OF_DENDRITIC_SPINE_MORPHOGENESIS	GOBP_REGULATION_OF_DENDRITIC_SPINE_MORPHOGENESIS		45	0.546652	1.92755	0	0.00776004	0.54	12256	tags=67%, list=34%, signal=100%
GOBP_CEREBELLAR_CORTEX_FORMATION	GOBP_CEREBELLAR_CORTEX_FORMATION		23	0.622868	1.92738	0	0.00775198	0.54	10285	tags=70%, list=28%, signal=97%
GOBP_REGULATION_OF_AMYLOID_PRECURSOR_PROTEIN_CATABOLIC_PROCESS	GOBP_REGULATION_OF_AMYLOID_PRECURSOR_PROTEIN_CATABOLIC_PROCESS		51	0.51526	1.9273	0	0.0077802	0.54	8136	tags=39%, list=22%, signal=50%
GOBP_DENDRITIC_CELL_CHEMOTAXIS	GOBP_DENDRITIC_CELL_CHEMOTAXIS		24	0.679275	1.92729	0.0416667	0.00777213	0.54	9819	tags=83%, list=27%, signal=114%
GOBP_REGULATION_OF_MACROPHAGE_MIGRATION	GOBP_REGULATION_OF_MACROPHAGE_MIGRATION		38	0.638182	1.92712	0.0185185	0.00778811	0.54	8472	tags=58%, list=23%, signal=75%
GOBP_POSITIVE_REGULATION_OF_COLD_INDUCED_THERMOGENESIS	GOBP_POSITIVE_REGULATION_OF_COLD_INDUCED_THERMOGENESIS		97	0.533915	1.92709	0	0.00780663	0.54	9093	tags=51%, list=25%, signal=67%
GOBP_LONG_TERM_SYNAPTIC_POTENTIATION	GOBP_LONG_TERM_SYNAPTIC_POTENTIATION		83	0.50674	1.92706	0	0.00779857	0.54	12093	tags=58%, list=33%, signal=86%
GOBP_PHOSPHATIDYLCHOLINE_METABOLIC_PROCESS	GOBP_PHOSPHATIDYLCHOLINE_METABOLIC_PROCESS		90	0.49964	1.92598	0	0.00781543	0.54	10507	tags=52%, list=29%, signal=73%
GOBP_SOMITE_DEVELOPMENT	GOBP_SOMITE_DEVELOPMENT		84	0.519392	1.92596	0	0.00780737	0.54	12829	tags=62%, list=35%, signal=95%
GOBP_NEGATIVE_REGULATION_OF_CHROMATIN_ORGANIZATION	GOBP_NEGATIVE_REGULATION_OF_CHROMATIN_ORGANIZATION		63	0.523887	1.92576	0	0.00782253	0.54	9161	tags=52%, list=25%, signal=70%
GOBP_REGULATION_OF_PROTEIN_LOCALIZATION_TO_NUCLEUS	GOBP_REGULATION_OF_PROTEIN_LOCALIZATION_TO_NUCLEUS		130	0.555639	1.92567	0.016129	0.00781448	0.54	11426	tags=65%, list=31%, signal=94%
GOBP_PRESYNAPTIC_ENDOCYTOSIS	GOBP_PRESYNAPTIC_ENDOCYTOSIS		59	0.585334	1.92566	0	0.00780645	0.54	10062	tags=59%, list=28%, signal=82%
GOBP_GLYCOPROTEIN_BIOSYNTHETIC_PROCESS	GOBP_GLYCOPROTEIN_BIOSYNTHETIC_PROCESS		341	0.487744	1.92547	0.0172414	0.00779843	0.54	8909	tags=40%, list=24%, signal=53%
GOBP_B_CELL_APOPTOTIC_PROCESS	GOBP_B_CELL_APOPTOTIC_PROCESS		25	0.641234	1.92532	0.0192308	0.00782279	0.54	5830	tags=56%, list=16%, signal=67%
GOBP_CELL_FATE_DETERMINATION	GOBP_CELL_FATE_DETERMINATION		41	0.530939	1.92528	0	0.00781478	0.54	11876	tags=61%, list=33%, signal=90%
GOBP_REGULATION_OF_TRANSPORTER_ACTIVITY	GOBP_REGULATION_OF_TRANSPORTER_ACTIVITY		281	0.438734	1.92512	0	0.00781778	0.54	10844	tags=44%, list=30%, signal=63%
GOBP_CHLORIDE_TRANSPORT	GOBP_CHLORIDE_TRANSPORT		109	0.444044	1.92493	0	0.00782183	0.54	11220	tags=43%, list=31%, signal=62%
GOBP_REGULATION_OF_REACTIVE_OXYGEN_SPECIES_METABOLIC_PROCESS	GOBP_REGULATION_OF_REACTIVE_OXYGEN_SPECIES_METABOLIC_PROCESS		188	0.489267	1.92488	0	0.00781384	0.54	8516	tags=43%, list=23%, signal=56%
GOBP_GRANULOCYTE_DIFFERENTIATION	GOBP_GRANULOCYTE_DIFFERENTIATION		33	0.595858	1.92469	0	0.00782989	0.54	7192	tags=42%, list=20%, signal=53%
GOBP_NEGATIVE_REGULATION_OF_PROTEIN_CONTAINING_COMPLEX_DISASSEMBLY	GOBP_NEGATIVE_REGULATION_OF_PROTEIN_CONTAINING_COMPLEX_DISASSEMBLY		80	0.593588	1.92468	0	0.0078219	0.54	8401	tags=51%, list=23%, signal=66%
GOBP_DOPAMINE_METABOLIC_PROCESS	GOBP_DOPAMINE_METABOLIC_PROCESS		38	0.498264	1.92453	0.0181818	0.00782621	0.54	8185	tags=45%, list=22%, signal=58%
GOBP_POLYSACCHARIDE_CATABOLIC_PROCESS	GOBP_POLYSACCHARIDE_CATABOLIC_PROCESS		27	0.5983	1.92439	0	0.00782881	0.54	5916	tags=41%, list=16%, signal=49%
GOBP_NEUTROPHIL_MIGRATION	GOBP_NEUTROPHIL_MIGRATION		118	0.595365	1.92431	0.0185185	0.00782085	0.54	9819	tags=59%, list=27%, signal=81%
GOBP_REGULATION_OF_TOLERANCE_INDUCTION	GOBP_REGULATION_OF_TOLERANCE_INDUCTION		18	0.736079	1.92428	0	0.00782382	0.54	6540	tags=78%, list=18%, signal=95%
GOBP_REGULATION_OF_MITOTIC_NUCLEAR_DIVISION	GOBP_REGULATION_OF_MITOTIC_NUCLEAR_DIVISION		109	0.611354	1.92424	0	0.00781589	0.54	8080	tags=58%, list=22%, signal=74%
GOBP_DEFENSE_RESPONSE_TO_BACTERIUM	GOBP_DEFENSE_RESPONSE_TO_BACTERIUM		332	0.44723	1.92423	0	0.00780797	0.54	11120	tags=46%, list=31%, signal=66%
GOBP_RESPONSE_TO_INTERFERON_GAMMA	GOBP_RESPONSE_TO_INTERFERON_GAMMA		193	0.632089	1.92415	0	0.00780007	0.54	8516	tags=63%, list=23%, signal=82%
GOBP_POSITIVE_REGULATION_OF_NIK_NF_KAPPAB_SIGNALING	GOBP_POSITIVE_REGULATION_OF_NIK_NF_KAPPAB_SIGNALING		67	0.586078	1.92386	0	0.00780437	0.54	7075	tags=48%, list=19%, signal=59%
GOBP_ACTIVATION_OF_JANUS_KINASE_ACTIVITY	GOBP_ACTIVATION_OF_JANUS_KINASE_ACTIVITY		15	0.687094	1.92374	0	0.00779649	0.54	3488	tags=47%, list=10%, signal=52%
GOBP_REGULATION_OF_MICROTUBULE_POLYMERIZATION_OR_DEPOLYMERIZATION	GOBP_REGULATION_OF_MICROTUBULE_POLYMERIZATION_OR_DEPOLYMERIZATION		81	0.579129	1.92333	0	0.00778862	0.54	8924	tags=53%, list=25%, signal=70%
GOBP_ENDOMEMBRANE_SYSTEM_ORGANIZATION	GOBP_ENDOMEMBRANE_SYSTEM_ORGANIZATION		482	0.523158	1.92187	0	0.00787168	0.54	9146	tags=46%, list=25%, signal=61%
GOBP_RECEPTOR_CATABOLIC_PROCESS	GOBP_RECEPTOR_CATABOLIC_PROCESS		36	0.628173	1.92166	0	0.00787561	0.54	11144	tags=67%, list=31%, signal=96%
GOBP_PROTEIN_CONTAINING_COMPLEX_DISASSEMBLY	GOBP_PROTEIN_CONTAINING_COMPLEX_DISASSEMBLY		327	0.521587	1.92124	0	0.00791369	0.54	9039	tags=46%, list=25%, signal=60%
GOBP_REGULATION_OF_TOLL_LIKE_RECEPTOR_SIGNALING_PATHWAY	GOBP_REGULATION_OF_TOLL_LIKE_RECEPTOR_SIGNALING_PATHWAY		73	0.596803	1.9212	0	0.00791722	0.54	8524	tags=59%, list=23%, signal=77%
GOBP_MEMBRANE_INVAGINATION	GOBP_MEMBRANE_INVAGINATION		132	0.558696	1.92115	0	0.00793154	0.54	12260	tags=61%, list=34%, signal=91%
GOBP_REGULATION_OF_RECEPTOR_MEDIATED_ENDOCYTOSIS	GOBP_REGULATION_OF_RECEPTOR_MEDIATED_ENDOCYTOSIS		103	0.517377	1.92082	0	0.0079775	0.54	12458	tags=63%, list=34%, signal=96%
GOBP_ENDOTHELIAL_CELL_MIGRATION	GOBP_ENDOTHELIAL_CELL_MIGRATION		257	0.49296	1.9208	0	0.0079695	0.54	8901	tags=41%, list=24%, signal=54%
GOBP_REGULATION_OF_MRNA_SPLICING_VIA_SPLICEOSOME	GOBP_REGULATION_OF_MRNA_SPLICING_VIA_SPLICEOSOME		100	0.613851	1.92077	0	0.00796153	0.54	9603	tags=64%, list=26%, signal=87%
GOBP_POSITIVE_REGULATION_OF_PROTEIN_BINDING	GOBP_POSITIVE_REGULATION_OF_PROTEIN_BINDING		83	0.562754	1.92018	0	0.00798848	0.54	11027	tags=60%, list=30%, signal=86%
GOBP_POSITIVE_REGULATION_OF_INTERLEUKIN_1_PRODUCTION	GOBP_POSITIVE_REGULATION_OF_INTERLEUKIN_1_PRODUCTION		63	0.615584	1.92011	0.02	0.0079805	0.54	8516	tags=60%, list=23%, signal=79%
GOBP_ECTODERM_DEVELOPMENT	GOBP_ECTODERM_DEVELOPMENT		19	0.693458	1.91931	0	0.00803762	0.54	5756	tags=47%, list=16%, signal=56%
GOBP_THYMOCYTE_APOPTOTIC_PROCESS	GOBP_THYMOCYTE_APOPTOTIC_PROCESS		16	0.740987	1.91923	0	0.0080296	0.54	3707	tags=50%, list=10%, signal=56%
GOBP_PYRIMIDINE_CONTAINING_COMPOUND_METABOLIC_PROCESS	GOBP_PYRIMIDINE_CONTAINING_COMPOUND_METABOLIC_PROCESS		83	0.536396	1.9192	0	0.00802161	0.54	11108	tags=60%, list=31%, signal=87%
GOBP_ACIDIC_AMINO_ACID_TRANSPORT	GOBP_ACIDIC_AMINO_ACID_TRANSPORT		67	0.492957	1.91897	0	0.00802432	0.54	13738	tags=61%, list=38%, signal=98%
GOBP_CORPUS_CALLOSUM_DEVELOPMENT	GOBP_CORPUS_CALLOSUM_DEVELOPMENT		15	0.681534	1.91841	0.0175439	0.00803836	0.54	9925	tags=67%, list=27%, signal=92%
GOBP_REGULATION_OF_SPINDLE_ORGANIZATION	GOBP_REGULATION_OF_SPINDLE_ORGANIZATION		39	0.661616	1.91796	0	0.00804207	0.54	8148	tags=62%, list=22%, signal=79%
GOBP_NEUROBLAST_PROLIFERATION	GOBP_NEUROBLAST_PROLIFERATION		54	0.572957	1.91762	0	0.00806772	0.54	9019	tags=46%, list=25%, signal=61%
GOBP_RNA_SPLICING	GOBP_RNA_SPLICING		476	0.544365	1.91721	0.0333333	0.00808238	0.54	9603	tags=55%, list=26%, signal=73%
GOBP_NEGATIVE_REGULATION_OF_PRODUCTION_OF_MOLECULAR_MEDIATOR_OF_IMMUNE_RESPONSE	GOBP_NEGATIVE_REGULATION_OF_PRODUCTION_OF_MOLECULAR_MEDIATOR_OF_IMMUNE_RESPONSE		39	0.615866	1.91716	0.0188679	0.00807438	0.54	3735	tags=41%, list=10%, signal=46%
GOBP_POSITIVE_REGULATION_OF_MONONUCLEAR_CELL_MIGRATION	GOBP_POSITIVE_REGULATION_OF_MONONUCLEAR_CELL_MIGRATION		63	0.599701	1.91703	0.0392157	0.00809994	0.54	10181	tags=63%, list=28%, signal=88%
GOBP_CELLULAR_DEFENSE_RESPONSE	GOBP_CELLULAR_DEFENSE_RESPONSE		53	0.640523	1.91678	0	0.00813163	0.54	9819	tags=72%, list=27%, signal=98%
GOBP_REGULATION_OF_B_CELL_DIFFERENTIATION	GOBP_REGULATION_OF_B_CELL_DIFFERENTIATION		30	0.720016	1.91632	0	0.00814617	0.54	7038	tags=73%, list=19%, signal=91%
GOBP_POSITIVE_REGULATION_OF_REACTIVE_OXYGEN_SPECIES_METABOLIC_PROCESS	GOBP_POSITIVE_REGULATION_OF_REACTIVE_OXYGEN_SPECIES_METABOLIC_PROCESS		99	0.516021	1.91622	0	0.00813814	0.54	8516	tags=47%, list=23%, signal=62%
GOBP_NECROPTOTIC_PROCESS	GOBP_NECROPTOTIC_PROCESS		41	0.59458	1.91614	0.0208333	0.00813012	0.54	8516	tags=61%, list=23%, signal=80%
GOBP_AGING	GOBP_AGING		295	0.502418	1.91601	0	0.00813337	0.54	11732	tags=59%, list=32%, signal=86%
GOBP_ENSHEATHMENT_OF_NEURONS	GOBP_ENSHEATHMENT_OF_NEURONS		126	0.517199	1.91596	0	0.00812537	0.54	12563	tags=60%, list=35%, signal=92%
GOBP_REGULATION_OF_NEUTROPHIL_MIGRATION	GOBP_REGULATION_OF_NEUTROPHIL_MIGRATION		41	0.673498	1.91593	0	0.00811739	0.54	5274	tags=49%, list=14%, signal=57%
GOBP_POSITIVE_REGULATION_OF_PROTEIN_TYROSINE_KINASE_ACTIVITY	GOBP_POSITIVE_REGULATION_OF_PROTEIN_TYROSINE_KINASE_ACTIVITY		60	0.512338	1.91573	0	0.00814274	0.54	13085	tags=63%, list=36%, signal=99%
GOBP_NECROTIC_CELL_DEATH	GOBP_NECROTIC_CELL_DEATH		61	0.556125	1.91565	0	0.0081453	0.54	8581	tags=57%, list=24%, signal=75%
GOBP_CELLULAR_RESPONSE_TO_PEPTIDE_HORMONE_STIMULUS	GOBP_CELLULAR_RESPONSE_TO_PEPTIDE_HORMONE_STIMULUS		324	0.482467	1.91536	0	0.00817146	0.54	13016	tags=57%, list=36%, signal=88%
GOBP_DEFENSE_RESPONSE_TO_VIRUS	GOBP_DEFENSE_RESPONSE_TO_VIRUS		260	0.568429	1.91527	0.0217391	0.00816346	0.54	8035	tags=47%, list=22%, signal=59%
GOBP_POSITIVE_REGULATION_OF_PROTEOLYSIS_INVOLVED_IN_CELLULAR_PROTEIN_CATABOLIC_PROCESS	GOBP_POSITIVE_REGULATION_OF_PROTEOLYSIS_INVOLVED_IN_CELLULAR_PROTEIN_CATABOLIC_PROCESS		127	0.545592	1.91467	0	0.00821575	0.54	4937	tags=33%, list=14%, signal=38%
GOBP_EPITHELIAL_CELL_DEVELOPMENT	GOBP_EPITHELIAL_CELL_DEVELOPMENT		206	0.499287	1.91466	0	0.00820772	0.54	10603	tags=50%, list=29%, signal=69%
GOBP_POSITIVE_REGULATION_OF_CHROMATIN_ORGANIZATION	GOBP_POSITIVE_REGULATION_OF_CHROMATIN_ORGANIZATION		99	0.568028	1.91416	0	0.0082112	0.54	10634	tags=55%, list=29%, signal=77%
GOBP_REGULATION_OF_CELL_MORPHOGENESIS_INVOLVED_IN_DIFFERENTIATION	GOBP_REGULATION_OF_CELL_MORPHOGENESIS_INVOLVED_IN_DIFFERENTIATION		94	0.572732	1.91398	0	0.00824884	0.54	7695	tags=47%, list=21%, signal=59%
GOBP_CYTOSKELETON_DEPENDENT_CYTOKINESIS	GOBP_CYTOSKELETON_DEPENDENT_CYTOKINESIS		98	0.614303	1.91352	0	0.00827541	0.54	8482	tags=57%, list=23%, signal=74%
GOBP_ANTIGEN_PROCESSING_AND_PRESENTATION_OF_PEPTIDE_ANTIGEN	GOBP_ANTIGEN_PROCESSING_AND_PRESENTATION_OF_PEPTIDE_ANTIGEN		192	0.613766	1.91304	0.0178571	0.00832529	0.54	6439	tags=50%, list=18%, signal=60%
GOBP_POSITIVE_REGULATION_OF_LEUKOCYTE_MIGRATION	GOBP_POSITIVE_REGULATION_OF_LEUKOCYTE_MIGRATION		133	0.568403	1.91298	0	0.00832864	0.54	10181	tags=57%, list=28%, signal=79%
GOBP_DNA_BIOSYNTHETIC_PROCESS	GOBP_DNA_BIOSYNTHETIC_PROCESS		189	0.558973	1.91295	0	0.00833205	0.54	8953	tags=51%, list=25%, signal=68%
GOBP_REGULATION_OF_EPITHELIAL_CELL_APOPTOTIC_PROCESS	GOBP_REGULATION_OF_EPITHELIAL_CELL_APOPTOTIC_PROCESS		91	0.535259	1.9125	0	0.0083676	0.54	8289	tags=46%, list=23%, signal=60%
GOBP_NEGATIVE_REGULATION_OF_MAPK_CASCADE	GOBP_NEGATIVE_REGULATION_OF_MAPK_CASCADE		174	0.49968	1.91232	0	0.00838373	0.54	8552	tags=39%, list=24%, signal=51%
GOBP_GLYCOSPHINGOLIPID_METABOLIC_PROCESS	GOBP_GLYCOSPHINGOLIPID_METABOLIC_PROCESS		67	0.558371	1.9123	0	0.00837562	0.54	8730	tags=52%, list=24%, signal=69%
GOBP_MONOVALENT_INORGANIC_CATION_HOMEOSTASIS	GOBP_MONOVALENT_INORGANIC_CATION_HOMEOSTASIS		160	0.465633	1.91171	0	0.00844661	0.54	10310	tags=41%, list=28%, signal=57%
GOBP_EMBRYONIC_CAMERA_TYPE_EYE_DEVELOPMENT	GOBP_EMBRYONIC_CAMERA_TYPE_EYE_DEVELOPMENT		33	0.545929	1.91167	0	0.0084485	0.54	11807	tags=64%, list=32%, signal=94%
GOBP_POSITIVE_REGULATION_OF_NUCLEOCYTOPLASMIC_TRANSPORT	GOBP_POSITIVE_REGULATION_OF_NUCLEOCYTOPLASMIC_TRANSPORT		61	0.580232	1.91154	0	0.00844034	0.54	10205	tags=61%, list=28%, signal=84%
GOBP_MODULATION_BY_VIRUS_OF_HOST_PROCESS	GOBP_MODULATION_BY_VIRUS_OF_HOST_PROCESS		29	0.642238	1.91115	0	0.00848916	0.54	11201	tags=79%, list=31%, signal=114%
GOBP_RECEPTOR_SIGNALING_PATHWAY_VIA_STAT	GOBP_RECEPTOR_SIGNALING_PATHWAY_VIA_STAT		172	0.515345	1.9104	0	0.00858276	0.54	9996	tags=47%, list=27%, signal=65%
GOBP_ORGANELLE_FUSION	GOBP_ORGANELLE_FUSION		144	0.551476	1.91022	0	0.00860554	0.54	9409	tags=53%, list=26%, signal=71%
GOBP_HOMEOSTASIS_OF_NUMBER_OF_CELLS_WITHIN_A_TISSUE	GOBP_HOMEOSTASIS_OF_NUMBER_OF_CELLS_WITHIN_A_TISSUE		26	0.613558	1.91013	0	0.00860891	0.54	9005	tags=54%, list=25%, signal=72%
GOBP_EMBRYONIC_CAMERA_TYPE_EYE_MORPHOGENESIS	GOBP_EMBRYONIC_CAMERA_TYPE_EYE_MORPHOGENESIS		24	0.571049	1.91	0	0.00860064	0.54	11807	tags=71%, list=32%, signal=105%
GOBP_CELLULAR_RESPONSE_TO_OSMOTIC_STRESS	GOBP_CELLULAR_RESPONSE_TO_OSMOTIC_STRESS		39	0.625091	1.90986	0	0.00860397	0.54	6877	tags=49%, list=19%, signal=60%
GOBP_REGULATION_OF_SIGNAL_TRANSDUCTION_BY_P53_CLASS_MEDIATOR	GOBP_REGULATION_OF_SIGNAL_TRANSDUCTION_BY_P53_CLASS_MEDIATOR		176	0.551481	1.90964	0	0.00861764	0.54	10315	tags=57%, list=28%, signal=80%
GOBP_GLUCOSE_CATABOLIC_PROCESS	GOBP_GLUCOSE_CATABOLIC_PROCESS		36	0.642371	1.9093	0	0.0086303	0.54	6306	tags=53%, list=17%, signal=64%
GOBP_REGULATION_OF_TYPE_I_INTERFERON_MEDIATED_SIGNALING_PATHWAY	GOBP_REGULATION_OF_TYPE_I_INTERFERON_MEDIATED_SIGNALING_PATHWAY		34	0.659255	1.90898	0.0344828	0.00867212	0.54	7424	tags=56%, list=20%, signal=70%
GOBP_REGULATION_OF_AUTOPHAGY	GOBP_REGULATION_OF_AUTOPHAGY		325	0.530862	1.90893	0	0.00867508	0.54	10373	tags=52%, list=29%, signal=73%
GOBP_SOMATIC_RECOMBINATION_OF_IMMUNOGLOBULIN_GENE_SEGMENTS	GOBP_SOMATIC_RECOMBINATION_OF_IMMUNOGLOBULIN_GENE_SEGMENTS		54	0.60883	1.90866	0	0.00868798	0.54	10968	tags=72%, list=30%, signal=103%
GOBP_POSITIVE_REGULATION_OF_PROTEIN_LOCALIZATION_TO_NUCLEUS	GOBP_POSITIVE_REGULATION_OF_PROTEIN_LOCALIZATION_TO_NUCLEUS		85	0.582773	1.90863	0	0.00867969	0.54	8352	tags=53%, list=23%, signal=69%
GOBP_REGENERATION	GOBP_REGENERATION		191	0.507738	1.90797	0	0.00872428	0.54	7693	tags=41%, list=21%, signal=52%
GOBP_MEMORY	GOBP_MEMORY		107	0.5045	1.90786	0	0.00873739	0.54	10182	tags=49%, list=28%, signal=67%
GOBP_NEUROINFLAMMATORY_RESPONSE	GOBP_NEUROINFLAMMATORY_RESPONSE		42	0.572238	1.90776	0	0.00872907	0.54	8900	tags=55%, list=24%, signal=72%
GOBP_COLLECTING_DUCT_DEVELOPMENT	GOBP_COLLECTING_DUCT_DEVELOPMENT		16	0.673065	1.90773	0	0.00873197	0.54	3355	tags=31%, list=9%, signal=34%
GOBP_NEGATIVE_REGULATION_OF_PROTEIN_MODIFICATION_BY_SMALL_PROTEIN_CONJUGATION_OR_REMOVAL	GOBP_NEGATIVE_REGULATION_OF_PROTEIN_MODIFICATION_BY_SMALL_PROTEIN_CONJUGATION_OR_REMOVAL		91	0.537931	1.90766	0	0.00873353	0.54	8709	tags=46%, list=24%, signal=61%
GOBP_HINDBRAIN_DEVELOPMENT	GOBP_HINDBRAIN_DEVELOPMENT		139	0.475644	1.90752	0	0.00872524	0.54	10594	tags=48%, list=29%, signal=68%
GOBP_SUPEROXIDE_ANION_GENERATION	GOBP_SUPEROXIDE_ANION_GENERATION		35	0.596204	1.90746	0	0.00871697	0.54	5779	tags=46%, list=16%, signal=54%
GOBP_REGULATION_OF_REACTIVE_OXYGEN_SPECIES_BIOSYNTHETIC_PROCESS	GOBP_REGULATION_OF_REACTIVE_OXYGEN_SPECIES_BIOSYNTHETIC_PROCESS		95	0.533668	1.90741	0	0.00870871	0.54	8516	tags=48%, list=23%, signal=63%
GOBP_LIPOPOLYSACCHARIDE_MEDIATED_SIGNALING_PATHWAY	GOBP_LIPOPOLYSACCHARIDE_MEDIATED_SIGNALING_PATHWAY		58	0.664944	1.9073	0	0.00871162	0.54	8516	tags=64%, list=23%, signal=83%
GOBP_REPRODUCTIVE_BEHAVIOR	GOBP_REPRODUCTIVE_BEHAVIOR		28	0.547445	1.9068	0	0.00874592	0.54	10988	tags=64%, list=30%, signal=92%
GOBP_NUCLEOTIDE_PHOSPHORYLATION	GOBP_NUCLEOTIDE_PHOSPHORYLATION		133	0.531965	1.90652	0.0166667	0.00876311	0.55	11966	tags=62%, list=33%, signal=92%
GOBP_TOLERANCE_INDUCTION	GOBP_TOLERANCE_INDUCTION		28	0.737534	1.90616	0	0.00876498	0.55	6540	tags=79%, list=18%, signal=96%
GOBP_VIRAL_GENOME_REPLICATION	GOBP_VIRAL_GENOME_REPLICATION		129	0.576845	1.90604	0	0.00876685	0.55	8236	tags=50%, list=23%, signal=64%
GOBP_NUCLEOBASE_CONTAINING_COMPOUND_TRANSPORT	GOBP_NUCLEOBASE_CONTAINING_COMPOUND_TRANSPORT		252	0.553534	1.9056	0.0491803	0.00876836	0.55	11594	tags=61%, list=32%, signal=89%
GOBP_NEGATIVE_REGULATION_OF_LIPID_LOCALIZATION	GOBP_NEGATIVE_REGULATION_OF_LIPID_LOCALIZATION		61	0.501174	1.90553	0	0.00878405	0.55	10750	tags=51%, list=30%, signal=72%
GOBP_POSITIVE_REGULATION_OF_G1_S_TRANSITION_OF_MITOTIC_CELL_CYCLE	GOBP_POSITIVE_REGULATION_OF_G1_S_TRANSITION_OF_MITOTIC_CELL_CYCLE		43	0.510795	1.90535	0	0.0087859	0.55	9889	tags=44%, list=27%, signal=61%
GOBP_REGULATION_OF_LIPID_METABOLIC_PROCESS	GOBP_REGULATION_OF_LIPID_METABOLIC_PROCESS		400	0.473768	1.90502	0	0.00881923	0.56	8968	tags=40%, list=25%, signal=53%
GOBP_ENDOCYTIC_RECYCLING	GOBP_ENDOCYTIC_RECYCLING		50	0.619112	1.90494	0	0.00881095	0.56	8323	tags=56%, list=23%, signal=73%
GOBP_LIPID_MODIFICATION	GOBP_LIPID_MODIFICATION		269	0.465757	1.90488	0	0.0088027	0.56	9307	tags=41%, list=26%, signal=55%
GOBP_PYRIMIDINE_NUCLEOTIDE_METABOLIC_PROCESS	GOBP_PYRIMIDINE_NUCLEOTIDE_METABOLIC_PROCESS		49	0.58462	1.90485	0	0.00879445	0.56	11889	tags=71%, list=33%, signal=106%
GOBP_REGULATION_OF_ARP2_3_COMPLEX_MEDIATED_ACTIN_NUCLEATION	GOBP_REGULATION_OF_ARP2_3_COMPLEX_MEDIATED_ACTIN_NUCLEATION		20	0.645659	1.90469	0	0.00880793	0.56	5788	tags=50%, list=16%, signal=59%
GOBP_POSITIVE_REGULATION_OF_AMINE_TRANSPORT	GOBP_POSITIVE_REGULATION_OF_AMINE_TRANSPORT		33	0.544295	1.90445	0	0.0087997	0.56	10555	tags=48%, list=29%, signal=68%
GOBP_REGULATION_OF_ALTERNATIVE_MRNA_SPLICING_VIA_SPLICEOSOME	GOBP_REGULATION_OF_ALTERNATIVE_MRNA_SPLICING_VIA_SPLICEOSOME		57	0.597195	1.90439	0	0.00879148	0.56	9603	tags=60%, list=26%, signal=81%
GOBP_GENETIC_IMPRINTING	GOBP_GENETIC_IMPRINTING		25	0.614469	1.90437	0	0.00880334	0.56	12348	tags=64%, list=34%, signal=97%
GOBP_MULTI_ORGANISM_CELLULAR_PROCESS	GOBP_MULTI_ORGANISM_CELLULAR_PROCESS		16	0.751671	1.90429	0	0.0088061	0.56	4600	tags=63%, list=13%, signal=72%
GOBP_REGULATION_OF_NMDA_RECEPTOR_ACTIVITY	GOBP_REGULATION_OF_NMDA_RECEPTOR_ACTIVITY		36	0.53928	1.9042	0	0.00880854	0.56	12310	tags=67%, list=34%, signal=101%
GOBP_NEGATIVE_REGULATION_OF_MYOBLAST_DIFFERENTIATION	GOBP_NEGATIVE_REGULATION_OF_MYOBLAST_DIFFERENTIATION		24	0.617032	1.90325	0	0.00890636	0.56	7757	tags=50%, list=21%, signal=64%
GOBP_CELL_MIGRATION_INVOLVED_IN_GASTRULATION	GOBP_CELL_MIGRATION_INVOLVED_IN_GASTRULATION		15	0.651083	1.90288	0	0.00899174	0.56	7242	tags=53%, list=20%, signal=67%
GOBP_RESPONSE_TO_HYDROGEN_PEROXIDE	GOBP_RESPONSE_TO_HYDROGEN_PEROXIDE		129	0.506672	1.90264	0	0.00899433	0.56	12287	tags=61%, list=34%, signal=92%
GOBP_SKELETAL_SYSTEM_DEVELOPMENT	GOBP_SKELETAL_SYSTEM_DEVELOPMENT		482	0.48297	1.90258	0	0.00899561	0.56	12378	tags=55%, list=34%, signal=82%
GOBP_REGULATION_OF_DNA_REPAIR	GOBP_REGULATION_OF_DNA_REPAIR		130	0.607112	1.90253	0.0181818	0.00899786	0.56	10116	tags=68%, list=28%, signal=93%
GOBP_DNA_INTEGRITY_CHECKPOINT	GOBP_DNA_INTEGRITY_CHECKPOINT		155	0.594154	1.90206	0	0.00900044	0.56	10127	tags=63%, list=28%, signal=87%
GOBP_ALCOHOL_CATABOLIC_PROCESS	GOBP_ALCOHOL_CATABOLIC_PROCESS		54	0.507549	1.90197	0	0.00899211	0.56	9122	tags=41%, list=25%, signal=54%
GOBP_FATTY_ACID_TRANSPORT	GOBP_FATTY_ACID_TRANSPORT		150	0.461692	1.9016	0	0.00902629	0.56	12173	tags=53%, list=33%, signal=80%
GOBP_POSITIVE_REGULATION_OF_OXIDOREDUCTASE_ACTIVITY	GOBP_POSITIVE_REGULATION_OF_OXIDOREDUCTASE_ACTIVITY		56	0.563381	1.90159	0	0.00901796	0.56	8562	tags=50%, list=24%, signal=65%
GOBP_CYTOPLASMIC_MICROTUBULE_ORGANIZATION	GOBP_CYTOPLASMIC_MICROTUBULE_ORGANIZATION		62	0.586471	1.90148	0	0.00900964	0.56	7120	tags=50%, list=20%, signal=62%
GOBP_POSITIVE_REGULATION_OF_VIRAL_GENOME_REPLICATION	GOBP_POSITIVE_REGULATION_OF_VIRAL_GENOME_REPLICATION		31	0.645217	1.90128	0.0166667	0.00901124	0.56	4535	tags=45%, list=12%, signal=52%
GOBP_CELLULAR_BIOGENIC_AMINE_METABOLIC_PROCESS	GOBP_CELLULAR_BIOGENIC_AMINE_METABOLIC_PROCESS		103	0.445807	1.90117	0.0204082	0.00900294	0.56	11744	tags=51%, list=32%, signal=76%
GOBP_REGULATION_OF_EPITHELIAL_CELL_DIFFERENTIATION	GOBP_REGULATION_OF_EPITHELIAL_CELL_DIFFERENTIATION		151	0.468396	1.90095	0	0.00901607	0.56	12829	tags=56%, list=35%, signal=86%
GOBP_RESPONSE_TO_ORGANOPHOSPHORUS	GOBP_RESPONSE_TO_ORGANOPHOSPHORUS		129	0.517257	1.90092	0	0.00900778	0.56	10759	tags=53%, list=30%, signal=76%
GOBP_POLYOL_BIOSYNTHETIC_PROCESS	GOBP_POLYOL_BIOSYNTHETIC_PROCESS		63	0.518266	1.9008	0	0.00900938	0.56	12340	tags=60%, list=34%, signal=91%
GOBP_PANCREAS_DEVELOPMENT	GOBP_PANCREAS_DEVELOPMENT		73	0.495312	1.90008	0	0.00906224	0.56	13063	tags=59%, list=36%, signal=92%
GOBP_MICROTUBULE_DEPOLYMERIZATION	GOBP_MICROTUBULE_DEPOLYMERIZATION		44	0.617753	1.89966	0	0.00905394	0.56	8924	tags=59%, list=25%, signal=78%
GOBP_NEGATIVE_REGULATION_OF_T_CELL_MEDIATED_IMMUNITY	GOBP_NEGATIVE_REGULATION_OF_T_CELL_MEDIATED_IMMUNITY		22	0.691888	1.89956	0.0188679	0.00904564	0.56	5209	tags=55%, list=14%, signal=64%
GOBP_REGULATION_OF_RELEASE_OF_SEQUESTERED_CALCIUM_ION_INTO_CYTOSOL	GOBP_REGULATION_OF_RELEASE_OF_SEQUESTERED_CALCIUM_ION_INTO_CYTOSOL		75	0.54179	1.89919	0	0.00907037	0.56	10519	tags=56%, list=29%, signal=79%
GOBP_CENTRAL_NERVOUS_SYSTEM_NEURON_AXONOGENESIS	GOBP_CENTRAL_NERVOUS_SYSTEM_NEURON_AXONOGENESIS		34	0.584883	1.89907	0.0169492	0.00908139	0.56	10158	tags=62%, list=28%, signal=86%
GOBP_NEGATIVE_REGULATION_OF_PLASMA_MEMBRANE_BOUNDED_CELL_PROJECTION_ASSEMBLY	GOBP_NEGATIVE_REGULATION_OF_PLASMA_MEMBRANE_BOUNDED_CELL_PROJECTION_ASSEMBLY		30	0.632983	1.89905	0	0.0090731	0.56	6193	tags=47%, list=17%, signal=56%
GOBP_ANTIGEN_PROCESSING_AND_PRESENTATION_OF_ENDOGENOUS_ANTIGEN	GOBP_ANTIGEN_PROCESSING_AND_PRESENTATION_OF_ENDOGENOUS_ANTIGEN		26	0.783253	1.89845	0	0.00912583	0.56	5209	tags=77%, list=14%, signal=90%
GOBP_CELL_CYCLE_CHECKPOINT	GOBP_CELL_CYCLE_CHECKPOINT		208	0.605899	1.89833	0	0.00911751	0.56	8709	tags=59%, list=24%, signal=77%
GOBP_NEURAL_TUBE_FORMATION	GOBP_NEURAL_TUBE_FORMATION		96	0.571499	1.89804	0	0.00911868	0.56	11521	tags=63%, list=32%, signal=91%
GOBP_N_ACETYLGLUCOSAMINE_METABOLIC_PROCESS	GOBP_N_ACETYLGLUCOSAMINE_METABOLIC_PROCESS		19	0.678472	1.89775	0	0.00915255	0.56	4569	tags=42%, list=13%, signal=48%
GOBP_REGULATION_OF_DNA_BINDING	GOBP_REGULATION_OF_DNA_BINDING		118	0.525885	1.89758	0	0.00914423	0.56	11595	tags=60%, list=32%, signal=88%
GOBP_RESPONSE_TO_ACETYLCHOLINE	GOBP_RESPONSE_TO_ACETYLCHOLINE		29	0.601074	1.89745	0.02	0.00914687	0.56	7213	tags=41%, list=20%, signal=52%
GOBP_AMINOGLYCAN_BIOSYNTHETIC_PROCESS	GOBP_AMINOGLYCAN_BIOSYNTHETIC_PROCESS		114	0.560613	1.89724	0	0.00914832	0.56	9033	tags=53%, list=25%, signal=70%
GOBP_REGULATION_OF_BLOOD_CIRCULATION	GOBP_REGULATION_OF_BLOOD_CIRCULATION		284	0.442992	1.89715	0	0.00914003	0.56	10247	tags=42%, list=28%, signal=58%
GOBP_REGULATION_OF_RESPONSE_TO_REACTIVE_OXYGEN_SPECIES	GOBP_REGULATION_OF_RESPONSE_TO_REACTIVE_OXYGEN_SPECIES		30	0.608339	1.89705	0	0.00914149	0.56	10355	tags=63%, list=28%, signal=88%
GOBP_POSITIVE_REGULATION_OF_INSULIN_SECRETION	GOBP_POSITIVE_REGULATION_OF_INSULIN_SECRETION		71	0.500274	1.89698	0	0.00914414	0.56	9065	tags=39%, list=25%, signal=52%
GOBP_RESPONSE_TO_OXYGEN_RADICAL	GOBP_RESPONSE_TO_OXYGEN_RADICAL		26	0.630439	1.89674	0	0.0091462	0.56	9981	tags=65%, list=27%, signal=90%
GOBP_RESPONSE_TO_AMINE	GOBP_RESPONSE_TO_AMINE		42	0.508552	1.8964	0	0.00915913	0.56	8185	tags=43%, list=22%, signal=55%
GOBP_NEGATIVE_REGULATION_OF_ANTIGEN_RECEPTOR_MEDIATED_SIGNALING_PATHWAY	GOBP_NEGATIVE_REGULATION_OF_ANTIGEN_RECEPTOR_MEDIATED_SIGNALING_PATHWAY		29	0.726457	1.89637	0.0204082	0.00915086	0.56	7018	tags=72%, list=19%, signal=90%
GOBP_FATTY_ACID_DERIVATIVE_CATABOLIC_PROCESS	GOBP_FATTY_ACID_DERIVATIVE_CATABOLIC_PROCESS		16	0.686846	1.89634	0	0.00914261	0.56	5841	tags=50%, list=16%, signal=60%
GOBP_GERM_CELL_DEVELOPMENT	GOBP_GERM_CELL_DEVELOPMENT		257	0.415476	1.89622	0	0.00915559	0.56	11421	tags=43%, list=31%, signal=63%
GOBP_EPITHELIAL_TUBE_FORMATION	GOBP_EPITHELIAL_TUBE_FORMATION		125	0.529597	1.89622	0	0.00914734	0.56	11521	tags=55%, list=32%, signal=81%
GOBP_VASCULAR_ENDOTHELIAL_GROWTH_FACTOR_RECEPTOR_SIGNALING_PATHWAY	GOBP_VASCULAR_ENDOTHELIAL_GROWTH_FACTOR_RECEPTOR_SIGNALING_PATHWAY		94	0.586333	1.89614	0	0.00914847	0.56	8295	tags=47%, list=23%, signal=60%
GOBP_VIRAL_RNA_GENOME_REPLICATION	GOBP_VIRAL_RNA_GENOME_REPLICATION		35	0.603627	1.89597	0	0.00915989	0.56	7441	tags=54%, list=20%, signal=68%
GOBP_REGULATION_OF_DENDRITIC_SPINE_DEVELOPMENT	GOBP_REGULATION_OF_DENDRITIC_SPINE_DEVELOPMENT		60	0.575042	1.89589	0	0.00915166	0.56	10463	tags=57%, list=29%, signal=79%
GOBP_REGULATION_OF_SYNAPTIC_TRANSMISSION_GLUTAMATERGIC	GOBP_REGULATION_OF_SYNAPTIC_TRANSMISSION_GLUTAMATERGIC		68	0.491258	1.89543	0	0.00919279	0.56	10025	tags=44%, list=28%, signal=61%
GOBP_APOPTOTIC_PROCESS_INVOLVED_IN_MORPHOGENESIS	GOBP_APOPTOTIC_PROCESS_INVOLVED_IN_MORPHOGENESIS		23	0.695933	1.89515	0	0.00921577	0.56	4170	tags=48%, list=11%, signal=54%
GOBP_MIRNA_METABOLIC_PROCESS	GOBP_MIRNA_METABOLIC_PROCESS		29	0.650568	1.89515	0	0.00920751	0.56	7621	tags=59%, list=21%, signal=74%
GOBP_ACTIN_FILAMENT_SEVERING	GOBP_ACTIN_FILAMENT_SEVERING		16	0.742074	1.89477	0	0.00926342	0.56	4251	tags=56%, list=12%, signal=64%
GOBP_RESPONSE_TO_OSMOTIC_STRESS	GOBP_RESPONSE_TO_OSMOTIC_STRESS		82	0.525742	1.89386	0	0.00931531	0.56	8262	tags=45%, list=23%, signal=58%
GOBP_SMOOTH_MUSCLE_CELL_PROLIFERATION	GOBP_SMOOTH_MUSCLE_CELL_PROLIFERATION		149	0.49672	1.89373	0	0.00932649	0.56	11517	tags=53%, list=32%, signal=77%
GOBP_STEM_CELL_DIFFERENTIATION	GOBP_STEM_CELL_DIFFERENTIATION		249	0.480683	1.89369	0	0.00931817	0.56	12981	tags=57%, list=36%, signal=88%
GOBP_POSITIVE_REGULATION_OF_MUSCLE_CELL_APOPTOTIC_PROCESS	GOBP_POSITIVE_REGULATION_OF_MUSCLE_CELL_APOPTOTIC_PROCESS		28	0.60913	1.89312	0	0.00937316	0.56	6411	tags=50%, list=18%, signal=61%
GOBP_PROTEIN_DEMETHYLATION	GOBP_PROTEIN_DEMETHYLATION		33	0.645198	1.89297	0	0.00936481	0.56	9618	tags=67%, list=26%, signal=91%
GOBP_T_CELL_MIGRATION	GOBP_T_CELL_MIGRATION		66	0.638251	1.89287	0.0384615	0.00935648	0.56	8287	tags=62%, list=23%, signal=80%
GOBP_LENS_FIBER_CELL_DIFFERENTIATION	GOBP_LENS_FIBER_CELL_DIFFERENTIATION		31	0.564568	1.89262	0	0.00935772	0.56	8903	tags=48%, list=24%, signal=64%
GOBP_POSITIVE_REGULATION_OF_VASCULAR_ASSOCIATED_SMOOTH_MUSCLE_CELL_PROLIFERATION	GOBP_POSITIVE_REGULATION_OF_VASCULAR_ASSOCIATED_SMOOTH_MUSCLE_CELL_PROLIFERATION		43	0.539482	1.89203	0	0.00937834	0.56	12534	tags=63%, list=34%, signal=96%
GOBP_APPENDAGE_DEVELOPMENT	GOBP_APPENDAGE_DEVELOPMENT		165	0.495971	1.89196	0	0.00939	0.56	11929	tags=52%, list=33%, signal=77%
GOBP_MESODERM_DEVELOPMENT	GOBP_MESODERM_DEVELOPMENT		123	0.494608	1.89166	0	0.00940191	0.56	12303	tags=51%, list=34%, signal=77%
GOBP_SIGNAL_TRANSDUCTION_INVOLVED_IN_CELL_CYCLE_CHECKPOINT	GOBP_SIGNAL_TRANSDUCTION_INVOLVED_IN_CELL_CYCLE_CHECKPOINT		75	0.619195	1.8914	0	0.00942309	0.56	10163	tags=69%, list=28%, signal=96%
GOBP_MEMBRANE_DISASSEMBLY	GOBP_MEMBRANE_DISASSEMBLY		15	0.759015	1.89138	0	0.00942393	0.56	8628	tags=93%, list=24%, signal=122%
GOBP_ODONTOGENESIS	GOBP_ODONTOGENESIS		123	0.49045	1.89109	0	0.00943552	0.56	10628	tags=46%, list=29%, signal=64%
GOBP_RIBONUCLEOTIDE_CATABOLIC_PROCESS	GOBP_RIBONUCLEOTIDE_CATABOLIC_PROCESS		40	0.564495	1.8907	0	0.00943637	0.56	9454	tags=55%, list=26%, signal=74%
GOBP_ARF_PROTEIN_SIGNAL_TRANSDUCTION	GOBP_ARF_PROTEIN_SIGNAL_TRANSDUCTION		19	0.714221	1.89042	0	0.00945707	0.56	7321	tags=74%, list=20%, signal=92%
GOBP_PURINE_NUCLEOSIDE_MONOPHOSPHATE_METABOLIC_PROCESS	GOBP_PURINE_NUCLEOSIDE_MONOPHOSPHATE_METABOLIC_PROCESS		43	0.58228	1.89027	0	0.00944873	0.56	5562	tags=40%, list=15%, signal=47%
GOBP_MONOVALENT_INORGANIC_ANION_HOMEOSTASIS	GOBP_MONOVALENT_INORGANIC_ANION_HOMEOSTASIS		15	0.624254	1.89017	0	0.00946055	0.56	3505	tags=40%, list=10%, signal=44%
GOBP_NUCLEAR_EXPORT	GOBP_NUCLEAR_EXPORT		201	0.596745	1.89012	0.0344828	0.00947115	0.56	10212	tags=65%, list=28%, signal=89%
GOBP_RESPONSE_TO_IONIZING_RADIATION	GOBP_RESPONSE_TO_IONIZING_RADIATION		142	0.549643	1.89012	0.015625	0.00946282	0.56	12047	tags=69%, list=33%, signal=103%
GOBP_SMOOTH_MUSCLE_CELL_APOPTOTIC_PROCESS	GOBP_SMOOTH_MUSCLE_CELL_APOPTOTIC_PROCESS		27	0.6442	1.88935	0	0.00951132	0.57	6083	tags=48%, list=17%, signal=58%
GOBP_FILOPODIUM_ASSEMBLY	GOBP_FILOPODIUM_ASSEMBLY		63	0.56358	1.88872	0	0.00957286	0.59	8355	tags=44%, list=23%, signal=58%
GOBP_REGULATION_OF_EMBRYONIC_DEVELOPMENT	GOBP_REGULATION_OF_EMBRYONIC_DEVELOPMENT		61	0.570621	1.88864	0	0.00958166	0.6	8071	tags=46%, list=22%, signal=59%
GOBP_NEUROTRANSMITTER_SECRETION	GOBP_NEUROTRANSMITTER_SECRETION		154	0.48782	1.88852	0	0.00958358	0.6	12810	tags=59%, list=35%, signal=91%
GOBP_NEGATIVE_REGULATION_OF_I_KAPPAB_KINASE_NF_KAPPAB_SIGNALING	GOBP_NEGATIVE_REGULATION_OF_I_KAPPAB_KINASE_NF_KAPPAB_SIGNALING		46	0.599671	1.88818	0.0181818	0.00959769	0.6	8928	tags=57%, list=25%, signal=75%
GOBP_NEGATIVE_REGULATION_OF_CELLULAR_CATABOLIC_PROCESS	GOBP_NEGATIVE_REGULATION_OF_CELLULAR_CATABOLIC_PROCESS		250	0.522095	1.88806	0	0.0095996	0.6	10998	tags=52%, list=30%, signal=75%
GOBP_RESPONSE_TO_INTERLEUKIN_1	GOBP_RESPONSE_TO_INTERLEUKIN_1		200	0.552875	1.88804	0.0363636	0.00959121	0.6	11584	tags=61%, list=32%, signal=88%
GOBP_CELLULAR_RESPONSE_TO_KETONE	GOBP_CELLULAR_RESPONSE_TO_KETONE		92	0.530224	1.88797	0	0.00959414	0.6	12131	tags=55%, list=33%, signal=83%
GOBP_MACROPHAGE_DIFFERENTIATION	GOBP_MACROPHAGE_DIFFERENTIATION		46	0.651576	1.88776	0	0.00959482	0.6	9094	tags=65%, list=25%, signal=87%
GOBP_CEREBRAL_CORTEX_DEVELOPMENT	GOBP_CEREBRAL_CORTEX_DEVELOPMENT		104	0.507516	1.88734	0	0.00967046	0.61	11716	tags=55%, list=32%, signal=81%
GOBP_RESPONSE_TO_STARVATION	GOBP_RESPONSE_TO_STARVATION		195	0.514363	1.88709	0	0.00968935	0.61	12667	tags=62%, list=35%, signal=94%
GOBP_B_CELL_RECEPTOR_SIGNALING_PATHWAY	GOBP_B_CELL_RECEPTOR_SIGNALING_PATHWAY		120	0.610229	1.88707	0	0.00968092	0.61	10690	tags=65%, list=29%, signal=92%
GOBP_NEGATIVE_REGULATION_OF_PHOSPHATIDYLINOSITOL_3_KINASE_SIGNALING	GOBP_NEGATIVE_REGULATION_OF_PHOSPHATIDYLINOSITOL_3_KINASE_SIGNALING		15	0.669455	1.88704	0	0.0096725	0.61	8482	tags=73%, list=23%, signal=96%
GOBP_INTERFERON_BETA_PRODUCTION	GOBP_INTERFERON_BETA_PRODUCTION		52	0.617942	1.88701	0.0377359	0.0096641	0.61	6068	tags=50%, list=17%, signal=60%
GOBP_BASE_CONVERSION_OR_SUBSTITUTION_EDITING	GOBP_BASE_CONVERSION_OR_SUBSTITUTION_EDITING		20	0.634776	1.88677	0	0.00965571	0.61	8255	tags=60%, list=23%, signal=78%
GOBP_LEUKOCYTE_HOMEOSTASIS	GOBP_LEUKOCYTE_HOMEOSTASIS		79	0.628443	1.88674	0	0.00964733	0.61	5455	tags=52%, list=15%, signal=61%
GOBP_NEGATIVE_REGULATION_OF_MRNA_METABOLIC_PROCESS	GOBP_NEGATIVE_REGULATION_OF_MRNA_METABOLIC_PROCESS		88	0.616944	1.8867	0	0.00964796	0.61	7632	tags=52%, list=21%, signal=66%
GOBP_CELL_AGING	GOBP_CELL_AGING		107	0.534398	1.8864	0	0.00966943	0.61	11732	tags=65%, list=32%, signal=96%
GOBP_CELLULAR_RESPONSE_TO_LIGHT_STIMULUS	GOBP_CELLULAR_RESPONSE_TO_LIGHT_STIMULUS		133	0.506977	1.88631	0	0.00966106	0.61	10505	tags=53%, list=29%, signal=75%
GOBP_POSITIVE_REGULATION_OF_ALPHA_BETA_T_CELL_PROLIFERATION	GOBP_POSITIVE_REGULATION_OF_ALPHA_BETA_T_CELL_PROLIFERATION		21	0.881729	1.8863	0	0.00965271	0.61	3488	tags=81%, list=10%, signal=89%
GOBP_CELLULAR_PROCESS_INVOLVED_IN_REPRODUCTION_IN_MULTICELLULAR_ORGANISM	GOBP_CELLULAR_PROCESS_INVOLVED_IN_REPRODUCTION_IN_MULTICELLULAR_ORGANISM		353	0.408655	1.88617	0	0.0096632	0.61	13067	tags=48%, list=36%, signal=74%
GOBP_NUCLEAR_CHROMOSOME_SEGREGATION	GOBP_NUCLEAR_CHROMOSOME_SEGREGATION		271	0.59906	1.88607	0	0.00967918	0.61	8148	tags=52%, list=22%, signal=67%
GOBP_AMINE_BIOSYNTHETIC_PROCESS	GOBP_AMINE_BIOSYNTHETIC_PROCESS		39	0.500421	1.88598	0.0204082	0.0096901	0.61	10628	tags=51%, list=29%, signal=72%
GOBP_MRNA_TRANSPORT	GOBP_MRNA_TRANSPORT		151	0.596353	1.88594	0.0491803	0.00968175	0.61	11881	tags=75%, list=33%, signal=111%
GOBP_REGULATION_OF_MYOBLAST_DIFFERENTIATION	GOBP_REGULATION_OF_MYOBLAST_DIFFERENTIATION		49	0.54083	1.88558	0	0.00972779	0.61	7757	tags=45%, list=21%, signal=57%
GOBP_POSITIVE_REGULATION_OF_MITOCHONDRION_ORGANIZATION	GOBP_POSITIVE_REGULATION_OF_MITOCHONDRION_ORGANIZATION		83	0.551285	1.88516	0	0.00976156	0.62	8211	tags=48%, list=23%, signal=62%
GOBP_POSITIVE_REGULATION_OF_SECRETION	GOBP_POSITIVE_REGULATION_OF_SECRETION		295	0.438445	1.88472	0	0.00977215	0.62	13531	tags=54%, list=37%, signal=86%
GOBP_POSITIVE_REGULATION_OF_MITOTIC_CELL_CYCLE	GOBP_POSITIVE_REGULATION_OF_MITOTIC_CELL_CYCLE		116	0.524523	1.88438	0	0.00981022	0.62	10722	tags=55%, list=29%, signal=78%
GOBP_EXECUTION_PHASE_OF_APOPTOSIS	GOBP_EXECUTION_PHASE_OF_APOPTOSIS		92	0.46086	1.88435	0	0.00980181	0.62	6436	tags=39%, list=18%, signal=47%
GOBP_PROTEIN_O_LINKED_GLYCOSYLATION	GOBP_PROTEIN_O_LINKED_GLYCOSYLATION		104	0.501195	1.8843	0	0.00979341	0.62	7463	tags=37%, list=21%, signal=46%
GOBP_POSITIVE_REGULATION_OF_TYROSINE_PHOSPHORYLATION_OF_STAT_PROTEIN	GOBP_POSITIVE_REGULATION_OF_TYROSINE_PHOSPHORYLATION_OF_STAT_PROTEIN		67	0.546006	1.88404	0	0.00984368	0.62	8236	tags=49%, list=23%, signal=64%
GOBP_CELLULAR_RESPONSE_TO_UV	GOBP_CELLULAR_RESPONSE_TO_UV		88	0.563901	1.88401	0	0.00983526	0.62	10936	tags=64%, list=30%, signal=91%
GOBP_HISTONE_PHOSPHORYLATION	GOBP_HISTONE_PHOSPHORYLATION		39	0.647685	1.88396	0	0.00983712	0.62	8015	tags=64%, list=22%, signal=82%
GOBP_POSITIVE_REGULATION_OF_BMP_SIGNALING_PATHWAY	GOBP_POSITIVE_REGULATION_OF_BMP_SIGNALING_PATHWAY		32	0.590698	1.88381	0	0.00982872	0.62	11504	tags=63%, list=32%, signal=91%
GOBP_REGULATION_OF_LYASE_ACTIVITY	GOBP_REGULATION_OF_LYASE_ACTIVITY		49	0.496571	1.8836	0	0.00982034	0.62	10766	tags=55%, list=30%, signal=78%
GOBP_REGULATION_OF_MRNA_METABOLIC_PROCESS	GOBP_REGULATION_OF_MRNA_METABOLIC_PROCESS		334	0.563625	1.88347	0.0172414	0.00983117	0.62	9913	tags=54%, list=27%, signal=74%
GOBP_ACTIN_FILAMENT_BUNDLE_ORGANIZATION	GOBP_ACTIN_FILAMENT_BUNDLE_ORGANIZATION		155	0.55258	1.88246	0	0.00993549	0.62	8472	tags=45%, list=23%, signal=58%
GOBP_NEGATIVE_REGULATION_OF_OXIDATIVE_STRESS_INDUCED_INTRINSIC_APOPTOTIC_SIGNALING_PATHWAY	GOBP_NEGATIVE_REGULATION_OF_OXIDATIVE_STRESS_INDUCED_INTRINSIC_APOPTOTIC_SIGNALING_PATHWAY		20	0.679856	1.88224	0.0163934	0.00992703	0.62	5731	tags=55%, list=16%, signal=65%
GOBP_REGULATION_OF_SYNAPTIC_TRANSMISSION_GABAERGIC	GOBP_REGULATION_OF_SYNAPTIC_TRANSMISSION_GABAERGIC		31	0.537017	1.88201	0	0.00995683	0.62	8128	tags=39%, list=22%, signal=50%
GOBP_POSITIVE_REGULATION_OF_VASCULATURE_DEVELOPMENT	GOBP_POSITIVE_REGULATION_OF_VASCULATURE_DEVELOPMENT		166	0.508425	1.88188	0	0.00994837	0.62	8343	tags=41%, list=23%, signal=53%
GOBP_REGULATION_OF_MEMBRANE_PERMEABILITY	GOBP_REGULATION_OF_MEMBRANE_PERMEABILITY		84	0.575444	1.88178	0	0.00994873	0.62	8455	tags=52%, list=23%, signal=68%
GOBP_NEGATIVE_REGULATION_OF_INTERLEUKIN_2_PRODUCTION	GOBP_NEGATIVE_REGULATION_OF_INTERLEUKIN_2_PRODUCTION		28	0.673909	1.88156	0	0.00995952	0.62	7018	tags=68%, list=19%, signal=84%
GOBP_TOLL_LIKE_RECEPTOR_9_SIGNALING_PATHWAY	GOBP_TOLL_LIKE_RECEPTOR_9_SIGNALING_PATHWAY		25	0.685245	1.88148	0	0.00997103	0.62	7162	tags=60%, list=20%, signal=75%
GOBP_RESPONSE_TO_OXYGEN_LEVELS	GOBP_RESPONSE_TO_OXYGEN_LEVELS		379	0.46711	1.88146	0	0.00997227	0.62	11543	tags=54%, list=32%, signal=78%
GOBP_POSITIVE_REGULATION_OF_DEVELOPMENTAL_GROWTH	GOBP_POSITIVE_REGULATION_OF_DEVELOPMENTAL_GROWTH		167	0.47878	1.88145	0	0.00996383	0.62	10176	tags=45%, list=28%, signal=62%
GOBP_REGULATION_OF_NEURONAL_SYNAPTIC_PLASTICITY	GOBP_REGULATION_OF_NEURONAL_SYNAPTIC_PLASTICITY		44	0.575634	1.88144	0	0.00995541	0.62	10181	tags=61%, list=28%, signal=85%
GOBP_NEGATIVE_REGULATION_OF_MACROAUTOPHAGY	GOBP_NEGATIVE_REGULATION_OF_MACROAUTOPHAGY		34	0.648902	1.88138	0	0.009947	0.62	8900	tags=68%, list=24%, signal=89%
GOBP_CELLULAR_RESPONSE_TO_RADIATION	GOBP_CELLULAR_RESPONSE_TO_RADIATION		190	0.497529	1.88131	0	0.00993861	0.62	12023	tags=60%, list=33%, signal=89%
GOBP_NEGATIVE_REGULATION_OF_DNA_REPAIR	GOBP_NEGATIVE_REGULATION_OF_DNA_REPAIR		36	0.612772	1.8812	0.0363636	0.00993023	0.62	8819	tags=64%, list=24%, signal=84%
GOBP_EAR_DEVELOPMENT	GOBP_EAR_DEVELOPMENT		202	0.432525	1.88119	0	0.00992186	0.62	9425	tags=38%, list=26%, signal=51%
GOBP_REGULATION_OF_BROWN_FAT_CELL_DIFFERENTIATION	GOBP_REGULATION_OF_BROWN_FAT_CELL_DIFFERENTIATION		22	0.634532	1.88075	0	0.00994007	0.62	4235	tags=32%, list=12%, signal=36%
GOBP_NEUROMUSCULAR_PROCESS	GOBP_NEUROMUSCULAR_PROCESS		90	0.477263	1.88068	0	0.00993171	0.62	12409	tags=54%, list=34%, signal=82%
GOBP_CALCINEURIN_MEDIATED_SIGNALING	GOBP_CALCINEURIN_MEDIATED_SIGNALING		46	0.568494	1.88055	0	0.00995028	0.62	9769	tags=57%, list=27%, signal=77%
GOBP_MYOBLAST_FUSION	GOBP_MYOBLAST_FUSION		41	0.561362	1.88032	0	0.00997216	0.62	6411	tags=39%, list=18%, signal=47%
GOBP_NOREPINEPHRINE_SECRETION	GOBP_NOREPINEPHRINE_SECRETION		16	0.640265	1.87992	0	0.0100019	0.62	5805	tags=50%, list=16%, signal=59%
GOBP_NEGATIVE_REGULATION_OF_CANONICAL_WNT_SIGNALING_PATHWAY	GOBP_NEGATIVE_REGULATION_OF_CANONICAL_WNT_SIGNALING_PATHWAY		177	0.512217	1.8799	0	0.0100036	0.62	11929	tags=51%, list=33%, signal=76%
GOBP_REGULATION_OF_TRANSPOSITION	GOBP_REGULATION_OF_TRANSPOSITION		26	0.563534	1.87972	0.0212766	0.00999522	0.62	6669	tags=38%, list=18%, signal=47%
GOBP_PROTEIN_PROCESSING	GOBP_PROTEIN_PROCESSING		223	0.495552	1.87959	0	0.0100174	0.62	10768	tags=52%, list=30%, signal=73%
GOBP_NEGATIVE_REGULATION_OF_TUMOR_NECROSIS_FACTOR_MEDIATED_SIGNALING_PATHWAY	GOBP_NEGATIVE_REGULATION_OF_TUMOR_NECROSIS_FACTOR_MEDIATED_SIGNALING_PATHWAY		23	0.590372	1.87955	0	0.0100185	0.62	11280	tags=70%, list=31%, signal=101%
GOBP_REGULATION_OF_EPIDERMAL_GROWTH_FACTOR_ACTIVATED_RECEPTOR_ACTIVITY	GOBP_REGULATION_OF_EPIDERMAL_GROWTH_FACTOR_ACTIVATED_RECEPTOR_ACTIVITY		30	0.576498	1.87909	0	0.0100495	0.62	5476	tags=37%, list=15%, signal=43%
GOBP_INOSITOL_PHOSPHATE_BIOSYNTHETIC_PROCESS	GOBP_INOSITOL_PHOSPHATE_BIOSYNTHETIC_PROCESS		27	0.612608	1.87849	0	0.0101084	0.62	10201	tags=67%, list=28%, signal=93%
GOBP_INTRINSIC_APOPTOTIC_SIGNALING_PATHWAY_IN_RESPONSE_TO_DNA_DAMAGE	GOBP_INTRINSIC_APOPTOTIC_SIGNALING_PATHWAY_IN_RESPONSE_TO_DNA_DAMAGE		100	0.578169	1.87838	0	0.0101	0.62	9907	tags=61%, list=27%, signal=84%
GOBP_CELLULAR_KETONE_METABOLIC_PROCESS	GOBP_CELLULAR_KETONE_METABOLIC_PROCESS		253	0.468634	1.87811	0	0.0101117	0.62	11701	tags=49%, list=32%, signal=71%
GOBP_RIBONUCLEOSIDE_METABOLIC_PROCESS	GOBP_RIBONUCLEOSIDE_METABOLIC_PROCESS		71	0.523346	1.87791	0	0.0101122	0.62	8361	tags=44%, list=23%, signal=57%
GOBP_DETECTION_OF_LIGHT_STIMULUS	GOBP_DETECTION_OF_LIGHT_STIMULUS		76	0.438522	1.87763	0	0.0101325	0.62	9521	tags=38%, list=26%, signal=52%
GOBP_IMMUNE_RESPONSE_TO_TUMOR_CELL	GOBP_IMMUNE_RESPONSE_TO_TUMOR_CELL		21	0.682275	1.87744	0.0196078	0.0101339	0.62	6171	tags=57%, list=17%, signal=69%
GOBP_REGULATION_OF_ACTIN_CYTOSKELETON_REORGANIZATION	GOBP_REGULATION_OF_ACTIN_CYTOSKELETON_REORGANIZATION		38	0.62991	1.87741	0	0.0101254	0.62	4599	tags=39%, list=13%, signal=45%
GOBP_BIOMINERALIZATION	GOBP_BIOMINERALIZATION		161	0.477563	1.87733	0	0.010117	0.62	11706	tags=52%, list=32%, signal=77%
GOBP_DEOXYRIBONUCLEOTIDE_METABOLIC_PROCESS	GOBP_DEOXYRIBONUCLEOTIDE_METABOLIC_PROCESS		39	0.638975	1.87705	0	0.0101307	0.62	11966	tags=87%, list=33%, signal=130%
GOBP_POSITIVE_REGULATION_OF_CELL_JUNCTION_ASSEMBLY	GOBP_POSITIVE_REGULATION_OF_CELL_JUNCTION_ASSEMBLY		96	0.487188	1.87683	0	0.0101515	0.62	13442	tags=60%, list=37%, signal=96%
GOBP_AMINE_TRANSPORT	GOBP_AMINE_TRANSPORT		94	0.470182	1.87634	0	0.0101526	0.62	11175	tags=47%, list=31%, signal=67%
GOBP_NEGATIVE_REGULATION_OF_CARDIAC_MUSCLE_TISSUE_GROWTH	GOBP_NEGATIVE_REGULATION_OF_CARDIAC_MUSCLE_TISSUE_GROWTH		30	0.546312	1.87619	0	0.0101442	0.62	2624	tags=23%, list=7%, signal=25%
GOBP_NEGATIVE_REGULATION_OF_CELL_KILLING	GOBP_NEGATIVE_REGULATION_OF_CELL_KILLING		26	0.724352	1.87611	0.0204082	0.0101358	0.62	7523	tags=73%, list=21%, signal=92%
GOBP_REGULATION_OF_ENDOTHELIAL_CELL_MIGRATION	GOBP_REGULATION_OF_ENDOTHELIAL_CELL_MIGRATION		211	0.466423	1.87603	0.037037	0.0101274	0.62	12794	tags=55%, list=35%, signal=84%
GOBP_CATECHOLAMINE_SECRETION	GOBP_CATECHOLAMINE_SECRETION		53	0.524742	1.87597	0	0.0101191	0.62	10349	tags=49%, list=28%, signal=68%
GOBP_POSITIVE_REGULATION_OF_LYMPHOCYTE_MIGRATION	GOBP_POSITIVE_REGULATION_OF_LYMPHOCYTE_MIGRATION		37	0.628689	1.87579	0.0392157	0.0101204	0.62	6953	tags=54%, list=19%, signal=67%
GOBP_AMYLOID_PRECURSOR_PROTEIN_CATABOLIC_PROCESS	GOBP_AMYLOID_PRECURSOR_PROTEIN_CATABOLIC_PROCESS		63	0.493125	1.87572	0	0.0101121	0.62	10463	tags=46%, list=29%, signal=65%
GOBP_RESPONSE_TO_INSULIN	GOBP_RESPONSE_TO_INSULIN		278	0.488364	1.87525	0	0.0101346	0.62	11608	tags=52%, list=32%, signal=75%
GOBP_NUCLEOSIDE_DIPHOSPHATE_METABOLIC_PROCESS	GOBP_NUCLEOSIDE_DIPHOSPHATE_METABOLIC_PROCESS		156	0.526994	1.8752	0.0175439	0.0101262	0.62	10242	tags=53%, list=28%, signal=74%
GOBP_REGULATION_OF_CELL_AGING	GOBP_REGULATION_OF_CELL_AGING		53	0.550687	1.87506	0.0175439	0.0101449	0.62	10149	tags=55%, list=28%, signal=76%
GOBP_POSITIVE_REGULATION_OF_TRANSPORTER_ACTIVITY	GOBP_POSITIVE_REGULATION_OF_TRANSPORTER_ACTIVITY		112	0.487646	1.875	0	0.0101366	0.62	12109	tags=54%, list=33%, signal=80%
GOBP_REGULATION_OF_VASCULAR_ENDOTHELIAL_GROWTH_FACTOR_RECEPTOR_SIGNALING_PATHWAY	GOBP_REGULATION_OF_VASCULAR_ENDOTHELIAL_GROWTH_FACTOR_RECEPTOR_SIGNALING_PATHWAY		31	0.594618	1.87485	0	0.0101577	0.62	7430	tags=39%, list=20%, signal=49%
GOBP_MATING_BEHAVIOR	GOBP_MATING_BEHAVIOR		21	0.579787	1.87452	0	0.0101667	0.62	10988	tags=71%, list=30%, signal=102%
GOBP_CENTRAL_NERVOUS_SYSTEM_PROJECTION_NEURON_AXONOGENESIS	GOBP_CENTRAL_NERVOUS_SYSTEM_PROJECTION_NEURON_AXONOGENESIS		25	0.609929	1.87418	0.0181818	0.0102127	0.63	11609	tags=76%, list=32%, signal=112%
GOBP_POSITIVE_REGULATION_OF_CYCLIN_DEPENDENT_PROTEIN_KINASE_ACTIVITY	GOBP_POSITIVE_REGULATION_OF_CYCLIN_DEPENDENT_PROTEIN_KINASE_ACTIVITY		34	0.576935	1.87358	0	0.0102166	0.63	6581	tags=44%, list=18%, signal=54%
GOBP_POSITIVE_REGULATION_OF_EPITHELIAL_CELL_APOPTOTIC_PROCESS	GOBP_POSITIVE_REGULATION_OF_EPITHELIAL_CELL_APOPTOTIC_PROCESS		37	0.608325	1.87351	0	0.0102083	0.63	8289	tags=46%, list=23%, signal=59%
GOBP_MODULATION_OF_EXCITATORY_POSTSYNAPTIC_POTENTIAL	GOBP_MODULATION_OF_EXCITATORY_POSTSYNAPTIC_POTENTIAL		44	0.565941	1.87347	0	0.0101999	0.63	11240	tags=64%, list=31%, signal=92%
GOBP_STEROL_TRANSPORT	GOBP_STEROL_TRANSPORT		118	0.50811	1.87334	0	0.0102004	0.63	10750	tags=54%, list=30%, signal=77%
GOBP_EPITHELIAL_CELL_PROLIFERATION	GOBP_EPITHELIAL_CELL_PROLIFERATION		412	0.44664	1.87327	0	0.0101921	0.63	12737	tags=52%, list=35%, signal=79%
GOBP_POSITIVE_REGULATION_OF_B_CELL_DIFFERENTIATION	GOBP_POSITIVE_REGULATION_OF_B_CELL_DIFFERENTIATION		15	0.79591	1.87308	0	0.0101925	0.63	5657	tags=80%, list=16%, signal=95%
GOBP_PHOSPHOLIPID_BIOSYNTHETIC_PROCESS	GOBP_PHOSPHOLIPID_BIOSYNTHETIC_PROCESS		269	0.481264	1.87298	0	0.0102121	0.63	8879	tags=40%, list=24%, signal=52%
GOBP_DNA_METHYLATION_DEPENDENT_HETEROCHROMATIN_ASSEMBLY	GOBP_DNA_METHYLATION_DEPENDENT_HETEROCHROMATIN_ASSEMBLY		19	0.692233	1.87291	0	0.0102038	0.63	9659	tags=63%, list=27%, signal=86%
GOBP_COCHLEA_DEVELOPMENT	GOBP_COCHLEA_DEVELOPMENT		45	0.513244	1.8727	0	0.0102237	0.63	9340	tags=47%, list=26%, signal=63%
GOBP_CILIUM_ORGANIZATION	GOBP_CILIUM_ORGANIZATION		395	0.51349	1.87231	0.0178571	0.0102517	0.63	8745	tags=43%, list=24%, signal=55%
GOBP_REACTIVE_OXYGEN_SPECIES_BIOSYNTHETIC_PROCESS	GOBP_REACTIVE_OXYGEN_SPECIES_BIOSYNTHETIC_PROCESS		117	0.520207	1.87215	0	0.0102527	0.63	8516	tags=47%, list=23%, signal=61%
GOBP_INNER_EAR_MORPHOGENESIS	GOBP_INNER_EAR_MORPHOGENESIS		90	0.44576	1.87203	0	0.0102444	0.63	9353	tags=40%, list=26%, signal=54%
GOBP_COLLAGEN_METABOLIC_PROCESS	GOBP_COLLAGEN_METABOLIC_PROCESS		105	0.571816	1.87196	0	0.0102543	0.63	11399	tags=65%, list=31%, signal=94%
GOBP_PROTEIN_TETRAMERIZATION	GOBP_PROTEIN_TETRAMERIZATION		83	0.501433	1.87179	0	0.0102764	0.63	12487	tags=59%, list=34%, signal=90%
GOBP_REGULATION_OF_GLIAL_CELL_DIFFERENTIATION	GOBP_REGULATION_OF_GLIAL_CELL_DIFFERENTIATION		67	0.510942	1.87157	0	0.0103039	0.63	11609	tags=55%, list=32%, signal=81%
GOBP_IMPORT_INTO_NUCLEUS	GOBP_IMPORT_INTO_NUCLEUS		163	0.526466	1.87113	0.0327869	0.0103733	0.64	12093	tags=62%, list=33%, signal=92%
GOBP_CELLULAR_SENESCENCE	GOBP_CELLULAR_SENESCENCE		72	0.538773	1.87069	0	0.0104447	0.64	11494	tags=63%, list=32%, signal=91%
GOBP_CYTOPLASMIC_SEQUESTERING_OF_PROTEIN	GOBP_CYTOPLASMIC_SEQUESTERING_OF_PROTEIN		22	0.706457	1.87068	0	0.0104363	0.64	6720	tags=68%, list=18%, signal=84%
GOBP_POSITIVE_REGULATION_OF_LONG_TERM_SYNAPTIC_POTENTIATION	GOBP_POSITIVE_REGULATION_OF_LONG_TERM_SYNAPTIC_POTENTIATION		23	0.641353	1.87064	0	0.0104279	0.64	10181	tags=70%, list=28%, signal=97%
GOBP_VASCULAR_WOUND_HEALING	GOBP_VASCULAR_WOUND_HEALING		19	0.666795	1.87058	0	0.0104279	0.64	7809	tags=58%, list=21%, signal=74%
GOBP_MODULATION_BY_SYMBIONT_OF_HOST_CELLULAR_PROCESS	GOBP_MODULATION_BY_SYMBIONT_OF_HOST_CELLULAR_PROCESS		24	0.665046	1.87055	0	0.0104195	0.64	11201	tags=88%, list=31%, signal=126%
GOBP_RESPONSE_TO_TOXIC_SUBSTANCE	GOBP_RESPONSE_TO_TOXIC_SUBSTANCE		234	0.462568	1.87054	0	0.0104197	0.64	10589	tags=50%, list=29%, signal=71%
GOBP_REGULATION_OF_CELLULAR_KETONE_METABOLIC_PROCESS	GOBP_REGULATION_OF_CELLULAR_KETONE_METABOLIC_PROCESS		184	0.483439	1.87049	0	0.0104292	0.64	11701	tags=49%, list=32%, signal=72%
GOBP_REGULATION_OF_CILIUM_ASSEMBLY	GOBP_REGULATION_OF_CILIUM_ASSEMBLY		57	0.566038	1.87027	0	0.0104379	0.64	7356	tags=46%, list=20%, signal=57%
GOBP_POSITIVE_REGULATION_OF_CALCIUM_MEDIATED_SIGNALING	GOBP_POSITIVE_REGULATION_OF_CALCIUM_MEDIATED_SIGNALING		30	0.61748	1.86995	0	0.010457	0.64	2804	tags=33%, list=8%, signal=36%
GOBP_PYRIMIDINE_NUCLEOSIDE_MONOPHOSPHATE_METABOLIC_PROCESS	GOBP_PYRIMIDINE_NUCLEOSIDE_MONOPHOSPHATE_METABOLIC_PROCESS		18	0.700497	1.86976	0	0.0104672	0.64	8144	tags=78%, list=22%, signal=100%
GOBP_MAINTENANCE_OF_CELL_NUMBER	GOBP_MAINTENANCE_OF_CELL_NUMBER		148	0.507409	1.86966	0	0.0104588	0.64	10041	tags=45%, list=28%, signal=62%
GOBP_REGULATION_OF_ACUTE_INFLAMMATORY_RESPONSE	GOBP_REGULATION_OF_ACUTE_INFLAMMATORY_RESPONSE		47	0.549335	1.86946	0.0181818	0.0104702	0.64	10155	tags=57%, list=28%, signal=80%
GOBP_REGULATION_OF_PHOSPHATIDYLINOSITOL_3_KINASE_SIGNALING	GOBP_REGULATION_OF_PHOSPHATIDYLINOSITOL_3_KINASE_SIGNALING		125	0.533887	1.86939	0	0.0104618	0.64	8613	tags=46%, list=24%, signal=60%
GOBP_GASTRULATION	GOBP_GASTRULATION		179	0.504736	1.86894	0	0.0105368	0.64	12342	tags=56%, list=34%, signal=85%
GOBP_VENTRAL_SPINAL_CORD_DEVELOPMENT	GOBP_VENTRAL_SPINAL_CORD_DEVELOPMENT		43	0.533236	1.86886	0	0.010537	0.64	13380	tags=65%, list=37%, signal=103%
GOBP_POSITIVE_REGULATION_OF_CATION_CHANNEL_ACTIVITY	GOBP_POSITIVE_REGULATION_OF_CATION_CHANNEL_ACTIVITY		71	0.509709	1.86874	0	0.0105554	0.64	12429	tags=59%, list=34%, signal=90%
GOBP_DETECTION_OF_ABIOTIC_STIMULUS	GOBP_DETECTION_OF_ABIOTIC_STIMULUS		144	0.418221	1.86864	0	0.0105561	0.64	9757	tags=36%, list=27%, signal=49%
GOBP_POSITIVE_REGULATION_OF_TRANSCRIPTION_OF_NOTCH_RECEPTOR_TARGET	GOBP_POSITIVE_REGULATION_OF_TRANSCRIPTION_OF_NOTCH_RECEPTOR_TARGET		18	0.698721	1.86855	0	0.0105477	0.64	8997	tags=78%, list=25%, signal=103%
GOBP_POSITIVE_REGULATION_OF_MEMBRANE_PERMEABILITY	GOBP_POSITIVE_REGULATION_OF_MEMBRANE_PERMEABILITY		65	0.58247	1.86848	0	0.0105393	0.64	8455	tags=52%, list=23%, signal=68%
GOBP_POSITIVE_REGULATION_OF_NATURAL_KILLER_CELL_ACTIVATION	GOBP_POSITIVE_REGULATION_OF_NATURAL_KILLER_CELL_ACTIVATION		20	0.698662	1.86845	0	0.0105309	0.64	7894	tags=70%, list=22%, signal=89%
GOBP_AUTOPHAGOSOME_ORGANIZATION	GOBP_AUTOPHAGOSOME_ORGANIZATION		98	0.590875	1.86836	0	0.0105308	0.64	9228	tags=58%, list=25%, signal=78%
GOBP_LIVER_REGENERATION	GOBP_LIVER_REGENERATION		31	0.609354	1.86823	0	0.0105224	0.64	9366	tags=65%, list=26%, signal=87%
GOBP_REGULATION_OF_T_HELPER_1_TYPE_IMMUNE_RESPONSE	GOBP_REGULATION_OF_T_HELPER_1_TYPE_IMMUNE_RESPONSE		27	0.722185	1.8679	0.0192308	0.0105517	0.65	6171	tags=63%, list=17%, signal=76%
GOBP_CELL_CYCLE_G2_M_PHASE_TRANSITION	GOBP_CELL_CYCLE_G2_M_PHASE_TRANSITION		272	0.575361	1.86774	0	0.0105775	0.65	10645	tags=62%, list=29%, signal=87%
GOBP_REGULATION_OF_LIPID_TRANSPORT	GOBP_REGULATION_OF_LIPID_TRANSPORT		151	0.459454	1.86771	0	0.010586	0.65	11620	tags=50%, list=32%, signal=73%
GOBP_ENDOCRINE_PANCREAS_DEVELOPMENT	GOBP_ENDOCRINE_PANCREAS_DEVELOPMENT		45	0.545314	1.8673	0	0.010642	0.65	11613	tags=64%, list=32%, signal=95%
GOBP_TRANSITION_METAL_ION_TRANSPORT	GOBP_TRANSITION_METAL_ION_TRANSPORT		127	0.485147	1.86717	0	0.0106336	0.65	10600	tags=46%, list=29%, signal=64%
GOBP_NEGATIVE_REGULATION_OF_ADENYLATE_CYCLASE_ACTIVITY	GOBP_NEGATIVE_REGULATION_OF_ADENYLATE_CYCLASE_ACTIVITY		19	0.593828	1.86703	0	0.0106345	0.65	11525	tags=68%, list=32%, signal=100%
GOBP_NEGATIVE_REGULATION_OF_RECEPTOR_MEDIATED_ENDOCYTOSIS	GOBP_NEGATIVE_REGULATION_OF_RECEPTOR_MEDIATED_ENDOCYTOSIS		31	0.558728	1.867	0	0.0106351	0.65	11280	tags=65%, list=31%, signal=93%
GOBP_REGULATION_OF_CELL_JUNCTION_ASSEMBLY	GOBP_REGULATION_OF_CELL_JUNCTION_ASSEMBLY		194	0.493088	1.86693	0	0.0106512	0.65	13085	tags=59%, list=36%, signal=91%
GOBP_INTERLEUKIN_13_PRODUCTION	GOBP_INTERLEUKIN_13_PRODUCTION		20	0.675148	1.86688	0	0.0106611	0.65	7486	tags=60%, list=21%, signal=76%
GOBP_ESTABLISHMENT_OF_RNA_LOCALIZATION	GOBP_ESTABLISHMENT_OF_RNA_LOCALIZATION		200	0.570236	1.86684	0.0491803	0.0106638	0.65	11535	tags=67%, list=32%, signal=98%
GOBP_NEUROMUSCULAR_PROCESS_CONTROLLING_POSTURE	GOBP_NEUROMUSCULAR_PROCESS_CONTROLLING_POSTURE		16	0.646506	1.86646	0.0185185	0.0107087	0.66	6664	tags=50%, list=18%, signal=61%
GOBP_MONOSACCHARIDE_BIOSYNTHETIC_PROCESS	GOBP_MONOSACCHARIDE_BIOSYNTHETIC_PROCESS		97	0.519543	1.86629	0	0.0107203	0.66	10607	tags=55%, list=29%, signal=77%
GOBP_POSITIVE_REGULATION_OF_SMOOTH_MUSCLE_CELL_APOPTOTIC_PROCESS	GOBP_POSITIVE_REGULATION_OF_SMOOTH_MUSCLE_CELL_APOPTOTIC_PROCESS		16	0.697133	1.86622	0	0.0107204	0.66	6083	tags=63%, list=17%, signal=75%
GOBP_EXCITATORY_SYNAPSE_ASSEMBLY	GOBP_EXCITATORY_SYNAPSE_ASSEMBLY		26	0.58158	1.86608	0	0.0107285	0.66	8461	tags=46%, list=23%, signal=60%
GOBP_CELL_DIFFERENTIATION_IN_HINDBRAIN	GOBP_CELL_DIFFERENTIATION_IN_HINDBRAIN		20	0.590349	1.86598	0	0.0107534	0.67	10285	tags=60%, list=28%, signal=84%
GOBP_MUCOPOLYSACCHARIDE_METABOLIC_PROCESS	GOBP_MUCOPOLYSACCHARIDE_METABOLIC_PROCESS		114	0.557838	1.86573	0	0.010791	0.67	10119	tags=60%, list=28%, signal=82%
GOBP_REGULATION_OF_SYNAPSE_ASSEMBLY	GOBP_REGULATION_OF_SYNAPSE_ASSEMBLY		95	0.461004	1.86567	0	0.0107826	0.67	10914	tags=44%, list=30%, signal=63%
GOBP_AMINO_ACID_TRANSPORT	GOBP_AMINO_ACID_TRANSPORT		152	0.444637	1.86539	0	0.0107915	0.67	12210	tags=51%, list=34%, signal=76%
GOBP_FC_RECEPTOR_MEDIATED_STIMULATORY_SIGNALING_PATHWAY	GOBP_FC_RECEPTOR_MEDIATED_STIMULATORY_SIGNALING_PATHWAY		144	0.57335	1.86524	0	0.0107931	0.67	10104	tags=53%, list=28%, signal=73%
GOBP_CYTOSOLIC_TRANSPORT	GOBP_CYTOSOLIC_TRANSPORT		166	0.572676	1.86519	0.0181818	0.0107846	0.67	9151	tags=54%, list=25%, signal=71%
GOBP_CYCLIC_NUCLEOTIDE_METABOLIC_PROCESS	GOBP_CYCLIC_NUCLEOTIDE_METABOLIC_PROCESS		40	0.548494	1.86483	0	0.0107846	0.67	9883	tags=48%, list=27%, signal=65%
GOBP_REGULATION_OF_EXTRINSIC_APOPTOTIC_SIGNALING_PATHWAY_IN_ABSENCE_OF_LIGAND	GOBP_REGULATION_OF_EXTRINSIC_APOPTOTIC_SIGNALING_PATHWAY_IN_ABSENCE_OF_LIGAND		41	0.54712	1.86476	0	0.0107846	0.67	7991	tags=49%, list=22%, signal=62%
GOBP_ACROSOME_ASSEMBLY	GOBP_ACROSOME_ASSEMBLY		16	0.58672	1.86463	0	0.0108026	0.67	5633	tags=38%, list=15%, signal=44%
GOBP_RESPONSE_TO_TUMOR_CELL	GOBP_RESPONSE_TO_TUMOR_CELL		28	0.599547	1.86442	0.0185185	0.0108125	0.67	6171	tags=50%, list=17%, signal=60%
GOBP_NEGATIVE_REGULATION_OF_WNT_SIGNALING_PATHWAY	GOBP_NEGATIVE_REGULATION_OF_WNT_SIGNALING_PATHWAY		210	0.501068	1.86437	0	0.0108041	0.67	12594	tags=54%, list=35%, signal=83%
GOBP_NEGATIVE_REGULATION_OF_ORGANELLE_ASSEMBLY	GOBP_NEGATIVE_REGULATION_OF_ORGANELLE_ASSEMBLY		41	0.609579	1.86405	0	0.0108579	0.67	10998	tags=66%, list=30%, signal=94%
GOBP_NUCLEIC_ACID_PHOSPHODIESTER_BOND_HYDROLYSIS	GOBP_NUCLEIC_ACID_PHOSPHODIESTER_BOND_HYDROLYSIS		295	0.537104	1.864	0.0363636	0.010867	0.67	9585	tags=53%, list=26%, signal=71%
GOBP_CELLULAR_RESPONSE_TO_ALCOHOL	GOBP_CELLULAR_RESPONSE_TO_ALCOHOL		89	0.529697	1.864	0	0.0108586	0.67	11020	tags=52%, list=30%, signal=74%
GOBP_PHOSPHATIDYLINOSITOL_3_KINASE_SIGNALING	GOBP_PHOSPHATIDYLINOSITOL_3_KINASE_SIGNALING		152	0.514472	1.86393	0	0.0108501	0.67	8795	tags=45%, list=24%, signal=60%
GOBP_REGULATION_OF_SYNAPTIC_VESICLE_EXOCYTOSIS	GOBP_REGULATION_OF_SYNAPTIC_VESICLE_EXOCYTOSIS		54	0.561872	1.86385	0	0.0108417	0.67	9977	tags=56%, list=27%, signal=76%
GOBP_DICARBOXYLIC_ACID_TRANSPORT	GOBP_DICARBOXYLIC_ACID_TRANSPORT		93	0.446693	1.8637	0	0.0108599	0.67	13738	tags=57%, list=38%, signal=91%
GOBP_RESPONSE_TO_AUDITORY_STIMULUS	GOBP_RESPONSE_TO_AUDITORY_STIMULUS		23	0.574315	1.86342	0	0.0108778	0.67	6347	tags=39%, list=17%, signal=47%
GOBP_CELLULAR_RESPONSE_TO_CALCIUM_ION	GOBP_CELLULAR_RESPONSE_TO_CALCIUM_ION		81	0.498581	1.86297	0	0.0109165	0.68	13487	tags=59%, list=37%, signal=94%
GOBP_REGULATION_OF_TOR_SIGNALING	GOBP_REGULATION_OF_TOR_SIGNALING		99	0.543944	1.86288	0	0.010908	0.68	4959	tags=35%, list=14%, signal=41%
GOBP_NEGATIVE_REGULATION_OF_GTPASE_ACTIVITY	GOBP_NEGATIVE_REGULATION_OF_GTPASE_ACTIVITY		45	0.572719	1.86253	0	0.0108996	0.68	9997	tags=60%, list=27%, signal=83%
GOBP_MYELOID_CELL_HOMEOSTASIS	GOBP_MYELOID_CELL_HOMEOSTASIS		144	0.530658	1.8625	0.0192308	0.0108912	0.68	9971	tags=53%, list=27%, signal=73%
GOBP_LONG_TERM_SYNAPTIC_DEPRESSION	GOBP_LONG_TERM_SYNAPTIC_DEPRESSION		30	0.55708	1.86245	0	0.0108828	0.68	6004	tags=40%, list=17%, signal=48%
GOBP_NEGATIVE_REGULATION_OF_NEURON_DIFFERENTIATION	GOBP_NEGATIVE_REGULATION_OF_NEURON_DIFFERENTIATION		63	0.498108	1.86194	0.0208333	0.0109544	0.68	11805	tags=48%, list=32%, signal=70%
GOBP_REGULATION_OF_PROTEIN_TARGETING	GOBP_REGULATION_OF_PROTEIN_TARGETING		80	0.546088	1.86185	0	0.010946	0.68	8914	tags=48%, list=25%, signal=63%
GOBP_REGULATION_OF_GLIOGENESIS	GOBP_REGULATION_OF_GLIOGENESIS		91	0.509815	1.86159	0	0.0110132	0.68	10363	tags=51%, list=28%, signal=71%
GOBP_SKELETAL_MUSCLE_CELL_DIFFERENTIATION	GOBP_SKELETAL_MUSCLE_CELL_DIFFERENTIATION		64	0.512503	1.86122	0	0.011022	0.68	9810	tags=42%, list=27%, signal=58%
GOBP_MEMBRANE_FUSION	GOBP_MEMBRANE_FUSION		171	0.505558	1.86097	0	0.0110215	0.68	9409	tags=46%, list=26%, signal=61%
GOBP_LYMPH_NODE_DEVELOPMENT	GOBP_LYMPH_NODE_DEVELOPMENT		17	0.676624	1.86091	0	0.011013	0.68	4326	tags=59%, list=12%, signal=67%
GOBP_CELL_DIFFERENTIATION_IN_SPINAL_CORD	GOBP_CELL_DIFFERENTIATION_IN_SPINAL_CORD		49	0.535829	1.86083	0	0.0110046	0.68	12671	tags=61%, list=35%, signal=94%
GOBP_DNA_DEMETHYLATION	GOBP_DNA_DEMETHYLATION		28	0.578571	1.8606	0	0.0110129	0.68	6669	tags=43%, list=18%, signal=52%
GOBP_EMBRYONIC_DIGIT_MORPHOGENESIS	GOBP_EMBRYONIC_DIGIT_MORPHOGENESIS		50	0.551174	1.86048	0	0.0110137	0.68	9105	tags=48%, list=25%, signal=64%
GOBP_MORPHOGENESIS_OF_EMBRYONIC_EPITHELIUM	GOBP_MORPHOGENESIS_OF_EMBRYONIC_EPITHELIUM		140	0.515941	1.86045	0	0.0110053	0.68	11521	tags=52%, list=32%, signal=76%
GOBP_ADULT_LOCOMOTORY_BEHAVIOR	GOBP_ADULT_LOCOMOTORY_BEHAVIOR		61	0.494357	1.8601	0	0.0110231	0.68	12148	tags=61%, list=33%, signal=91%
GOBP_ESTABLISHMENT_OF_PROTEIN_LOCALIZATION_TO_VACUOLE	GOBP_ESTABLISHMENT_OF_PROTEIN_LOCALIZATION_TO_VACUOLE		52	0.5713	1.86005	0.037037	0.0110226	0.68	9499	tags=44%, list=26%, signal=60%
GOBP_REGULATION_OF_NEURON_PROJECTION_REGENERATION	GOBP_REGULATION_OF_NEURON_PROJECTION_REGENERATION		32	0.632737	1.85991	0	0.0110319	0.68	5020	tags=34%, list=14%, signal=40%
GOBP_MACROPHAGE_CHEMOTAXIS	GOBP_MACROPHAGE_CHEMOTAXIS		38	0.606875	1.85989	0	0.0110235	0.68	8562	tags=55%, list=24%, signal=72%
GOBP_POSITIVE_REGULATION_OF_SMOOTH_MUSCLE_CELL_PROLIFERATION	GOBP_POSITIVE_REGULATION_OF_SMOOTH_MUSCLE_CELL_PROLIFERATION		91	0.507407	1.85977	0	0.0110151	0.68	12169	tags=58%, list=33%, signal=87%
GOBP_CEREBELLAR_PURKINJE_CELL_LAYER_MORPHOGENESIS	GOBP_CEREBELLAR_PURKINJE_CELL_LAYER_MORPHOGENESIS		16	0.657388	1.85965	0.0212766	0.0110166	0.68	10018	tags=69%, list=28%, signal=95%
GOBP_NEUTROPHIL_CHEMOTAXIS	GOBP_NEUTROPHIL_CHEMOTAXIS		99	0.598057	1.85959	0.0192308	0.0110082	0.68	9819	tags=61%, list=27%, signal=83%
GOBP_NAD_METABOLIC_PROCESS	GOBP_NAD_METABOLIC_PROCESS		51	0.559715	1.8594	0	0.011008	0.68	6306	tags=43%, list=17%, signal=52%
GOBP_POSITIVE_REGULATION_OF_MEMBRANE_POTENTIAL	GOBP_POSITIVE_REGULATION_OF_MEMBRANE_POTENTIAL		16	0.670322	1.85934	0	0.0109997	0.68	9051	tags=75%, list=25%, signal=100%
GOBP_PHOTORECEPTOR_CELL_DIFFERENTIATION	GOBP_PHOTORECEPTOR_CELL_DIFFERENTIATION		60	0.475833	1.85916	0	0.0110369	0.68	8453	tags=38%, list=23%, signal=50%
GOBP_BETA_CATENIN_DESTRUCTION_COMPLEX_DISASSEMBLY	GOBP_BETA_CATENIN_DESTRUCTION_COMPLEX_DISASSEMBLY		21	0.648524	1.8591	0	0.0110285	0.68	11273	tags=71%, list=31%, signal=103%
GOBP_NEGATIVE_REGULATION_OF_B_CELL_PROLIFERATION	GOBP_NEGATIVE_REGULATION_OF_B_CELL_PROLIFERATION		17	0.789462	1.85897	0	0.0110469	0.68	5381	tags=82%, list=15%, signal=97%
GOBP_PHOTOTRANSDUCTION	GOBP_PHOTOTRANSDUCTION		58	0.463404	1.85877	0	0.0110574	0.68	9521	tags=38%, list=26%, signal=51%
GOBP_EOSINOPHIL_MIGRATION	GOBP_EOSINOPHIL_MIGRATION		22	0.669682	1.85862	0.0185185	0.0110666	0.68	8472	tags=64%, list=23%, signal=83%
GOBP_REGULATION_OF_ESTABLISHMENT_OF_PROTEIN_LOCALIZATION_TO_MITOCHONDRION	GOBP_REGULATION_OF_ESTABLISHMENT_OF_PROTEIN_LOCALIZATION_TO_MITOCHONDRION		71	0.576854	1.85819	0	0.0111125	0.68	8210	tags=49%, list=23%, signal=64%
GOBP_SKELETAL_SYSTEM_MORPHOGENESIS	GOBP_SKELETAL_SYSTEM_MORPHOGENESIS		210	0.489768	1.85814	0	0.011113	0.68	12531	tags=56%, list=34%, signal=84%
GOBP_NEUROMUSCULAR_PROCESS_CONTROLLING_BALANCE	GOBP_NEUROMUSCULAR_PROCESS_CONTROLLING_BALANCE		42	0.536817	1.85812	0	0.0111046	0.68	11240	tags=62%, list=31%, signal=89%
GOBP_SISTER_CHROMATID_SEGREGATION	GOBP_SISTER_CHROMATID_SEGREGATION		199	0.633215	1.85801	0.0175439	0.0111123	0.68	8148	tags=59%, list=22%, signal=75%
GOBP_REGULATION_OF_CELLULAR_PROTEIN_CATABOLIC_PROCESS	GOBP_REGULATION_OF_CELLULAR_PROTEIN_CATABOLIC_PROCESS		250	0.513968	1.85778	0	0.0111201	0.68	8509	tags=42%, list=23%, signal=54%
GOBP_RESPONSE_TO_TYPE_I_INTERFERON	GOBP_RESPONSE_TO_TYPE_I_INTERFERON		100	0.605216	1.85757	0.0204082	0.0111555	0.68	7424	tags=47%, list=20%, signal=59%
GOBP_CELLULAR_RESPONSE_TO_INTERFERON_BETA	GOBP_CELLULAR_RESPONSE_TO_INTERFERON_BETA		21	0.688221	1.85748	0	0.0111557	0.68	6411	tags=57%, list=18%, signal=69%
GOBP_NADH_METABOLIC_PROCESS	GOBP_NADH_METABOLIC_PROCESS		43	0.586476	1.85735	0	0.0111554	0.68	6306	tags=47%, list=17%, signal=56%
GOBP_CHROMOSOME_SEGREGATION	GOBP_CHROMOSOME_SEGREGATION		335	0.599089	1.85703	0	0.0111817	0.68	8370	tags=54%, list=23%, signal=70%
GOBP_CELLULAR_METABOLIC_COMPOUND_SALVAGE	GOBP_CELLULAR_METABOLIC_COMPOUND_SALVAGE		34	0.609045	1.85696	0	0.0111811	0.68	10935	tags=65%, list=30%, signal=92%
GOBP_NEGATIVE_REGULATION_OF_MYOTUBE_DIFFERENTIATION	GOBP_NEGATIVE_REGULATION_OF_MYOTUBE_DIFFERENTIATION		15	0.665779	1.85677	0	0.0111807	0.68	6478	tags=53%, list=18%, signal=65%
GOBP_VESICLE_ORGANIZATION	GOBP_VESICLE_ORGANIZATION		338	0.51375	1.85675	0.0175439	0.0111724	0.68	9409	tags=45%, list=26%, signal=60%
GOBP_POSITIVE_REGULATION_OF_RESPONSE_TO_CYTOKINE_STIMULUS	GOBP_POSITIVE_REGULATION_OF_RESPONSE_TO_CYTOKINE_STIMULUS		56	0.619279	1.85644	0	0.0111814	0.68	7030	tags=54%, list=19%, signal=66%
GOBP_TOXIN_TRANSPORT	GOBP_TOXIN_TRANSPORT		39	0.564288	1.85643	0.0151515	0.011173	0.68	10724	tags=59%, list=29%, signal=84%
GOBP_CELLULAR_RESPONSE_TO_FATTY_ACID	GOBP_CELLULAR_RESPONSE_TO_FATTY_ACID		37	0.539225	1.85621	0	0.0111737	0.68	4904	tags=32%, list=13%, signal=37%
GOBP_SENSORY_PERCEPTION_OF_MECHANICAL_STIMULUS	GOBP_SENSORY_PERCEPTION_OF_MECHANICAL_STIMULUS		166	0.413686	1.85607	0	0.0111741	0.68	13542	tags=54%, list=37%, signal=86%
GOBP_RESPONSE_TO_INTERLEUKIN_7	GOBP_RESPONSE_TO_INTERLEUKIN_7		38	0.517764	1.856	0	0.0111907	0.68	7314	tags=42%, list=20%, signal=53%
GOBP_MITOTIC_SISTER_CHROMATID_SEGREGATION	GOBP_MITOTIC_SISTER_CHROMATID_SEGREGATION		164	0.653355	1.856	0.0175439	0.0111824	0.68	6519	tags=58%, list=18%, signal=70%
GOBP_TORC1_SIGNALING	GOBP_TORC1_SIGNALING		47	0.606588	1.85591	0.0169492	0.0111934	0.68	9479	tags=60%, list=26%, signal=80%
GOBP_POSITIVE_REGULATION_OF_RESPONSE_TO_DNA_DAMAGE_STIMULUS	GOBP_POSITIVE_REGULATION_OF_RESPONSE_TO_DNA_DAMAGE_STIMULUS		107	0.560194	1.85555	0.0178571	0.0112089	0.68	11509	tags=65%, list=32%, signal=95%
GOBP_ACTIVATION_OF_MAPKK_ACTIVITY	GOBP_ACTIVATION_OF_MAPKK_ACTIVITY		51	0.558999	1.85543	0	0.0112171	0.68	4750	tags=31%, list=13%, signal=36%
GOBP_METENCEPHALON_DEVELOPMENT	GOBP_METENCEPHALON_DEVELOPMENT		101	0.476174	1.85535	0	0.0112088	0.68	10594	tags=51%, list=29%, signal=72%
GOBP_GANGLIOSIDE_METABOLIC_PROCESS	GOBP_GANGLIOSIDE_METABOLIC_PROCESS		25	0.61053	1.85532	0.02	0.0112004	0.68	10988	tags=76%, list=30%, signal=109%
GOBP_PODOSOME_ASSEMBLY	GOBP_PODOSOME_ASSEMBLY		16	0.716233	1.85525	0	0.0111998	0.68	6761	tags=75%, list=19%, signal=92%
GOBP_TRANSCRIPTION_BY_RNA_POLYMERASE_I	GOBP_TRANSCRIPTION_BY_RNA_POLYMERASE_I		65	0.600384	1.85493	0	0.0112381	0.68	8696	tags=55%, list=24%, signal=73%
GOBP_MYELIN_MAINTENANCE	GOBP_MYELIN_MAINTENANCE		17	0.636318	1.85444	0	0.0112545	0.68	6358	tags=53%, list=17%, signal=64%
GOBP_SULFUR_COMPOUND_TRANSPORT	GOBP_SULFUR_COMPOUND_TRANSPORT		49	0.513219	1.85419	0	0.0112546	0.68	8902	tags=45%, list=24%, signal=59%
GOBP_NEGATIVE_REGULATION_OF_B_CELL_ACTIVATION	GOBP_NEGATIVE_REGULATION_OF_B_CELL_ACTIVATION		33	0.725082	1.85393	0	0.0112727	0.68	5381	tags=70%, list=15%, signal=82%
GOBP_POSITIVE_REGULATION_OF_DNA_REPLICATION	GOBP_POSITIVE_REGULATION_OF_DNA_REPLICATION		37	0.623151	1.8536	0	0.0112987	0.68	8163	tags=59%, list=22%, signal=77%
GOBP_REGULATION_OF_DOUBLE_STRAND_BREAK_REPAIR_VIA_HOMOLOGOUS_RECOMBINATION	GOBP_REGULATION_OF_DOUBLE_STRAND_BREAK_REPAIR_VIA_HOMOLOGOUS_RECOMBINATION		47	0.629539	1.85342	0.0178571	0.011306	0.68	10413	tags=74%, list=29%, signal=104%
GOBP_CATECHOL_CONTAINING_COMPOUND_METABOLIC_PROCESS	GOBP_CATECHOL_CONTAINING_COMPOUND_METABOLIC_PROCESS		52	0.449981	1.8534	0	0.0112976	0.68	8401	tags=40%, list=23%, signal=52%
GOBP_PYRUVATE_METABOLIC_PROCESS	GOBP_PYRUVATE_METABOLIC_PROCESS		150	0.513028	1.8533	0.0166667	0.0112893	0.68	11607	tags=58%, list=32%, signal=85%
GOBP_POSITIVE_REGULATION_OF_MYELOID_LEUKOCYTE_MEDIATED_IMMUNITY	GOBP_POSITIVE_REGULATION_OF_MYELOID_LEUKOCYTE_MEDIATED_IMMUNITY		17	0.76225	1.85322	0	0.0112809	0.68	3490	tags=59%, list=10%, signal=65%
GOBP_POSITIVE_REGULATION_OF_SYNAPTIC_TRANSMISSION_GLUTAMATERGIC	GOBP_POSITIVE_REGULATION_OF_SYNAPTIC_TRANSMISSION_GLUTAMATERGIC		30	0.571394	1.85314	0	0.0112813	0.68	9623	tags=53%, list=26%, signal=72%
GOBP_REGULATION_OF_POLYSACCHARIDE_METABOLIC_PROCESS	GOBP_REGULATION_OF_POLYSACCHARIDE_METABOLIC_PROCESS		45	0.510962	1.85311	0	0.0112729	0.68	8795	tags=44%, list=24%, signal=59%
GOBP_AXIS_SPECIFICATION	GOBP_AXIS_SPECIFICATION		82	0.483445	1.85297	0	0.0112805	0.68	12708	tags=60%, list=35%, signal=92%
GOBP_ACTIVATION_OF_NF_KAPPAB_INDUCING_KINASE_ACTIVITY	GOBP_ACTIVATION_OF_NF_KAPPAB_INDUCING_KINASE_ACTIVITY		18	0.661231	1.85294	0.0181818	0.0112722	0.68	5914	tags=50%, list=16%, signal=60%
GOBP_AMINO_SUGAR_METABOLIC_PROCESS	GOBP_AMINO_SUGAR_METABOLIC_PROCESS		41	0.579101	1.85273	0	0.0112975	0.68	4569	tags=34%, list=13%, signal=39%
GOBP_LYSOSOMAL_TRANSPORT	GOBP_LYSOSOMAL_TRANSPORT		111	0.583702	1.85265	0.0185185	0.0113057	0.68	9499	tags=52%, list=26%, signal=70%
GOBP_EPIDERMIS_DEVELOPMENT	GOBP_EPIDERMIS_DEVELOPMENT		459	0.416803	1.85239	0	0.0113061	0.68	11723	tags=44%, list=32%, signal=64%
GOBP_NEGATIVE_REGULATION_OF_REGULATED_SECRETORY_PATHWAY	GOBP_NEGATIVE_REGULATION_OF_REGULATED_SECRETORY_PATHWAY		21	0.706384	1.85238	0	0.0112978	0.68	5980	tags=62%, list=16%, signal=74%
GOBP_ENDOCARDIAL_CUSHION_MORPHOGENESIS	GOBP_ENDOCARDIAL_CUSHION_MORPHOGENESIS		33	0.583524	1.8523	0.0169492	0.0112895	0.68	9834	tags=52%, list=27%, signal=71%
GOBP_REGULATION_OF_PROTEIN_IMPORT	GOBP_REGULATION_OF_PROTEIN_IMPORT		59	0.538576	1.85214	0	0.0112977	0.68	9641	tags=53%, list=26%, signal=71%
GOBP_POSITIVE_REGULATION_OF_POSTTRANSCRIPTIONAL_GENE_SILENCING	GOBP_POSITIVE_REGULATION_OF_POSTTRANSCRIPTIONAL_GENE_SILENCING		30	0.625255	1.85154	0.0175439	0.0113774	0.68	7741	tags=53%, list=21%, signal=68%
GOBP_LIPOSACCHARIDE_METABOLIC_PROCESS	GOBP_LIPOSACCHARIDE_METABOLIC_PROCESS		112	0.513483	1.8512	0	0.0114311	0.68	8730	tags=46%, list=24%, signal=61%
GOBP_POSITIVE_REGULATION_OF_PROTEIN_TARGETING_TO_MITOCHONDRION	GOBP_POSITIVE_REGULATION_OF_PROTEIN_TARGETING_TO_MITOCHONDRION		31	0.666515	1.85109	0.0178571	0.0114547	0.68	6431	tags=52%, list=18%, signal=63%
GOBP_PRIMARY_NEURAL_TUBE_FORMATION	GOBP_PRIMARY_NEURAL_TUBE_FORMATION		88	0.56998	1.85107	0	0.0114539	0.68	11521	tags=63%, list=32%, signal=91%
GOBP_BARBED_END_ACTIN_FILAMENT_CAPPING	GOBP_BARBED_END_ACTIN_FILAMENT_CAPPING		26	0.651892	1.85098	0	0.0114531	0.68	8401	tags=58%, list=23%, signal=75%
GOBP_FORMATION_OF_PRIMARY_GERM_LAYER	GOBP_FORMATION_OF_PRIMARY_GERM_LAYER		115	0.507401	1.85064	0	0.0114713	0.68	12303	tags=56%, list=34%, signal=84%
GOBP_MORPHOGENESIS_OF_A_POLARIZED_EPITHELIUM	GOBP_MORPHOGENESIS_OF_A_POLARIZED_EPITHELIUM		144	0.530274	1.85055	0.0175439	0.011479	0.68	11979	tags=57%, list=33%, signal=85%
GOBP_POSITIVE_REGULATION_OF_UBIQUITIN_DEPENDENT_PROTEIN_CATABOLIC_PROCESS	GOBP_POSITIVE_REGULATION_OF_UBIQUITIN_DEPENDENT_PROTEIN_CATABOLIC_PROCESS		104	0.530816	1.85038	0	0.0114932	0.68	8509	tags=43%, list=23%, signal=56%
GOBP_POSITIVE_REGULATION_OF_DOUBLE_STRAND_BREAK_REPAIR	GOBP_POSITIVE_REGULATION_OF_DOUBLE_STRAND_BREAK_REPAIR		41	0.617747	1.8502	0.0175439	0.0114932	0.68	11166	tags=76%, list=31%, signal=109%
GOBP_REGULATION_OF_MEIOTIC_CELL_CYCLE	GOBP_REGULATION_OF_MEIOTIC_CELL_CYCLE		46	0.531812	1.85008	0	0.0114931	0.68	9427	tags=46%, list=26%, signal=62%
GOBP_PRI_MIRNA_TRANSCRIPTION_BY_RNA_POLYMERASE_II	GOBP_PRI_MIRNA_TRANSCRIPTION_BY_RNA_POLYMERASE_II		52	0.609216	1.84933	0.0175439	0.0117487	0.68	8352	tags=56%, list=23%, signal=72%
GOBP_POSITIVE_REGULATION_OF_CELL_CYCLE_PHASE_TRANSITION	GOBP_POSITIVE_REGULATION_OF_CELL_CYCLE_PHASE_TRANSITION		105	0.530431	1.8493	0	0.0117401	0.68	10181	tags=52%, list=28%, signal=73%
GOBP_CELL_MATRIX_ADHESION	GOBP_CELL_MATRIX_ADHESION		225	0.528197	1.84911	0.0188679	0.0117513	0.68	10741	tags=52%, list=30%, signal=73%
GOBP_RESPONSE_TO_HEAT	GOBP_RESPONSE_TO_HEAT		160	0.507235	1.84911	0.03125	0.0117428	0.68	12094	tags=61%, list=33%, signal=90%
GOBP_PYRIMIDINE_NUCLEOTIDE_CATABOLIC_PROCESS	GOBP_PYRIMIDINE_NUCLEOTIDE_CATABOLIC_PROCESS		19	0.684607	1.84875	0	0.0118007	0.68	11108	tags=95%, list=31%, signal=136%
GOBP_REGULATION_OF_RECEPTOR_INTERNALIZATION	GOBP_REGULATION_OF_RECEPTOR_INTERNALIZATION		52	0.490873	1.84861	0	0.0117921	0.68	12390	tags=60%, list=34%, signal=90%
GOBP_G_PROTEIN_COUPLED_RECEPTOR_SIGNALING_PATHWAY_COUPLED_TO_CYCLIC_NUCLEOTIDE_SECOND_MESSENGER	GOBP_G_PROTEIN_COUPLED_RECEPTOR_SIGNALING_PATHWAY_COUPLED_TO_CYCLIC_NUCLEOTIDE_SECOND_MESSENGER		66	0.457429	1.84857	0	0.0117836	0.68	10594	tags=41%, list=29%, signal=58%
GOBP_POSITIVE_REGULATION_OF_MORPHOGENESIS_OF_AN_EPITHELIUM	GOBP_POSITIVE_REGULATION_OF_MORPHOGENESIS_OF_AN_EPITHELIUM		33	0.514435	1.84846	0	0.0117933	0.68	7809	tags=39%, list=21%, signal=50%
GOBP_NEGATIVE_REGULATION_OF_SMALL_GTPASE_MEDIATED_SIGNAL_TRANSDUCTION	GOBP_NEGATIVE_REGULATION_OF_SMALL_GTPASE_MEDIATED_SIGNAL_TRANSDUCTION		55	0.611906	1.84831	0	0.0118046	0.68	7563	tags=49%, list=21%, signal=62%
GOBP_CHROMOSOME_CONDENSATION	GOBP_CHROMOSOME_CONDENSATION		44	0.602805	1.84818	0	0.0118055	0.68	6041	tags=50%, list=17%, signal=60%
GOBP_POSITIVE_REGULATION_OF_REGULATORY_T_CELL_DIFFERENTIATION	GOBP_POSITIVE_REGULATION_OF_REGULATORY_T_CELL_DIFFERENTIATION		16	0.795388	1.84775	0	0.0118415	0.68	5341	tags=75%, list=15%, signal=88%
GOBP_GLYCOSYL_COMPOUND_CATABOLIC_PROCESS	GOBP_GLYCOSYL_COMPOUND_CATABOLIC_PROCESS		44	0.590442	1.8475	0	0.0118644	0.68	8144	tags=52%, list=22%, signal=67%
GOBP_CELLULAR_RESPONSE_TO_INSULIN_STIMULUS	GOBP_CELLULAR_RESPONSE_TO_INSULIN_STIMULUS		226	0.485454	1.84734	0	0.0118801	0.68	11608	tags=51%, list=32%, signal=74%
GOBP_NEGATIVE_REGULATION_OF_LEUKOCYTE_MIGRATION	GOBP_NEGATIVE_REGULATION_OF_LEUKOCYTE_MIGRATION		42	0.581832	1.84732	0	0.0118715	0.68	9997	tags=57%, list=27%, signal=79%
GOBP_NEGATIVE_REGULATION_OF_EPITHELIAL_CELL_DIFFERENTIATION	GOBP_NEGATIVE_REGULATION_OF_EPITHELIAL_CELL_DIFFERENTIATION		44	0.513781	1.84723	0	0.0118951	0.68	9664	tags=48%, list=27%, signal=65%
GOBP_DOPAMINE_TRANSPORT	GOBP_DOPAMINE_TRANSPORT		47	0.473246	1.84695	0	0.011942	0.68	10158	tags=45%, list=28%, signal=62%
GOBP_REGULATION_OF_NEURON_PROJECTION_ARBORIZATION	GOBP_REGULATION_OF_NEURON_PROJECTION_ARBORIZATION		15	0.700674	1.84671	0	0.0119674	0.68	3581	tags=47%, list=10%, signal=52%
GOBP_SULFATE_TRANSPORT	GOBP_SULFATE_TRANSPORT		18	0.585979	1.84665	0	0.0119588	0.68	8902	tags=50%, list=24%, signal=66%
GOBP_REGULATION_OF_PATTERN_RECOGNITION_RECEPTOR_SIGNALING_PATHWAY	GOBP_REGULATION_OF_PATTERN_RECOGNITION_RECEPTOR_SIGNALING_PATHWAY		101	0.558233	1.84634	0.04	0.011958	0.68	8524	tags=54%, list=23%, signal=71%
GOBP_POSITIVE_REGULATION_OF_SMALL_MOLECULE_METABOLIC_PROCESS	GOBP_POSITIVE_REGULATION_OF_SMALL_MOLECULE_METABOLIC_PROCESS		140	0.453202	1.84586	0	0.0120135	0.68	10507	tags=46%, list=29%, signal=65%
GOBP_REGULATION_OF_CALCIUM_ION_DEPENDENT_EXOCYTOSIS	GOBP_REGULATION_OF_CALCIUM_ION_DEPENDENT_EXOCYTOSIS		41	0.561422	1.84582	0	0.0120049	0.68	11946	tags=66%, list=33%, signal=98%
GOBP_RESPONSE_TO_ISOQUINOLINE_ALKALOID	GOBP_RESPONSE_TO_ISOQUINOLINE_ALKALOID		29	0.558549	1.84565	0	0.0120048	0.68	8944	tags=45%, list=25%, signal=59%
GOBP_POSITIVE_REGULATION_OF_STEROL_TRANSPORT	GOBP_POSITIVE_REGULATION_OF_STEROL_TRANSPORT		31	0.608855	1.84549	0	0.0120048	0.68	8854	tags=58%, list=24%, signal=77%
GOBP_REGULATION_OF_PROTEIN_LOCALIZATION_TO_SYNAPSE	GOBP_REGULATION_OF_PROTEIN_LOCALIZATION_TO_SYNAPSE		26	0.653466	1.84527	0	0.0120399	0.69	7321	tags=62%, list=20%, signal=77%
GOBP_INTEGRIN_ACTIVATION	GOBP_INTEGRIN_ACTIVATION		25	0.671455	1.84469	0.0185185	0.0121234	0.69	10603	tags=76%, list=29%, signal=107%
GOBP_MYELOID_CELL_DEVELOPMENT	GOBP_MYELOID_CELL_DEVELOPMENT		66	0.561041	1.84408	0	0.0122243	0.69	10482	tags=58%, list=29%, signal=81%
GOBP_VESICLE_CYTOSKELETAL_TRAFFICKING	GOBP_VESICLE_CYTOSKELETAL_TRAFFICKING		72	0.574585	1.84391	0	0.0122317	0.69	8675	tags=47%, list=24%, signal=62%
GOBP_NEGATIVE_REGULATION_OF_ACTIN_FILAMENT_DEPOLYMERIZATION	GOBP_NEGATIVE_REGULATION_OF_ACTIN_FILAMENT_DEPOLYMERIZATION		44	0.603504	1.84346	0	0.0122721	0.69	9003	tags=55%, list=25%, signal=72%
GOBP_POSITIVE_REGULATION_OF_PROTEIN_IMPORT	GOBP_POSITIVE_REGULATION_OF_PROTEIN_IMPORT		40	0.582415	1.84312	0	0.0122863	0.69	9641	tags=55%, list=26%, signal=75%
GOBP_PEPTIDYL_LYSINE_METHYLATION	GOBP_PEPTIDYL_LYSINE_METHYLATION		121	0.555808	1.84308	0	0.0122941	0.69	9699	tags=52%, list=27%, signal=71%
GOBP_NEURON_MATURATION	GOBP_NEURON_MATURATION		44	0.575116	1.84288	0	0.0123093	0.69	10818	tags=64%, list=30%, signal=90%
GOBP_RECEPTOR_LOCALIZATION_TO_SYNAPSE	GOBP_RECEPTOR_LOCALIZATION_TO_SYNAPSE		52	0.534522	1.84286	0	0.0123005	0.69	7321	tags=40%, list=20%, signal=50%
GOBP_REGULATION_OF_REPRODUCTIVE_PROCESS	GOBP_REGULATION_OF_REPRODUCTIVE_PROCESS		157	0.403509	1.84255	0	0.0123078	0.69	14467	tags=56%, list=40%, signal=93%
GOBP_CALCIUM_ION_REGULATED_EXOCYTOSIS	GOBP_CALCIUM_ION_REGULATED_EXOCYTOSIS		63	0.530268	1.84251	0	0.012299	0.69	11946	tags=59%, list=33%, signal=87%
GOBP_STRIATED_MUSCLE_CELL_DIFFERENTIATION	GOBP_STRIATED_MUSCLE_CELL_DIFFERENTIATION		264	0.473757	1.84247	0	0.0122987	0.69	9366	tags=40%, list=26%, signal=54%
GOBP_RESPONSE_TO_PURINE_CONTAINING_COMPOUND	GOBP_RESPONSE_TO_PURINE_CONTAINING_COMPOUND		143	0.499705	1.84246	0	0.0122973	0.69	10840	tags=52%, list=30%, signal=74%
GOBP_MUSCLE_ORGAN_DEVELOPMENT	GOBP_MUSCLE_ORGAN_DEVELOPMENT		315	0.477282	1.84246	0	0.0122886	0.69	10122	tags=43%, list=28%, signal=59%
GOBP_RESPONSE_TO_LEUKEMIA_INHIBITORY_FACTOR	GOBP_RESPONSE_TO_LEUKEMIA_INHIBITORY_FACTOR		80	0.551841	1.84187	0	0.0124356	0.71	11433	tags=59%, list=31%, signal=85%
GOBP_POSITIVE_REGULATION_OF_MITOCHONDRIAL_OUTER_MEMBRANE_PERMEABILIZATION_INVOLVED_IN_APOPTOTIC_SIGNALING_PATHWAY	GOBP_POSITIVE_REGULATION_OF_MITOCHONDRIAL_OUTER_MEMBRANE_PERMEABILIZATION_INVOLVED_IN_APOPTOTIC_SIGNALING_PATHWAY		35	0.633914	1.84171	0	0.0124425	0.71	8136	tags=63%, list=22%, signal=81%
GOBP_INTERMEMBRANE_LIPID_TRANSFER	GOBP_INTERMEMBRANE_LIPID_TRANSFER		46	0.609786	1.84149	0	0.0124411	0.71	10750	tags=67%, list=30%, signal=96%
GOBP_REGULATION_OF_SYNAPTIC_VESICLE_RECYCLING	GOBP_REGULATION_OF_SYNAPTIC_VESICLE_RECYCLING		23	0.65905	1.84141	0	0.0124323	0.71	5542	tags=52%, list=15%, signal=62%
GOBP_INTERLEUKIN_5_PRODUCTION	GOBP_INTERLEUKIN_5_PRODUCTION		19	0.577599	1.84133	0	0.0124311	0.71	8260	tags=58%, list=23%, signal=75%
GOBP_IRON_ION_TRANSPORT	GOBP_IRON_ION_TRANSPORT		79	0.509282	1.84125	0	0.01244	0.71	10192	tags=48%, list=28%, signal=67%
GOBP_BROWN_FAT_CELL_DIFFERENTIATION	GOBP_BROWN_FAT_CELL_DIFFERENTIATION		46	0.500283	1.841	0	0.0124396	0.71	9834	tags=39%, list=27%, signal=54%
GOBP_REGULATION_OF_VACUOLE_ORGANIZATION	GOBP_REGULATION_OF_VACUOLE_ORGANIZATION		47	0.584044	1.84081	0	0.0124476	0.71	9228	tags=60%, list=25%, signal=80%
GOBP_SPERMATID_DIFFERENTIATION	GOBP_SPERMATID_DIFFERENTIATION		161	0.421331	1.84044	0	0.0124943	0.71	11421	tags=43%, list=31%, signal=62%
GOBP_SPINDLE_ASSEMBLY	GOBP_SPINDLE_ASSEMBLY		113	0.626565	1.84028	0	0.0125116	0.71	8148	tags=59%, list=22%, signal=76%
GOBP_NEGATIVE_REGULATION_OF_MACROPHAGE_ACTIVATION	GOBP_NEGATIVE_REGULATION_OF_MACROPHAGE_ACTIVATION		19	0.714514	1.84002	0	0.0125392	0.71	6130	tags=58%, list=17%, signal=70%
GOBP_NEGATIVE_REGULATION_OF_MUSCLE_HYPERTROPHY	GOBP_NEGATIVE_REGULATION_OF_MUSCLE_HYPERTROPHY		33	0.557663	1.83979	0	0.0125606	0.71	9683	tags=45%, list=27%, signal=62%
GOBP_POSITIVE_REGULATION_OF_CHEMOKINE_PRODUCTION	GOBP_POSITIVE_REGULATION_OF_CHEMOKINE_PRODUCTION		59	0.589726	1.83964	0.0535714	0.0125518	0.71	7976	tags=54%, list=22%, signal=69%
GOBP_NEGATIVE_REGULATION_OF_DNA_BINDING	GOBP_NEGATIVE_REGULATION_OF_DNA_BINDING		52	0.524537	1.83925	0	0.0126103	0.71	11494	tags=65%, list=32%, signal=95%
GOBP_SPHINGOLIPID_MEDIATED_SIGNALING_PATHWAY	GOBP_SPHINGOLIPID_MEDIATED_SIGNALING_PATHWAY		16	0.657834	1.83916	0.0175439	0.0126088	0.71	8107	tags=63%, list=22%, signal=80%
GOBP_VASCULAR_PROCESS_IN_CIRCULATORY_SYSTEM	GOBP_VASCULAR_PROCESS_IN_CIRCULATORY_SYSTEM		243	0.452803	1.83911	0	0.0126153	0.71	11613	tags=50%, list=32%, signal=73%
GOBP_RECEPTOR_INTERNALIZATION	GOBP_RECEPTOR_INTERNALIZATION		110	0.465614	1.83909	0	0.0126145	0.71	12390	tags=53%, list=34%, signal=80%
GOBP_CELL_SUBSTRATE_ADHESION	GOBP_CELL_SUBSTRATE_ADHESION		354	0.522245	1.83874	0.0181818	0.0126619	0.71	10780	tags=51%, list=30%, signal=72%
GOBP_REGULATION_OF_ERYTHROCYTE_DIFFERENTIATION	GOBP_REGULATION_OF_ERYTHROCYTE_DIFFERENTIATION		47	0.581536	1.83856	0	0.0127032	0.71	4601	tags=38%, list=13%, signal=44%
GOBP_INTERLEUKIN_8_PRODUCTION	GOBP_INTERLEUKIN_8_PRODUCTION		101	0.486383	1.83848	0.0204082	0.0127025	0.71	6946	tags=37%, list=19%, signal=45%
GOBP_RESPONSE_TO_UV_B	GOBP_RESPONSE_TO_UV_B		16	0.684688	1.83833	0	0.0127016	0.71	8261	tags=75%, list=23%, signal=97%
GOBP_REGULATION_OF_HAIR_CYCLE	GOBP_REGULATION_OF_HAIR_CYCLE		26	0.551697	1.83832	0	0.0127008	0.71	7902	tags=50%, list=22%, signal=64%
GOBP_CHROMOSOME_SEPARATION	GOBP_CHROMOSOME_SEPARATION		95	0.606567	1.83831	0.0178571	0.0126919	0.71	8080	tags=55%, list=22%, signal=70%
GOBP_POSITIVE_REGULATION_OF_WNT_SIGNALING_PATHWAY	GOBP_POSITIVE_REGULATION_OF_WNT_SIGNALING_PATHWAY		178	0.514763	1.83825	0	0.0126913	0.71	11461	tags=53%, list=32%, signal=77%
GOBP_REGULATION_OF_PRESYNAPSE_ORGANIZATION	GOBP_REGULATION_OF_PRESYNAPSE_ORGANIZATION		31	0.563654	1.83811	0	0.0126979	0.71	10285	tags=52%, list=28%, signal=72%
GOBP_MITOCHONDRIAL_OUTER_MEMBRANE_PERMEABILIZATION	GOBP_MITOCHONDRIAL_OUTER_MEMBRANE_PERMEABILIZATION		55	0.59732	1.83807	0	0.012705	0.71	5774	tags=47%, list=16%, signal=56%
GOBP_POSITIVE_REGULATION_OF_T_CELL_MIGRATION	GOBP_POSITIVE_REGULATION_OF_T_CELL_MIGRATION		30	0.626361	1.83802	0.0566038	0.0126962	0.71	6932	tags=57%, list=19%, signal=70%
GOBP_LYMPHOCYTE_CHEMOTAXIS	GOBP_LYMPHOCYTE_CHEMOTAXIS		62	0.609611	1.83799	0.0425532	0.0126948	0.71	8472	tags=55%, list=23%, signal=71%
GOBP_COCHLEA_MORPHOGENESIS	GOBP_COCHLEA_MORPHOGENESIS		22	0.59312	1.83795	0.0217391	0.012686	0.71	4852	tags=41%, list=13%, signal=47%
GOBP_DNA_SYNTHESIS_INVOLVED_IN_DNA_REPAIR	GOBP_DNA_SYNTHESIS_INVOLVED_IN_DNA_REPAIR		53	0.630065	1.83785	0	0.0126919	0.71	8953	tags=62%, list=25%, signal=82%
GOBP_NEGATIVE_REGULATION_OF_CALCIUM_ION_TRANSPORT	GOBP_NEGATIVE_REGULATION_OF_CALCIUM_ION_TRANSPORT		57	0.508659	1.83766	0	0.0127151	0.71	7821	tags=39%, list=21%, signal=49%
GOBP_POSITIVE_REGULATION_OF_EPIDERMAL_CELL_DIFFERENTIATION	GOBP_POSITIVE_REGULATION_OF_EPIDERMAL_CELL_DIFFERENTIATION		27	0.543466	1.83759	0	0.0127063	0.71	9333	tags=48%, list=26%, signal=65%
GOBP_O_GLYCAN_PROCESSING	GOBP_O_GLYCAN_PROCESSING		60	0.49537	1.83759	0.0196078	0.0126975	0.71	8314	tags=40%, list=23%, signal=52%
GOBP_VESICLE_LOCALIZATION	GOBP_VESICLE_LOCALIZATION		223	0.520752	1.83748	0.0178571	0.0126959	0.71	7917	tags=39%, list=22%, signal=49%
GOBP_POSITIVE_REGULATION_OF_VIRAL_LIFE_CYCLE	GOBP_POSITIVE_REGULATION_OF_VIRAL_LIFE_CYCLE		32	0.655804	1.83721	0	0.0126945	0.71	6397	tags=59%, list=18%, signal=72%
GOBP_REGULATION_OF_CELL_ADHESION_MEDIATED_BY_INTEGRIN	GOBP_REGULATION_OF_CELL_ADHESION_MEDIATED_BY_INTEGRIN		48	0.580826	1.83713	0	0.0126936	0.71	11437	tags=63%, list=31%, signal=91%
GOBP_REACTIVE_NITROGEN_SPECIES_METABOLIC_PROCESS	GOBP_REACTIVE_NITROGEN_SPECIES_METABOLIC_PROCESS		75	0.542465	1.8371	0.0185185	0.0126849	0.71	10280	tags=52%, list=28%, signal=72%
GOBP_REGULATION_OF_NUCLEOTIDE_METABOLIC_PROCESS	GOBP_REGULATION_OF_NUCLEOTIDE_METABOLIC_PROCESS		120	0.49137	1.83645	0.0188679	0.0128064	0.72	11607	tags=57%, list=32%, signal=83%
GOBP_TRANSCRIPTION_INITIATION_FROM_RNA_POLYMERASE_II_PROMOTER	GOBP_TRANSCRIPTION_INITIATION_FROM_RNA_POLYMERASE_II_PROMOTER		186	0.509741	1.83641	0.0153846	0.0127976	0.72	9414	tags=47%, list=26%, signal=63%
GOBP_EMBRYONIC_HEART_TUBE_DEVELOPMENT	GOBP_EMBRYONIC_HEART_TUBE_DEVELOPMENT		78	0.518168	1.83627	0	0.0128084	0.72	11504	tags=63%, list=32%, signal=92%
GOBP_REGULATION_OF_CHROMOSOME_SEGREGATION	GOBP_REGULATION_OF_CHROMOSOME_SEGREGATION		88	0.625968	1.83627	0.0333333	0.0127995	0.72	8080	tags=59%, list=22%, signal=76%
GOBP_CENTRAL_NERVOUS_SYSTEM_NEURON_DEVELOPMENT	GOBP_CENTRAL_NERVOUS_SYSTEM_NEURON_DEVELOPMENT		80	0.500453	1.83623	0	0.0127988	0.72	13265	tags=63%, list=36%, signal=98%
GOBP_PROTEIN_POLYUBIQUITINATION	GOBP_PROTEIN_POLYUBIQUITINATION		337	0.507727	1.83623	0.0350877	0.01279	0.72	11603	tags=53%, list=32%, signal=77%
GOBP_REGULATION_OF_MITOCHONDRIAL_MEMBRANE_PERMEABILITY	GOBP_REGULATION_OF_MITOCHONDRIAL_MEMBRANE_PERMEABILITY		71	0.582919	1.83589	0	0.0128884	0.72	8455	tags=55%, list=23%, signal=71%
GOBP_REGULATION_OF_GLUCONEOGENESIS	GOBP_REGULATION_OF_GLUCONEOGENESIS		47	0.529669	1.83551	0	0.0129196	0.73	8997	tags=45%, list=25%, signal=59%
GOBP_REGULATION_OF_MYELINATION	GOBP_REGULATION_OF_MYELINATION		42	0.581418	1.83545	0	0.0129372	0.73	12563	tags=67%, list=35%, signal=102%
GOBP_REGULATION_OF_LIPID_CATABOLIC_PROCESS	GOBP_REGULATION_OF_LIPID_CATABOLIC_PROCESS		60	0.548399	1.83543	0	0.0129283	0.73	10507	tags=62%, list=29%, signal=87%
GOBP_MUSCLE_ADAPTATION	GOBP_MUSCLE_ADAPTATION		111	0.483561	1.83541	0	0.0129194	0.73	9936	tags=44%, list=27%, signal=61%
GOBP_PROTEOGLYCAN_METABOLIC_PROCESS	GOBP_PROTEOGLYCAN_METABOLIC_PROCESS		86	0.576621	1.83518	0.0185185	0.0129354	0.74	7605	tags=47%, list=21%, signal=59%
GOBP_ENDOTHELIAL_CELL_PROLIFERATION	GOBP_ENDOTHELIAL_CELL_PROLIFERATION		177	0.454331	1.83423	0	0.013045	0.74	12812	tags=54%, list=35%, signal=82%
GOBP_REGULATION_OF_HIPPO_SIGNALING	GOBP_REGULATION_OF_HIPPO_SIGNALING		19	0.652371	1.83399	0	0.0130648	0.74	8457	tags=68%, list=23%, signal=89%
GOBP_PHOSPHATIDYLINOSITOL_BIOSYNTHETIC_PROCESS	GOBP_PHOSPHATIDYLINOSITOL_BIOSYNTHETIC_PROCESS		116	0.530865	1.83311	0	0.0131838	0.74	8879	tags=46%, list=24%, signal=60%
GOBP_RNA_LOCALIZATION	GOBP_RNA_LOCALIZATION		233	0.561752	1.83272	0.0655738	0.0132073	0.74	11535	tags=65%, list=32%, signal=95%
GOBP_DOUBLE_STRAND_BREAK_REPAIR	GOBP_DOUBLE_STRAND_BREAK_REPAIR		266	0.564113	1.83259	0	0.0131983	0.74	10413	tags=62%, list=29%, signal=86%
GOBP_DEFENSE_RESPONSE_TO_GRAM_POSITIVE_BACTERIUM	GOBP_DEFENSE_RESPONSE_TO_GRAM_POSITIVE_BACTERIUM		98	0.475019	1.83258	0	0.0131893	0.74	10034	tags=47%, list=28%, signal=65%
GOBP_REGULATION_OF_PHOSPHOLIPASE_C_ACTIVITY	GOBP_REGULATION_OF_PHOSPHOLIPASE_C_ACTIVITY		46	0.548868	1.83244	0	0.0132039	0.75	6437	tags=39%, list=18%, signal=47%
GOBP_REGULATION_OF_MICROTUBULE_POLYMERIZATION	GOBP_REGULATION_OF_MICROTUBULE_POLYMERIZATION		50	0.569618	1.83217	0	0.013202	0.75	7431	tags=48%, list=20%, signal=60%
GOBP_NEGATIVE_REGULATION_OF_ALCOHOL_BIOSYNTHETIC_PROCESS	GOBP_NEGATIVE_REGULATION_OF_ALCOHOL_BIOSYNTHETIC_PROCESS		16	0.636815	1.83203	0	0.0132276	0.75	5525	tags=44%, list=15%, signal=52%
GOBP_MICROTUBULE_ORGANIZING_CENTER_LOCALIZATION	GOBP_MICROTUBULE_ORGANIZING_CENTER_LOCALIZATION		30	0.679237	1.83162	0	0.0132982	0.75	7018	tags=67%, list=19%, signal=83%
GOBP_REGULATION_OF_RESPONSE_TO_WOUNDING	GOBP_REGULATION_OF_RESPONSE_TO_WOUNDING		160	0.522131	1.83151	0	0.0132993	0.75	12888	tags=60%, list=35%, signal=93%
GOBP_POTASSIUM_ION_HOMEOSTASIS	GOBP_POTASSIUM_ION_HOMEOSTASIS		29	0.542165	1.8313	0	0.0133212	0.75	9841	tags=45%, list=27%, signal=61%
GOBP_POSITIVE_REGULATION_OF_PROTEIN_MODIFICATION_BY_SMALL_PROTEIN_CONJUGATION_OR_REMOVAL	GOBP_POSITIVE_REGULATION_OF_PROTEIN_MODIFICATION_BY_SMALL_PROTEIN_CONJUGATION_OR_REMOVAL		136	0.530811	1.83115	0.016129	0.0133263	0.75	8136	tags=43%, list=22%, signal=56%
GOBP_ESTABLISHMENT_OF_TISSUE_POLARITY	GOBP_ESTABLISHMENT_OF_TISSUE_POLARITY		123	0.53105	1.83112	0.0172414	0.0133173	0.75	12142	tags=58%, list=33%, signal=86%
GOBP_CELL_FATE_SPECIFICATION	GOBP_CELL_FATE_SPECIFICATION		88	0.480487	1.83085	0	0.0133312	0.75	12342	tags=53%, list=34%, signal=81%
GOBP_NEURAL_CREST_CELL_DIFFERENTIATION	GOBP_NEURAL_CREST_CELL_DIFFERENTIATION		90	0.497414	1.83075	0	0.0133454	0.75	10927	tags=49%, list=30%, signal=70%
GOBP_ATP_TRANSPORT	GOBP_ATP_TRANSPORT		17	0.652307	1.8306	0	0.0133434	0.75	5855	tags=41%, list=16%, signal=49%
GOBP_ORGANELLE_TRANSPORT_ALONG_MICROTUBULE	GOBP_ORGANELLE_TRANSPORT_ALONG_MICROTUBULE		81	0.541983	1.83059	0.0163934	0.0133343	0.75	11633	tags=62%, list=32%, signal=91%
GOBP_PEPTIDYL_GLUTAMIC_ACID_MODIFICATION	GOBP_PEPTIDYL_GLUTAMIC_ACID_MODIFICATION		31	0.546751	1.83058	0	0.0133253	0.75	13306	tags=71%, list=37%, signal=112%
GOBP_MAINTENANCE_OF_PROTEIN_LOCATION_IN_CELL	GOBP_MAINTENANCE_OF_PROTEIN_LOCATION_IN_CELL		64	0.541377	1.83046	0	0.0133407	0.75	7819	tags=42%, list=21%, signal=54%
GOBP_CLATHRIN_COAT_ASSEMBLY	GOBP_CLATHRIN_COAT_ASSEMBLY		18	0.640003	1.83033	0	0.0133685	0.75	8054	tags=44%, list=22%, signal=57%
GOBP_RNA_PHOSPHODIESTER_BOND_HYDROLYSIS_ENDONUCLEOLYTIC	GOBP_RNA_PHOSPHODIESTER_BOND_HYDROLYSIS_ENDONUCLEOLYTIC		77	0.552849	1.83021	0.0344828	0.0133595	0.75	8277	tags=52%, list=23%, signal=67%
GOBP_PROTEIN_LOCALIZATION_TO_CELL_JUNCTION	GOBP_PROTEIN_LOCALIZATION_TO_CELL_JUNCTION		108	0.501869	1.83007	0	0.0133746	0.75	6932	tags=38%, list=19%, signal=47%
GOBP_TRANSMEMBRANE_RECEPTOR_PROTEIN_SERINE_THREONINE_KINASE_SIGNALING_PATHWAY	GOBP_TRANSMEMBRANE_RECEPTOR_PROTEIN_SERINE_THREONINE_KINASE_SIGNALING_PATHWAY		354	0.462777	1.82965	0	0.0134563	0.75	12028	tags=49%, list=33%, signal=73%
GOBP_NEGATIVE_REGULATION_OF_MICROTUBULE_POLYMERIZATION_OR_DEPOLYMERIZATION	GOBP_NEGATIVE_REGULATION_OF_MICROTUBULE_POLYMERIZATION_OR_DEPOLYMERIZATION		37	0.582964	1.82961	0	0.0134472	0.75	8465	tags=49%, list=23%, signal=63%
GOBP_SECRETORY_GRANULE_ORGANIZATION	GOBP_SECRETORY_GRANULE_ORGANIZATION		35	0.527689	1.82958	0	0.0134382	0.75	8601	tags=40%, list=24%, signal=52%
GOBP_NUCLEOSIDE_CATABOLIC_PROCESS	GOBP_NUCLEOSIDE_CATABOLIC_PROCESS		34	0.616485	1.82932	0	0.0134627	0.75	8144	tags=59%, list=22%, signal=76%
GOBP_MESENCHYME_DEVELOPMENT	GOBP_MESENCHYME_DEVELOPMENT		284	0.470971	1.8291	0	0.013511	0.75	10688	tags=44%, list=29%, signal=62%
GOBP_NUCLEOLAR_LARGE_RRNA_TRANSCRIPTION_BY_RNA_POLYMERASE_I	GOBP_NUCLEOLAR_LARGE_RRNA_TRANSCRIPTION_BY_RNA_POLYMERASE_I		17	0.774939	1.82874	0	0.0135858	0.75	4872	tags=65%, list=13%, signal=75%
GOBP_NEGATIVE_REGULATION_OF_PROTEIN_CATABOLIC_PROCESS	GOBP_NEGATIVE_REGULATION_OF_PROTEIN_CATABOLIC_PROCESS		120	0.511797	1.82833	0	0.0136595	0.75	10592	tags=53%, list=29%, signal=75%
GOBP_MUSCLE_HYPERTROPHY	GOBP_MUSCLE_HYPERTROPHY		92	0.478522	1.82809	0	0.0136575	0.75	9936	tags=46%, list=27%, signal=63%
GOBP_CRANIAL_NERVE_MORPHOGENESIS	GOBP_CRANIAL_NERVE_MORPHOGENESIS		26	0.546271	1.82808	0.0217391	0.0136483	0.75	5361	tags=35%, list=15%, signal=41%
GOBP_RHO_PROTEIN_SIGNAL_TRANSDUCTION	GOBP_RHO_PROTEIN_SIGNAL_TRANSDUCTION		133	0.548878	1.82807	0	0.0136392	0.75	6759	tags=42%, list=19%, signal=52%
GOBP_T_CELL_CHEMOTAXIS	GOBP_T_CELL_CHEMOTAXIS		27	0.626487	1.82804	0.0392157	0.013637	0.75	9901	tags=63%, list=27%, signal=86%
GOBP_REGULATION_OF_CELLULAR_RESPIRATION	GOBP_REGULATION_OF_CELLULAR_RESPIRATION		22	0.642983	1.8278	0	0.0136553	0.75	7192	tags=50%, list=20%, signal=62%
GOBP_REGULATION_OF_MUSCLE_ADAPTATION	GOBP_REGULATION_OF_MUSCLE_ADAPTATION		90	0.478226	1.82773	0	0.0136462	0.75	9936	tags=44%, list=27%, signal=61%
GOBP_AMYLOID_BETA_METABOLIC_PROCESS	GOBP_AMYLOID_BETA_METABOLIC_PROCESS		63	0.474807	1.82771	0	0.0136371	0.75	13085	tags=57%, list=36%, signal=89%
GOBP_MACROPHAGE_MIGRATION	GOBP_MACROPHAGE_MIGRATION		52	0.59696	1.82759	0	0.013628	0.75	8995	tags=58%, list=25%, signal=77%
GOBP_RESPONSE_TO_STEROL	GOBP_RESPONSE_TO_STEROL		34	0.510089	1.82722	0.0181818	0.013658	0.75	7351	tags=32%, list=20%, signal=41%
GOBP_SKELETAL_MUSCLE_TISSUE_REGENERATION	GOBP_SKELETAL_MUSCLE_TISSUE_REGENERATION		37	0.57226	1.82696	0	0.0137233	0.75	8401	tags=51%, list=23%, signal=67%
GOBP_POST_TRANSLATIONAL_PROTEIN_MODIFICATION	GOBP_POST_TRANSLATIONAL_PROTEIN_MODIFICATION		361	0.479871	1.82666	0	0.0137456	0.75	11074	tags=50%, list=30%, signal=71%
GOBP_DNA_TEMPLATED_TRANSCRIPTION_INITIATION	GOBP_DNA_TEMPLATED_TRANSCRIPTION_INITIATION		245	0.489763	1.82664	0.0327869	0.0137444	0.75	8966	tags=44%, list=25%, signal=58%
GOBP_POSITIVE_REGULATION_OF_RECEPTOR_MEDIATED_ENDOCYTOSIS	GOBP_POSITIVE_REGULATION_OF_RECEPTOR_MEDIATED_ENDOCYTOSIS		50	0.545443	1.8266	0	0.0137353	0.75	9534	tags=50%, list=26%, signal=68%
GOBP_CARBOHYDRATE_DERIVATIVE_TRANSPORT	GOBP_CARBOHYDRATE_DERIVATIVE_TRANSPORT		82	0.48876	1.82647	0	0.0137342	0.75	12403	tags=52%, list=34%, signal=79%
GOBP_REGULATION_OF_CHROMOSOME_ORGANIZATION	GOBP_REGULATION_OF_CHROMOSOME_ORGANIZATION		272	0.569248	1.82604	0.0363636	0.0137495	0.75	8080	tags=48%, list=22%, signal=61%
GOBP_MUSCLE_CELL_PROLIFERATION	GOBP_MUSCLE_CELL_PROLIFERATION		208	0.473817	1.82577	0	0.0138228	0.75	11533	tags=49%, list=32%, signal=71%
GOBP_ENTRAINMENT_OF_CIRCADIAN_CLOCK	GOBP_ENTRAINMENT_OF_CIRCADIAN_CLOCK		34	0.621228	1.82571	0	0.0138286	0.75	7026	tags=44%, list=19%, signal=55%
GOBP_REGULATION_OF_DNA_REPLICATION	GOBP_REGULATION_OF_DNA_REPLICATION		107	0.583313	1.82569	0	0.0138194	0.75	10149	tags=60%, list=28%, signal=83%
GOBP_POSITIVE_REGULATION_OF_ORGANELLE_ASSEMBLY	GOBP_POSITIVE_REGULATION_OF_ORGANELLE_ASSEMBLY		65	0.59862	1.82556	0.0181818	0.0138191	0.75	7541	tags=52%, list=21%, signal=66%
GOBP_INTRACELLULAR_RECEPTOR_SIGNALING_PATHWAY	GOBP_INTRACELLULAR_RECEPTOR_SIGNALING_PATHWAY		273	0.499633	1.82517	0.0185185	0.0138242	0.75	9889	tags=45%, list=27%, signal=62%
GOBP_NEGATIVE_REGULATION_OF_CELL_CYCLE_G2_M_PHASE_TRANSITION	GOBP_NEGATIVE_REGULATION_OF_CELL_CYCLE_G2_M_PHASE_TRANSITION		108	0.556229	1.82479	0.031746	0.0138674	0.75	12375	tags=69%, list=34%, signal=104%
GOBP_RESPONSE_TO_VITAMIN	GOBP_RESPONSE_TO_VITAMIN		89	0.489715	1.82473	0	0.0138653	0.75	11302	tags=57%, list=31%, signal=83%
GOBP_CELLULAR_RESPONSE_TO_STARVATION	GOBP_CELLULAR_RESPONSE_TO_STARVATION		156	0.534614	1.82458	0	0.0138713	0.75	12667	tags=64%, list=35%, signal=98%
GOBP_NEURONAL_STEM_CELL_POPULATION_MAINTENANCE	GOBP_NEURONAL_STEM_CELL_POPULATION_MAINTENANCE		19	0.618854	1.82457	0	0.0138622	0.75	9664	tags=58%, list=27%, signal=79%
GOBP_NUCLEUS_LOCALIZATION	GOBP_NUCLEUS_LOCALIZATION		24	0.661233	1.82448	0	0.0138685	0.75	8601	tags=63%, list=24%, signal=82%
GOBP_NEGATIVE_REGULATION_OF_INTRINSIC_APOPTOTIC_SIGNALING_PATHWAY	GOBP_NEGATIVE_REGULATION_OF_INTRINSIC_APOPTOTIC_SIGNALING_PATHWAY		93	0.550198	1.82441	0	0.0138594	0.75	9225	tags=53%, list=25%, signal=70%
GOBP_NEGATIVE_REGULATION_OF_NUCLEOTIDE_METABOLIC_PROCESS	GOBP_NEGATIVE_REGULATION_OF_NUCLEOTIDE_METABOLIC_PROCESS		22	0.613639	1.8242	0	0.0138715	0.75	7863	tags=55%, list=22%, signal=70%
GOBP_EXTERNAL_ENCAPSULATING_STRUCTURE_ORGANIZATION	GOBP_EXTERNAL_ENCAPSULATING_STRUCTURE_ORGANIZATION		395	0.507688	1.82404	0.0322581	0.0138857	0.75	10936	tags=51%, list=30%, signal=73%
GOBP_RESPONSE_TO_COCAINE	GOBP_RESPONSE_TO_COCAINE		43	0.489076	1.82399	0	0.0138766	0.75	8432	tags=49%, list=23%, signal=63%
GOBP_CELLULAR_RESPONSE_TO_OXYGEN_LEVELS	GOBP_CELLULAR_RESPONSE_TO_OXYGEN_LEVELS		225	0.491761	1.82352	0	0.0139358	0.75	11737	tags=55%, list=32%, signal=81%
GOBP_REGULATION_OF_INTRINSIC_APOPTOTIC_SIGNALING_PATHWAY	GOBP_REGULATION_OF_INTRINSIC_APOPTOTIC_SIGNALING_PATHWAY		157	0.513965	1.82338	0	0.0139478	0.75	9225	tags=49%, list=25%, signal=65%
GOBP_NEGATIVE_REGULATION_OF_COLD_INDUCED_THERMOGENESIS	GOBP_NEGATIVE_REGULATION_OF_COLD_INDUCED_THERMOGENESIS		47	0.582849	1.82331	0	0.013958	0.75	8516	tags=55%, list=23%, signal=72%
GOBP_RESPIRATORY_SYSTEM_PROCESS	GOBP_RESPIRATORY_SYSTEM_PROCESS		33	0.543924	1.82309	0	0.0139625	0.75	8686	tags=39%, list=24%, signal=52%
GOBP_NEGATIVE_REGULATION_OF_AMYLOID_PRECURSOR_PROTEIN_CATABOLIC_PROCESS	GOBP_NEGATIVE_REGULATION_OF_AMYLOID_PRECURSOR_PROTEIN_CATABOLIC_PROCESS		29	0.514463	1.8229	0	0.0139683	0.75	7980	tags=34%, list=22%, signal=44%
GOBP_DIENCEPHALON_DEVELOPMENT	GOBP_DIENCEPHALON_DEVELOPMENT		71	0.470764	1.82259	0	0.0140273	0.75	12906	tags=56%, list=35%, signal=87%
GOBP_ENDOCARDIAL_CUSHION_DEVELOPMENT	GOBP_ENDOCARDIAL_CUSHION_DEVELOPMENT		42	0.569806	1.82254	0	0.0140442	0.75	9834	tags=50%, list=27%, signal=68%
GOBP_MICROTUBULE_CYTOSKELETON_ORGANIZATION_INVOLVED_IN_MITOSIS	GOBP_MICROTUBULE_CYTOSKELETON_ORGANIZATION_INVOLVED_IN_MITOSIS		142	0.612346	1.8221	0.0172414	0.0140952	0.75	8675	tags=61%, list=24%, signal=80%
GOBP_MESENCHYMAL_CELL_DIFFERENTIATION	GOBP_MESENCHYMAL_CELL_DIFFERENTIATION		228	0.475432	1.82203	0.0178571	0.0141007	0.75	10628	tags=46%, list=29%, signal=64%
GOBP_POSITIVE_REGULATION_OF_CELLULAR_EXTRAVASATION	GOBP_POSITIVE_REGULATION_OF_CELLULAR_EXTRAVASATION		16	0.769097	1.82198	0.0175439	0.014106	0.75	3028	tags=56%, list=8%, signal=61%
GOBP_REGULATION_OF_PLATELET_ACTIVATION	GOBP_REGULATION_OF_PLATELET_ACTIVATION		34	0.609614	1.82193	0	0.0141058	0.75	8613	tags=62%, list=24%, signal=81%
GOBP_REGULATION_OF_VIRAL_GENOME_REPLICATION	GOBP_REGULATION_OF_VIRAL_GENOME_REPLICATION		83	0.577705	1.82142	0.0185185	0.0141331	0.75	9886	tags=54%, list=27%, signal=74%
GOBP_REGULATION_OF_SUPEROXIDE_METABOLIC_PROCESS	GOBP_REGULATION_OF_SUPEROXIDE_METABOLIC_PROCESS		30	0.595726	1.82119	0.0185185	0.0141486	0.75	9903	tags=67%, list=27%, signal=92%
GOBP_REGULATION_OF_VASCULAR_ASSOCIATED_SMOOTH_MUSCLE_CELL_PROLIFERATION	GOBP_REGULATION_OF_VASCULAR_ASSOCIATED_SMOOTH_MUSCLE_CELL_PROLIFERATION		72	0.490509	1.82058	0	0.0141756	0.75	9254	tags=42%, list=25%, signal=56%
GOBP_REGULATION_OF_CELL_CYCLE_G2_M_PHASE_TRANSITION	GOBP_REGULATION_OF_CELL_CYCLE_G2_M_PHASE_TRANSITION		215	0.587738	1.82048	0	0.0141885	0.75	10645	tags=64%, list=29%, signal=90%
GOBP_REGULATION_OF_NEURAL_PRECURSOR_CELL_PROLIFERATION	GOBP_REGULATION_OF_NEURAL_PRECURSOR_CELL_PROLIFERATION		81	0.503925	1.82042	0	0.0141861	0.75	10917	tags=52%, list=30%, signal=74%
GOBP_HEPARAN_SULFATE_PROTEOGLYCAN_METABOLIC_PROCESS	GOBP_HEPARAN_SULFATE_PROTEOGLYCAN_METABOLIC_PROCESS		31	0.603952	1.82008	0.0172414	0.0142728	0.75	7605	tags=48%, list=21%, signal=61%
GOBP_POSITIVE_REGULATION_OF_NERVOUS_SYSTEM_PROCESS	GOBP_POSITIVE_REGULATION_OF_NERVOUS_SYSTEM_PROCESS		34	0.540898	1.8196	0	0.0143819	0.75	11532	tags=53%, list=32%, signal=77%
GOBP_IMMUNOLOGICAL_MEMORY_PROCESS	GOBP_IMMUNOLOGICAL_MEMORY_PROCESS		17	0.658244	1.81941	0	0.0144022	0.75	5158	tags=47%, list=14%, signal=55%
GOBP_AMP_METABOLIC_PROCESS	GOBP_AMP_METABOLIC_PROCESS		16	0.675644	1.8193	0	0.0144193	0.75	5562	tags=50%, list=15%, signal=59%
GOBP_REGULATION_OF_PEPTIDYL_LYSINE_ACETYLATION	GOBP_REGULATION_OF_PEPTIDYL_LYSINE_ACETYLATION		62	0.547309	1.81873	0	0.0145019	0.75	12167	tags=60%, list=33%, signal=90%
GOBP_REGULATION_OF_URINE_VOLUME	GOBP_REGULATION_OF_URINE_VOLUME		21	0.626559	1.81867	0.0181818	0.0144925	0.75	8072	tags=57%, list=22%, signal=73%
GOBP_CELL_CELL_ADHESION_MEDIATED_BY_CADHERIN	GOBP_CELL_CELL_ADHESION_MEDIATED_BY_CADHERIN		28	0.59115	1.81861	0	0.0144831	0.75	7809	tags=50%, list=21%, signal=64%
GOBP_CELLULAR_RESPONSE_TO_DRUG	GOBP_CELLULAR_RESPONSE_TO_DRUG		63	0.515941	1.81831	0	0.0145094	0.75	12359	tags=63%, list=34%, signal=96%
GOBP_DETECTION_OF_BIOTIC_STIMULUS	GOBP_DETECTION_OF_BIOTIC_STIMULUS		36	0.641186	1.81821	0	0.0145	0.75	8516	tags=61%, list=23%, signal=80%
GOBP_NEGATIVE_REGULATION_OF_INTRACELLULAR_STEROID_HORMONE_RECEPTOR_SIGNALING_PATHWAY	GOBP_NEGATIVE_REGULATION_OF_INTRACELLULAR_STEROID_HORMONE_RECEPTOR_SIGNALING_PATHWAY		35	0.584701	1.81808	0.0204082	0.0144906	0.75	4874	tags=34%, list=13%, signal=40%
GOBP_TRANSCRIPTION_INITIATION_FROM_RNA_POLYMERASE_I_PROMOTER	GOBP_TRANSCRIPTION_INITIATION_FROM_RNA_POLYMERASE_I_PROMOTER		35	0.569465	1.81795	0.0597015	0.0145097	0.75	4864	tags=37%, list=13%, signal=43%
GOBP_CILIARY_BASAL_BODY_PLASMA_MEMBRANE_DOCKING	GOBP_CILIARY_BASAL_BODY_PLASMA_MEMBRANE_DOCKING		94	0.638555	1.81784	0.0181818	0.014507	0.75	8295	tags=59%, list=23%, signal=76%
GOBP_ENDOTHELIAL_CELL_APOPTOTIC_PROCESS	GOBP_ENDOTHELIAL_CELL_APOPTOTIC_PROCESS		62	0.549226	1.81779	0	0.0145192	0.75	8262	tags=47%, list=23%, signal=60%
GOBP_PYRIMIDINE_NUCLEOTIDE_BIOSYNTHETIC_PROCESS	GOBP_PYRIMIDINE_NUCLEOTIDE_BIOSYNTHETIC_PROCESS		29	0.588758	1.81717	0	0.0145755	0.75	8188	tags=52%, list=23%, signal=67%
GOBP_METHYLATION	GOBP_METHYLATION		352	0.495481	1.81691	0.0350877	0.0145795	0.75	9812	tags=45%, list=27%, signal=62%
GOBP_GLANDULAR_EPITHELIAL_CELL_DIFFERENTIATION	GOBP_GLANDULAR_EPITHELIAL_CELL_DIFFERENTIATION		47	0.501718	1.81687	0	0.0145701	0.75	13063	tags=62%, list=36%, signal=96%
GOBP_POSITIVE_REGULATION_OF_CELL_MIGRATION_INVOLVED_IN_SPROUTING_ANGIOGENESIS	GOBP_POSITIVE_REGULATION_OF_CELL_MIGRATION_INVOLVED_IN_SPROUTING_ANGIOGENESIS		31	0.507652	1.81664	0.02	0.0145826	0.75	8874	tags=39%, list=24%, signal=51%
GOBP_TYPE_2_IMMUNE_RESPONSE	GOBP_TYPE_2_IMMUNE_RESPONSE		36	0.609907	1.81598	0.0425532	0.0146285	0.76	7486	tags=53%, list=21%, signal=66%
GOBP_PROTEIN_CONTAINING_COMPLEX_LOCALIZATION	GOBP_PROTEIN_CONTAINING_COMPLEX_LOCALIZATION		277	0.541989	1.81592	0.0172414	0.01464	0.76	9220	tags=50%, list=25%, signal=67%
GOBP_ALCOHOL_BIOSYNTHETIC_PROCESS	GOBP_ALCOHOL_BIOSYNTHETIC_PROCESS		156	0.469735	1.81541	0	0.0146585	0.76	7351	tags=35%, list=20%, signal=43%
GOBP_HEMATOPOIETIC_PROGENITOR_CELL_DIFFERENTIATION	GOBP_HEMATOPOIETIC_PROGENITOR_CELL_DIFFERENTIATION		160	0.497112	1.8149	0.0175439	0.0146902	0.76	12933	tags=62%, list=36%, signal=96%
GOBP_POSITIVE_REGULATION_OF_INSULIN_SECRETION_INVOLVED_IN_CELLULAR_RESPONSE_TO_GLUCOSE_STIMULUS	GOBP_POSITIVE_REGULATION_OF_INSULIN_SECRETION_INVOLVED_IN_CELLULAR_RESPONSE_TO_GLUCOSE_STIMULUS		35	0.556597	1.81484	0	0.0146952	0.76	8805	tags=43%, list=24%, signal=56%
GOBP_CELL_ADHESION_MEDIATED_BY_INTEGRIN	GOBP_CELL_ADHESION_MEDIATED_BY_INTEGRIN		72	0.573601	1.81449	0	0.014742	0.76	10713	tags=58%, list=29%, signal=83%
GOBP_REGULATION_OF_CHROMOSOME_SEPARATION	GOBP_REGULATION_OF_CHROMOSOME_SEPARATION		71	0.64024	1.81429	0.0172414	0.0147552	0.76	8080	tags=62%, list=22%, signal=80%
GOBP_RIBONUCLEOSIDE_MONOPHOSPHATE_BIOSYNTHETIC_PROCESS	GOBP_RIBONUCLEOSIDE_MONOPHOSPHATE_BIOSYNTHETIC_PROCESS		34	0.597537	1.81428	0.0166667	0.0147533	0.76	7101	tags=47%, list=20%, signal=58%
GOBP_REGULATION_OF_OSTEOCLAST_DIFFERENTIATION	GOBP_REGULATION_OF_OSTEOCLAST_DIFFERENTIATION		63	0.543785	1.81425	0	0.0147438	0.76	10573	tags=52%, list=29%, signal=74%
GOBP_REGULATION_OF_GLYCOGEN_METABOLIC_PROCESS	GOBP_REGULATION_OF_GLYCOGEN_METABOLIC_PROCESS		37	0.515569	1.81407	0.0178571	0.014757	0.76	8795	tags=43%, list=24%, signal=57%
GOBP_DNA_REPLICATION	GOBP_DNA_REPLICATION		280	0.597416	1.81377	0	0.0147856	0.77	9055	tags=60%, list=25%, signal=79%
GOBP_PHOTOPERIODISM	GOBP_PHOTOPERIODISM		33	0.597393	1.8134	0	0.014868	0.77	7026	tags=42%, list=19%, signal=53%
GOBP_NEGATIVE_REGULATION_OF_INTERLEUKIN_17_PRODUCTION	GOBP_NEGATIVE_REGULATION_OF_INTERLEUKIN_17_PRODUCTION		21	0.614695	1.81324	0	0.0148654	0.77	10037	tags=62%, list=28%, signal=85%
GOBP_POSITIVE_REGULATION_OF_TISSUE_REMODELING	GOBP_POSITIVE_REGULATION_OF_TISSUE_REMODELING		17	0.609015	1.81298	0	0.014892	0.77	12670	tags=82%, list=35%, signal=126%
GOBP_REGULATION_OF_PROTEIN_STABILITY	GOBP_REGULATION_OF_PROTEIN_STABILITY		292	0.488953	1.81255	0	0.0149754	0.77	10739	tags=50%, list=30%, signal=70%
GOBP_NEUTRAL_LIPID_METABOLIC_PROCESS	GOBP_NEUTRAL_LIPID_METABOLIC_PROCESS		135	0.475232	1.81225	0	0.0150094	0.77	12868	tags=58%, list=35%, signal=89%
GOBP_ANGIOGENESIS_INVOLVED_IN_WOUND_HEALING	GOBP_ANGIOGENESIS_INVOLVED_IN_WOUND_HEALING		27	0.63879	1.81224	0	0.0149998	0.77	8523	tags=56%, list=23%, signal=72%
GOBP_REGULATION_OF_GLYCOPROTEIN_METABOLIC_PROCESS	GOBP_REGULATION_OF_GLYCOPROTEIN_METABOLIC_PROCESS		58	0.472645	1.81222	0	0.0149903	0.77	8167	tags=36%, list=22%, signal=47%
GOBP_REGULATION_OF_CALCIUM_ION_TRANSMEMBRANE_TRANSPORTER_ACTIVITY	GOBP_REGULATION_OF_CALCIUM_ION_TRANSMEMBRANE_TRANSPORTER_ACTIVITY		82	0.494712	1.81215	0	0.0149949	0.77	9302	tags=48%, list=26%, signal=64%
GOBP_POSITIVE_REGULATION_OF_CHOLESTEROL_EFFLUX	GOBP_POSITIVE_REGULATION_OF_CHOLESTEROL_EFFLUX		21	0.675073	1.81205	0	0.0150068	0.77	5431	tags=52%, list=15%, signal=62%
GOBP_RESPIRATORY_SYSTEM_DEVELOPMENT	GOBP_RESPIRATORY_SYSTEM_DEVELOPMENT		188	0.49593	1.81192	0	0.0150274	0.77	10613	tags=45%, list=29%, signal=64%
GOBP_CERAMIDE_METABOLIC_PROCESS	GOBP_CERAMIDE_METABOLIC_PROCESS		102	0.484211	1.81186	0	0.0150245	0.77	12155	tags=55%, list=33%, signal=82%
GOBP_ANION_HOMEOSTASIS	GOBP_ANION_HOMEOSTASIS		34	0.496904	1.81166	0.02	0.0150358	0.77	11867	tags=59%, list=33%, signal=87%
GOBP_ESTABLISHMENT_OF_EPITHELIAL_CELL_POLARITY	GOBP_ESTABLISHMENT_OF_EPITHELIAL_CELL_POLARITY		29	0.580201	1.8115	0.0175439	0.0150427	0.77	10330	tags=66%, list=28%, signal=91%
GOBP_PROSTANOID_BIOSYNTHETIC_PROCESS	GOBP_PROSTANOID_BIOSYNTHETIC_PROCESS		31	0.592246	1.81139	0	0.0150472	0.77	8669	tags=42%, list=24%, signal=55%
GOBP_NEGATIVE_REGULATION_OF_CYCLIN_DEPENDENT_PROTEIN_KINASE_ACTIVITY	GOBP_NEGATIVE_REGULATION_OF_CYCLIN_DEPENDENT_PROTEIN_KINASE_ACTIVITY		31	0.594436	1.81137	0	0.0150376	0.77	10241	tags=58%, list=28%, signal=81%
GOBP_RECOMBINATIONAL_REPAIR	GOBP_RECOMBINATIONAL_REPAIR		139	0.607358	1.81136	0	0.0150281	0.77	10413	tags=68%, list=29%, signal=94%
GOBP_POSITIVE_REGULATION_OF_CYTOSOLIC_CALCIUM_ION_CONCENTRATION_INVOLVED_IN_PHOSPHOLIPASE_C_ACTIVATING_G_PROTEIN_COUPLED_SIGNALING_PATHWAY	GOBP_POSITIVE_REGULATION_OF_CYTOSOLIC_CALCIUM_ION_CONCENTRATION_INVOLVED_IN_PHOSPHOLIPASE_C_ACTIVATING_G_PROTEIN_COUPLED_SIGNALING_PATHWAY		32	0.547465	1.8113	0	0.0150186	0.77	9716	tags=56%, list=27%, signal=77%
GOBP_NEGATIVE_REGULATION_OF_T_CELL_RECEPTOR_SIGNALING_PATHWAY	GOBP_NEGATIVE_REGULATION_OF_T_CELL_RECEPTOR_SIGNALING_PATHWAY		22	0.693044	1.81116	0.0204082	0.0150091	0.77	8805	tags=73%, list=24%, signal=96%
GOBP_POSITIVE_REGULATION_OF_REACTIVE_OXYGEN_SPECIES_BIOSYNTHETIC_PROCESS	GOBP_POSITIVE_REGULATION_OF_REACTIVE_OXYGEN_SPECIES_BIOSYNTHETIC_PROCESS		53	0.532711	1.81114	0.0192308	0.0149996	0.77	8516	tags=51%, list=23%, signal=66%
GOBP_NEGATIVE_REGULATION_OF_ERBB_SIGNALING_PATHWAY	GOBP_NEGATIVE_REGULATION_OF_ERBB_SIGNALING_PATHWAY		52	0.551524	1.81101	0	0.0150109	0.77	7958	tags=42%, list=22%, signal=54%
GOBP_PROTEIN_MODIFICATION_BY_SMALL_PROTEIN_REMOVAL	GOBP_PROTEIN_MODIFICATION_BY_SMALL_PROTEIN_REMOVAL		299	0.51838	1.81093	0.0363636	0.0150014	0.77	12023	tags=58%, list=33%, signal=85%
GOBP_MYD88_INDEPENDENT_TOLL_LIKE_RECEPTOR_SIGNALING_PATHWAY	GOBP_MYD88_INDEPENDENT_TOLL_LIKE_RECEPTOR_SIGNALING_PATHWAY		34	0.65568	1.81076	0.04	0.0150198	0.77	8928	tags=65%, list=25%, signal=86%
GOBP_RESPONSE_TO_CAMP	GOBP_RESPONSE_TO_CAMP		92	0.49787	1.81025	0.0172414	0.0150644	0.77	10603	tags=52%, list=29%, signal=73%
GOBP_REGULATION_OF_TYPE_2_IMMUNE_RESPONSE	GOBP_REGULATION_OF_TYPE_2_IMMUNE_RESPONSE		30	0.62728	1.80945	0.0392157	0.0151576	0.77	7486	tags=57%, list=21%, signal=71%
GOBP_GAMMA_DELTA_T_CELL_ACTIVATION	GOBP_GAMMA_DELTA_T_CELL_ACTIVATION		19	0.697272	1.80945	0.0188679	0.0151481	0.77	1550	tags=42%, list=4%, signal=44%
GOBP_RESPONSE_TO_CALCIUM_ION	GOBP_RESPONSE_TO_CALCIUM_ION		144	0.469335	1.80932	0	0.0151521	0.77	10951	tags=47%, list=30%, signal=67%
GOBP_RESPONSE_TO_AMYLOID_BETA	GOBP_RESPONSE_TO_AMYLOID_BETA		50	0.54534	1.8092	0	0.0151493	0.77	10936	tags=66%, list=30%, signal=94%
GOBP_REGULATION_OF_RELEASE_OF_CYTOCHROME_C_FROM_MITOCHONDRIA	GOBP_REGULATION_OF_RELEASE_OF_CYTOCHROME_C_FROM_MITOCHONDRIA		44	0.565178	1.80915	0	0.0151563	0.77	8212	tags=48%, list=23%, signal=62%
GOBP_POSITIVE_REGULATION_OF_CELL_ADHESION_MEDIATED_BY_INTEGRIN	GOBP_POSITIVE_REGULATION_OF_CELL_ADHESION_MEDIATED_BY_INTEGRIN		21	0.614754	1.80912	0	0.0151533	0.77	7902	tags=48%, list=22%, signal=61%
GOBP_PHAGOCYTOSIS_RECOGNITION	GOBP_PHAGOCYTOSIS_RECOGNITION		87	0.564939	1.80906	0.06	0.0151438	0.77	12979	tags=68%, list=36%, signal=105%
GOBP_SEX_DIFFERENTIATION	GOBP_SEX_DIFFERENTIATION		262	0.432034	1.80901	0	0.0151512	0.77	12592	tags=52%, list=35%, signal=78%
GOBP_POSITIVE_REGULATION_OF_DNA_REPAIR	GOBP_POSITIVE_REGULATION_OF_DNA_REPAIR		74	0.591382	1.80865	0	0.0151915	0.78	10116	tags=64%, list=28%, signal=88%
GOBP_MICROTUBULE_ORGANIZING_CENTER_ORGANIZATION	GOBP_MICROTUBULE_ORGANIZING_CENTER_ORGANIZATION		139	0.589795	1.80862	0	0.015182	0.78	9006	tags=60%, list=25%, signal=79%
GOBP_MODIFICATION_OF_SYNAPTIC_STRUCTURE	GOBP_MODIFICATION_OF_SYNAPTIC_STRUCTURE		19	0.693134	1.80843	0	0.0152303	0.78	7249	tags=58%, list=20%, signal=72%
GOBP_MRNA_EXPORT_FROM_NUCLEUS	GOBP_MRNA_EXPORT_FROM_NUCLEUS		113	0.617074	1.80782	0.0517241	0.0152794	0.78	9897	tags=68%, list=27%, signal=93%
GOBP_DNA_CATABOLIC_PROCESS_ENDONUCLEOLYTIC	GOBP_DNA_CATABOLIC_PROCESS_ENDONUCLEOLYTIC		30	0.638272	1.80769	0	0.015277	0.78	6317	tags=53%, list=17%, signal=64%
GOBP_REGULATION_OF_INTEGRIN_ACTIVATION	GOBP_REGULATION_OF_INTEGRIN_ACTIVATION		17	0.666106	1.80758	0	0.0152808	0.78	10603	tags=76%, list=29%, signal=108%
GOBP_PROTEIN_TARGETING_TO_VACUOLE	GOBP_PROTEIN_TARGETING_TO_VACUOLE		40	0.616911	1.80749	0.0377359	0.0152926	0.78	8984	tags=50%, list=25%, signal=66%
GOBP_REGULATION_OF_ALCOHOL_BIOSYNTHETIC_PROCESS	GOBP_REGULATION_OF_ALCOHOL_BIOSYNTHETIC_PROCESS		75	0.507202	1.80733	0	0.0152898	0.78	5753	tags=33%, list=16%, signal=40%
GOBP_CELLULAR_PROTEIN_CONTAINING_COMPLEX_LOCALIZATION	GOBP_CELLULAR_PROTEIN_CONTAINING_COMPLEX_LOCALIZATION		20	0.696582	1.80704	0	0.0153097	0.78	7295	tags=60%, list=20%, signal=75%
GOBP_RETINOIC_ACID_RECEPTOR_SIGNALING_PATHWAY	GOBP_RETINOIC_ACID_RECEPTOR_SIGNALING_PATHWAY		32	0.612924	1.80627	0.0163934	0.0153893	0.78	3813	tags=34%, list=10%, signal=38%
GOBP_SERTOLI_CELL_DIFFERENTIATION	GOBP_SERTOLI_CELL_DIFFERENTIATION		15	0.684176	1.80617	0	0.0153862	0.78	9658	tags=60%, list=27%, signal=82%
GOBP_CELL_DEATH_IN_RESPONSE_TO_HYDROGEN_PEROXIDE	GOBP_CELL_DEATH_IN_RESPONSE_TO_HYDROGEN_PEROXIDE		24	0.619582	1.80607	0	0.0153841	0.78	6025	tags=46%, list=17%, signal=55%
GOBP_IRON_ION_TRANSMEMBRANE_TRANSPORT	GOBP_IRON_ION_TRANSMEMBRANE_TRANSPORT		19	0.647189	1.806	0	0.0153745	0.78	6483	tags=58%, list=18%, signal=70%
GOBP_REGULATION_OF_EPITHELIAL_CELL_MIGRATION	GOBP_REGULATION_OF_EPITHELIAL_CELL_MIGRATION		273	0.467457	1.80592	0.0196078	0.015365	0.78	8901	tags=39%, list=24%, signal=51%
GOBP_POSITIVE_REGULATION_OF_PEPTIDE_HORMONE_SECRETION	GOBP_POSITIVE_REGULATION_OF_PEPTIDE_HORMONE_SECRETION		95	0.455262	1.80573	0	0.0153754	0.78	13467	tags=57%, list=37%, signal=90%
GOBP_GMP_METABOLIC_PROCESS	GOBP_GMP_METABOLIC_PROCESS		15	0.658147	1.80565	0	0.0153867	0.78	2783	tags=33%, list=8%, signal=36%
GOBP_REGULATION_OF_B_CELL_APOPTOTIC_PROCESS	GOBP_REGULATION_OF_B_CELL_APOPTOTIC_PROCESS		19	0.627401	1.80563	0	0.0153772	0.78	4018	tags=47%, list=11%, signal=53%
GOBP_EMBRYONIC_HEART_TUBE_MORPHOGENESIS	GOBP_EMBRYONIC_HEART_TUBE_MORPHOGENESIS		69	0.534317	1.80523	0	0.0154218	0.78	11504	tags=65%, list=32%, signal=95%
GOBP_POSITIVE_REGULATION_OF_PROTEIN_ACETYLATION	GOBP_POSITIVE_REGULATION_OF_PROTEIN_ACETYLATION		44	0.549361	1.80517	0.0185185	0.0154195	0.78	12167	tags=61%, list=33%, signal=92%
GOBP_TOLL_LIKE_RECEPTOR_3_SIGNALING_PATHWAY	GOBP_TOLL_LIKE_RECEPTOR_3_SIGNALING_PATHWAY		19	0.731583	1.80512	0	0.01541	0.78	6171	tags=68%, list=17%, signal=82%
GOBP_IRE1_MEDIATED_UNFOLDED_PROTEIN_RESPONSE	GOBP_IRE1_MEDIATED_UNFOLDED_PROTEIN_RESPONSE		66	0.598107	1.80473	0	0.015488	0.78	7397	tags=50%, list=20%, signal=63%
GOBP_NEGATIVE_REGULATION_OF_OXIDATIVE_STRESS_INDUCED_NEURON_DEATH	GOBP_NEGATIVE_REGULATION_OF_OXIDATIVE_STRESS_INDUCED_NEURON_DEATH		16	0.687727	1.80446	0	0.0155199	0.78	6188	tags=63%, list=17%, signal=75%
GOBP_POSITIVE_REGULATION_OF_NOTCH_SIGNALING_PATHWAY	GOBP_POSITIVE_REGULATION_OF_NOTCH_SIGNALING_PATHWAY		55	0.529339	1.8044	0	0.0155178	0.78	12324	tags=69%, list=34%, signal=104%
GOBP_POSITIVE_REGULATION_OF_ACTIN_CYTOSKELETON_REORGANIZATION	GOBP_POSITIVE_REGULATION_OF_ACTIN_CYTOSKELETON_REORGANIZATION		19	0.628327	1.80423	0.0212766	0.0155358	0.78	4465	tags=37%, list=12%, signal=42%
GOBP_POSITIVE_REGULATION_OF_BROWN_FAT_CELL_DIFFERENTIATION	GOBP_POSITIVE_REGULATION_OF_BROWN_FAT_CELL_DIFFERENTIATION		16	0.620663	1.80386	0	0.0155608	0.78	9834	tags=50%, list=27%, signal=68%
GOBP_PROTEASOMAL_PROTEIN_CATABOLIC_PROCESS	GOBP_PROTEASOMAL_PROTEIN_CATABOLIC_PROCESS		481	0.512437	1.80362	0.0172414	0.0156205	0.78	10141	tags=48%, list=28%, signal=66%
GOBP_POSITIVE_REGULATION_OF_PEPTIDE_SECRETION	GOBP_POSITIVE_REGULATION_OF_PEPTIDE_SECRETION		151	0.436691	1.80316	0	0.0156821	0.78	13531	tags=56%, list=37%, signal=89%
GOBP_MICROTUBULE_NUCLEATION	GOBP_MICROTUBULE_NUCLEATION		30	0.625085	1.80312	0.0185185	0.0156724	0.78	7295	tags=63%, list=20%, signal=79%
GOBP_ALTERNATIVE_MRNA_SPLICING_VIA_SPLICEOSOME	GOBP_ALTERNATIVE_MRNA_SPLICING_VIA_SPLICEOSOME		73	0.590565	1.80306	0	0.0156627	0.78	9603	tags=56%, list=26%, signal=76%
GOBP_REGULATION_OF_MACROPHAGE_DIFFERENTIATION	GOBP_REGULATION_OF_MACROPHAGE_DIFFERENTIATION		21	0.664901	1.8027	0.0178571	0.0157152	0.79	8995	tags=67%, list=25%, signal=89%
GOBP_POSITIVE_REGULATION_OF_DNA_BIOSYNTHETIC_PROCESS	GOBP_POSITIVE_REGULATION_OF_DNA_BIOSYNTHETIC_PROCESS		65	0.58712	1.80251	0.0178571	0.0157486	0.79	8715	tags=52%, list=24%, signal=69%
GOBP_ENERGY_HOMEOSTASIS	GOBP_ENERGY_HOMEOSTASIS		35	0.563185	1.80225	0	0.0157933	0.79	12092	tags=66%, list=33%, signal=98%
GOBP_VACUOLAR_TRANSPORT	GOBP_VACUOLAR_TRANSPORT		153	0.553807	1.80206	0.037037	0.0157983	0.79	9499	tags=49%, list=26%, signal=66%
GOBP_EPITHELIAL_TO_MESENCHYMAL_TRANSITION	GOBP_EPITHELIAL_TO_MESENCHYMAL_TRANSITION		150	0.494661	1.80202	0	0.0157886	0.79	13043	tags=59%, list=36%, signal=91%
GOBP_DIGESTIVE_SYSTEM_DEVELOPMENT	GOBP_DIGESTIVE_SYSTEM_DEVELOPMENT		132	0.469186	1.80202	0	0.0157789	0.79	12571	tags=52%, list=35%, signal=80%
GOBP_POSITIVE_REGULATION_OF_CELLULAR_AMIDE_METABOLIC_PROCESS	GOBP_POSITIVE_REGULATION_OF_CELLULAR_AMIDE_METABOLIC_PROCESS		163	0.508267	1.80164	0.015873	0.0157962	0.79	9404	tags=47%, list=26%, signal=63%
GOBP_NEGATIVE_REGULATION_OF_LOCOMOTION	GOBP_NEGATIVE_REGULATION_OF_LOCOMOTION		350	0.438655	1.80103	0.0192308	0.0158412	0.79	13056	tags=51%, list=36%, signal=79%
GOBP_REGULATION_OF_SIGNALING_RECEPTOR_ACTIVITY	GOBP_REGULATION_OF_SIGNALING_RECEPTOR_ACTIVITY		187	0.425046	1.801	0	0.0158315	0.79	10713	tags=43%, list=29%, signal=61%
GOBP_ACTIN_FILAMENT_BASED_TRANSPORT	GOBP_ACTIN_FILAMENT_BASED_TRANSPORT		21	0.713515	1.80064	0	0.0158645	0.79	4737	tags=52%, list=13%, signal=60%
GOBP_AUTOPHAGY_OF_MITOCHONDRION	GOBP_AUTOPHAGY_OF_MITOCHONDRION		74	0.578974	1.80062	0.016129	0.0158548	0.79	9199	tags=53%, list=25%, signal=70%
GOBP_INSULIN_RECEPTOR_SIGNALING_PATHWAY	GOBP_INSULIN_RECEPTOR_SIGNALING_PATHWAY		143	0.469549	1.80048	0.0181818	0.0158939	0.79	9685	tags=41%, list=27%, signal=55%
GOBP_CELL_REDOX_HOMEOSTASIS	GOBP_CELL_REDOX_HOMEOSTASIS		43	0.596911	1.8004	0.0166667	0.0158842	0.79	9923	tags=63%, list=27%, signal=86%
GOBP_REGULATION_OF_LEUKOCYTE_ADHESION_TO_VASCULAR_ENDOTHELIAL_CELL	GOBP_REGULATION_OF_LEUKOCYTE_ADHESION_TO_VASCULAR_ENDOTHELIAL_CELL		34	0.630346	1.80033	0	0.0158817	0.79	8236	tags=53%, list=23%, signal=68%
GOBP_PROTEIN_IMPORT	GOBP_PROTEIN_IMPORT		194	0.522462	1.80031	0.0508475	0.0158812	0.79	9801	tags=53%, list=27%, signal=72%
GOBP_GLUTAMATE_SECRETION	GOBP_GLUTAMATE_SECRETION		40	0.521537	1.80006	0.025641	0.015904	0.79	13738	tags=70%, list=38%, signal=112%
GOBP_POSITIVE_REGULATION_OF_NEURON_DIFFERENTIATION	GOBP_POSITIVE_REGULATION_OF_NEURON_DIFFERENTIATION		92	0.450669	1.79986	0	0.0159287	0.79	11979	tags=49%, list=33%, signal=73%
GOBP_REGULATION_OF_T_CELL_MIGRATION	GOBP_REGULATION_OF_T_CELL_MIGRATION		43	0.600604	1.79928	0.0425532	0.0159398	0.79	10301	tags=70%, list=28%, signal=97%
GOBP_PROTEIN_DESTABILIZATION	GOBP_PROTEIN_DESTABILIZATION		46	0.558475	1.79928	0	0.0159301	0.79	5852	tags=46%, list=16%, signal=54%
GOBP_REGULATION_OF_ORGAN_GROWTH	GOBP_REGULATION_OF_ORGAN_GROWTH		100	0.484952	1.79927	0	0.0159204	0.79	9366	tags=40%, list=26%, signal=54%
GOBP_REGULATION_OF_EXTRACELLULAR_MATRIX_ORGANIZATION	GOBP_REGULATION_OF_EXTRACELLULAR_MATRIX_ORGANIZATION		46	0.603451	1.79909	0	0.015925	0.79	8754	tags=54%, list=24%, signal=71%
GOBP_NEGATIVE_REGULATION_OF_REACTIVE_OXYGEN_SPECIES_BIOSYNTHETIC_PROCESS	GOBP_NEGATIVE_REGULATION_OF_REACTIVE_OXYGEN_SPECIES_BIOSYNTHETIC_PROCESS		33	0.553868	1.79905	0.0172414	0.015928	0.79	6078	tags=39%, list=17%, signal=47%
GOBP_REGULATION_OF_TRANSCRIPTION_INVOLVED_IN_G1_S_TRANSITION_OF_MITOTIC_CELL_CYCLE	GOBP_REGULATION_OF_TRANSCRIPTION_INVOLVED_IN_G1_S_TRANSITION_OF_MITOTIC_CELL_CYCLE		35	0.654192	1.79902	0	0.0159248	0.79	7546	tags=66%, list=21%, signal=83%
GOBP_BRANCHING_INVOLVED_IN_SALIVARY_GLAND_MORPHOGENESIS	GOBP_BRANCHING_INVOLVED_IN_SALIVARY_GLAND_MORPHOGENESIS		20	0.594072	1.79899	0	0.0159223	0.79	7242	tags=45%, list=20%, signal=56%
GOBP_PEPTIDYL_THREONINE_DEPHOSPHORYLATION	GOBP_PEPTIDYL_THREONINE_DEPHOSPHORYLATION		22	0.626498	1.79892	0	0.0159289	0.79	3194	tags=32%, list=9%, signal=35%
GOBP_POSITIVE_REGULATION_OF_PROTEIN_TARGETING_TO_MEMBRANE	GOBP_POSITIVE_REGULATION_OF_PROTEIN_TARGETING_TO_MEMBRANE		30	0.549253	1.79881	0.0377359	0.0159192	0.79	11050	tags=63%, list=30%, signal=91%
GOBP_REGULATION_OF_TRANSMEMBRANE_RECEPTOR_PROTEIN_SERINE_THREONINE_KINASE_SIGNALING_PATHWAY	GOBP_REGULATION_OF_TRANSMEMBRANE_RECEPTOR_PROTEIN_SERINE_THREONINE_KINASE_SIGNALING_PATHWAY		247	0.454008	1.79873	0.0169492	0.0159349	0.79	11642	tags=46%, list=32%, signal=67%
GOBP_MITOTIC_SPINDLE_ORGANIZATION	GOBP_MITOTIC_SPINDLE_ORGANIZATION		117	0.630052	1.79841	0.0181818	0.0159611	0.79	8370	tags=62%, list=23%, signal=80%
GOBP_HISTONE_H4_ACETYLATION	GOBP_HISTONE_H4_ACETYLATION		67	0.594356	1.79832	0	0.0159648	0.79	11026	tags=63%, list=30%, signal=90%
GOBP_REGULATION_OF_PROTEIN_TARGETING_TO_MEMBRANE	GOBP_REGULATION_OF_PROTEIN_TARGETING_TO_MEMBRANE		36	0.531555	1.79825	0	0.0159707	0.79	8914	tags=53%, list=25%, signal=70%
GOBP_TRANSFERRIN_TRANSPORT	GOBP_TRANSFERRIN_TRANSPORT		36	0.588032	1.79821	0	0.0159681	0.79	9685	tags=47%, list=27%, signal=64%
GOBP_REGULATION_OF_LIPOPOLYSACCHARIDE_MEDIATED_SIGNALING_PATHWAY	GOBP_REGULATION_OF_LIPOPOLYSACCHARIDE_MEDIATED_SIGNALING_PATHWAY		25	0.612119	1.79773	0	0.0160497	0.79	8472	tags=52%, list=23%, signal=68%
GOBP_REGULATION_OF_PEPTIDYL_THREONINE_PHOSPHORYLATION	GOBP_REGULATION_OF_PEPTIDYL_THREONINE_PHOSPHORYLATION		47	0.523146	1.79769	0	0.0160472	0.79	7374	tags=43%, list=20%, signal=53%
GOBP_POSITIVE_REGULATION_OF_ENDOCYTOSIS	GOBP_POSITIVE_REGULATION_OF_ENDOCYTOSIS		97	0.527338	1.79756	0	0.0160661	0.79	9534	tags=47%, list=26%, signal=64%
GOBP_RESPONSE_TO_CORTICOSTEROID	GOBP_RESPONSE_TO_CORTICOSTEROID		152	0.450818	1.79733	0	0.016094	0.79	12766	tags=55%, list=35%, signal=85%
GOBP_CARBOHYDRATE_TRANSPORT	GOBP_CARBOHYDRATE_TRANSPORT		147	0.455589	1.79708	0	0.0161291	0.79	9339	tags=41%, list=26%, signal=55%
GOBP_POSITIVE_REGULATION_OF_CALCIUM_ION_TRANSMEMBRANE_TRANSPORT	GOBP_POSITIVE_REGULATION_OF_CALCIUM_ION_TRANSMEMBRANE_TRANSPORT		70	0.494813	1.79697	0	0.0161517	0.79	8472	tags=43%, list=23%, signal=56%
GOBP_NEGATIVE_REGULATION_OF_CHEMOKINE_PRODUCTION	GOBP_NEGATIVE_REGULATION_OF_CHEMOKINE_PRODUCTION		24	0.627193	1.79671	0	0.0161566	0.79	7693	tags=58%, list=21%, signal=74%
GOBP_FOLIC_ACID_METABOLIC_PROCESS	GOBP_FOLIC_ACID_METABOLIC_PROCESS		20	0.636195	1.79666	0.0149254	0.0161541	0.79	8282	tags=65%, list=23%, signal=84%
GOBP_EAR_MORPHOGENESIS	GOBP_EAR_MORPHOGENESIS		110	0.433425	1.79665	0	0.0161571	0.79	9353	tags=38%, list=26%, signal=51%
GOBP_BLASTOCYST_DEVELOPMENT	GOBP_BLASTOCYST_DEVELOPMENT		92	0.496489	1.79635	0	0.016192	0.79	8333	tags=42%, list=23%, signal=55%
GOBP_PHOSPHATE_ION_TRANSMEMBRANE_TRANSPORT	GOBP_PHOSPHATE_ION_TRANSMEMBRANE_TRANSPORT		15	0.631748	1.79631	0	0.0161916	0.79	10701	tags=73%, list=29%, signal=104%
GOBP_PROTEIN_LOCALIZATION_TO_POSTSYNAPSE	GOBP_PROTEIN_LOCALIZATION_TO_POSTSYNAPSE		43	0.52347	1.7962	0.0175439	0.0161945	0.79	12253	tags=58%, list=34%, signal=88%
GOBP_VITAMIN_METABOLIC_PROCESS	GOBP_VITAMIN_METABOLIC_PROCESS		129	0.478205	1.79598	0	0.0161934	0.79	7678	tags=40%, list=21%, signal=51%
GOBP_NEGATIVE_REGULATION_OF_MUSCLE_CELL_APOPTOTIC_PROCESS	GOBP_NEGATIVE_REGULATION_OF_MUSCLE_CELL_APOPTOTIC_PROCESS		40	0.535782	1.79573	0.0181818	0.0162162	0.79	5731	tags=38%, list=16%, signal=44%
GOBP_GROOMING_BEHAVIOR	GOBP_GROOMING_BEHAVIOR		16	0.607897	1.79559	0	0.01622	0.79	8146	tags=56%, list=22%, signal=72%
GOBP_NEGATIVE_REGULATION_OF_CYTOKINE_PRODUCTION_INVOLVED_IN_IMMUNE_RESPONSE	GOBP_NEGATIVE_REGULATION_OF_CYTOKINE_PRODUCTION_INVOLVED_IN_IMMUNE_RESPONSE		26	0.634167	1.79543	0.0350877	0.0162315	0.79	3735	tags=42%, list=10%, signal=47%
GOBP_AMINO_ACID_TRANSMEMBRANE_TRANSPORT	GOBP_AMINO_ACID_TRANSMEMBRANE_TRANSPORT		96	0.42763	1.79513	0	0.016249	0.79	12210	tags=48%, list=34%, signal=72%
GOBP_LIPID_HOMEOSTASIS	GOBP_LIPID_HOMEOSTASIS		159	0.467831	1.79507	0	0.0162455	0.79	11607	tags=49%, list=32%, signal=72%
GOBP_REGULATION_OF_FILOPODIUM_ASSEMBLY	GOBP_REGULATION_OF_FILOPODIUM_ASSEMBLY		46	0.543931	1.79505	0.0181818	0.0162482	0.79	6134	tags=35%, list=17%, signal=42%
GOBP_POSITIVE_REGULATION_OF_RELEASE_OF_SEQUESTERED_CALCIUM_ION_INTO_CYTOSOL	GOBP_POSITIVE_REGULATION_OF_RELEASE_OF_SEQUESTERED_CALCIUM_ION_INTO_CYTOSOL		40	0.536386	1.79498	0.0192308	0.0162524	0.79	10519	tags=55%, list=29%, signal=77%
GOBP_MULTI_ORGANISM_LOCALIZATION	GOBP_MULTI_ORGANISM_LOCALIZATION		66	0.610757	1.79487	0.0634921	0.0162761	0.79	12500	tags=79%, list=34%, signal=120%
GOBP_HOMOPHILIC_CELL_ADHESION_VIA_PLASMA_MEMBRANE_ADHESION_MOLECULES	GOBP_HOMOPHILIC_CELL_ADHESION_VIA_PLASMA_MEMBRANE_ADHESION_MOLECULES		167	0.466719	1.79426	0	0.0163484	0.79	11344	tags=47%, list=31%, signal=68%
GOBP_SIGNAL_TRANSDUCTION_INVOLVED_IN_REGULATION_OF_GENE_EXPRESSION	GOBP_SIGNAL_TRANSDUCTION_INVOLVED_IN_REGULATION_OF_GENE_EXPRESSION		17	0.589772	1.79421	0.0185185	0.0163386	0.79	13257	tags=76%, list=36%, signal=120%
GOBP_CARTILAGE_DEVELOPMENT	GOBP_CARTILAGE_DEVELOPMENT		182	0.477205	1.79416	0.0169492	0.0163289	0.79	11687	tags=52%, list=32%, signal=76%
GOBP_NEGATIVE_REGULATION_OF_CHROMOSOME_ORGANIZATION	GOBP_NEGATIVE_REGULATION_OF_CHROMOSOME_ORGANIZATION		91	0.598171	1.79412	0.0172414	0.0163304	0.79	8920	tags=57%, list=25%, signal=76%
GOBP_REGULATION_OF_LIPID_STORAGE	GOBP_REGULATION_OF_LIPID_STORAGE		53	0.555391	1.79409	0.0166667	0.016342	0.79	11553	tags=57%, list=32%, signal=83%
GOBP_NEGATIVE_REGULATION_OF_VIRAL_PROCESS	GOBP_NEGATIVE_REGULATION_OF_VIRAL_PROCESS		89	0.571635	1.79389	0.0192308	0.0163413	0.79	10708	tags=60%, list=29%, signal=84%
GOBP_NEGATIVE_REGULATION_OF_FIBROBLAST_PROLIFERATION	GOBP_NEGATIVE_REGULATION_OF_FIBROBLAST_PROLIFERATION		31	0.561538	1.79382	0	0.0163384	0.79	3707	tags=39%, list=10%, signal=43%
GOBP_BASE_EXCISION_REPAIR	GOBP_BASE_EXCISION_REPAIR		39	0.683917	1.79351	0	0.016358	0.79	6327	tags=62%, list=17%, signal=74%
GOBP_POSITIVE_REGULATION_OF_GENE_EXPRESSION_EPIGENETIC	GOBP_POSITIVE_REGULATION_OF_GENE_EXPRESSION_EPIGENETIC		54	0.534407	1.79329	0.0178571	0.0163725	0.79	6816	tags=46%, list=19%, signal=57%
GOBP_MITOTIC_G2_M_TRANSITION_CHECKPOINT	GOBP_MITOTIC_G2_M_TRANSITION_CHECKPOINT		36	0.611004	1.79319	0	0.0163696	0.79	12634	tags=86%, list=35%, signal=132%
GOBP_POSTSYNAPSE_ASSEMBLY	GOBP_POSTSYNAPSE_ASSEMBLY		30	0.557102	1.79291	0	0.0164022	0.79	8584	tags=43%, list=24%, signal=57%
GOBP_REGULATION_OF_GENERATION_OF_PRECURSOR_METABOLITES_AND_ENERGY	GOBP_REGULATION_OF_GENERATION_OF_PRECURSOR_METABOLITES_AND_ENERGY		160	0.497369	1.79273	0.0181818	0.0164417	0.79	10223	tags=49%, list=28%, signal=68%
GOBP_BRANCHING_MORPHOGENESIS_OF_AN_EPITHELIAL_TUBE	GOBP_BRANCHING_MORPHOGENESIS_OF_AN_EPITHELIAL_TUBE		143	0.487581	1.79271	0	0.016443	0.79	7809	tags=37%, list=21%, signal=47%
GOBP_ACTIVATION_OF_PROTEIN_KINASE_B_ACTIVITY	GOBP_ACTIVATION_OF_PROTEIN_KINASE_B_ACTIVITY		33	0.568269	1.7926	0	0.0164397	0.79	7120	tags=42%, list=20%, signal=53%
GOBP_WATER_HOMEOSTASIS	GOBP_WATER_HOMEOSTASIS		79	0.463727	1.79256	0.0178571	0.01643	0.79	9841	tags=43%, list=27%, signal=59%
GOBP_CELL_MIGRATION_INVOLVED_IN_SPROUTING_ANGIOGENESIS	GOBP_CELL_MIGRATION_INVOLVED_IN_SPROUTING_ANGIOGENESIS		83	0.470571	1.79234	0.0204082	0.0164326	0.79	8874	tags=40%, list=24%, signal=52%
GOBP_REGULATION_OF_UBIQUITIN_PROTEIN_TRANSFERASE_ACTIVITY	GOBP_REGULATION_OF_UBIQUITIN_PROTEIN_TRANSFERASE_ACTIVITY		53	0.565353	1.79224	0	0.016429	0.79	5539	tags=36%, list=15%, signal=42%
GOBP_POSITIVE_REGULATION_OF_MEMBRANE_PROTEIN_ECTODOMAIN_PROTEOLYSIS	GOBP_POSITIVE_REGULATION_OF_MEMBRANE_PROTEIN_ECTODOMAIN_PROTEOLYSIS		15	0.704094	1.7922	0.0169492	0.0164262	0.79	6761	tags=60%, list=19%, signal=74%
GOBP_REGULATION_OF_STEM_CELL_DIFFERENTIATION	GOBP_REGULATION_OF_STEM_CELL_DIFFERENTIATION		111	0.50134	1.79215	0.0307692	0.0164237	0.79	9854	tags=46%, list=27%, signal=63%
GOBP_REGULATION_OF_VESICLE_FUSION	GOBP_REGULATION_OF_VESICLE_FUSION		24	0.601434	1.79178	0.0204082	0.0164533	0.79	12726	tags=79%, list=35%, signal=122%
GOBP_RESPONSE_TO_EPIDERMAL_GROWTH_FACTOR	GOBP_RESPONSE_TO_EPIDERMAL_GROWTH_FACTOR		46	0.568081	1.79171	0	0.0164647	0.79	12988	tags=76%, list=36%, signal=118%
GOBP_VASCULAR_ENDOTHELIAL_GROWTH_FACTOR_PRODUCTION	GOBP_VASCULAR_ENDOTHELIAL_GROWTH_FACTOR_PRODUCTION		53	0.472492	1.79157	0	0.0164938	0.79	6996	tags=32%, list=19%, signal=40%
GOBP_PROTEOGLYCAN_BIOSYNTHETIC_PROCESS	GOBP_PROTEOGLYCAN_BIOSYNTHETIC_PROCESS		62	0.570785	1.79121	0.0175439	0.0165362	0.79	7605	tags=45%, list=21%, signal=57%
GOBP_REGULATION_OF_ACTOMYOSIN_STRUCTURE_ORGANIZATION	GOBP_REGULATION_OF_ACTOMYOSIN_STRUCTURE_ORGANIZATION		96	0.53137	1.79121	0	0.0165264	0.79	13023	tags=60%, list=36%, signal=94%
GOBP_REGULATION_OF_NEUTROPHIL_CHEMOTAXIS	GOBP_REGULATION_OF_NEUTROPHIL_CHEMOTAXIS		31	0.643375	1.79106	0	0.0165544	0.79	5274	tags=45%, list=14%, signal=53%
GOBP_POSITIVE_REGULATION_OF_TRANSCRIPTION_FROM_RNA_POLYMERASE_II_PROMOTER_IN_RESPONSE_TO_STRESS	GOBP_POSITIVE_REGULATION_OF_TRANSCRIPTION_FROM_RNA_POLYMERASE_II_PROMOTER_IN_RESPONSE_TO_STRESS		24	0.628611	1.79105	0	0.0165446	0.79	8081	tags=54%, list=22%, signal=70%
GOBP_METAPHASE_PLATE_CONGRESSION	GOBP_METAPHASE_PLATE_CONGRESSION		64	0.626093	1.7906	0.0166667	0.0165846	0.79	8368	tags=59%, list=23%, signal=77%
GOBP_NEGATIVE_REGULATION_OF_INTERLEUKIN_12_PRODUCTION	GOBP_NEGATIVE_REGULATION_OF_INTERLEUKIN_12_PRODUCTION		17	0.767867	1.79056	0.0192308	0.0165748	0.79	5274	tags=71%, list=14%, signal=83%
GOBP_SCHWANN_CELL_DIFFERENTIATION	GOBP_SCHWANN_CELL_DIFFERENTIATION		36	0.577245	1.79048	0.0172414	0.0165857	0.79	10729	tags=67%, list=29%, signal=94%
GOBP_HIPPO_SIGNALING	GOBP_HIPPO_SIGNALING		45	0.634482	1.79	0	0.0166047	0.79	5793	tags=51%, list=16%, signal=61%
GOBP_LIPID_STORAGE	GOBP_LIPID_STORAGE		82	0.49811	1.78997	0.015873	0.0166025	0.79	11553	tags=51%, list=32%, signal=75%
GOBP_TRANSLESION_SYNTHESIS	GOBP_TRANSLESION_SYNTHESIS		42	0.643991	1.78977	0	0.0166391	0.79	8841	tags=67%, list=24%, signal=88%
GOBP_NEURAL_CREST_CELL_MIGRATION	GOBP_NEURAL_CREST_CELL_MIGRATION		55	0.501533	1.78974	0	0.0166293	0.79	11302	tags=49%, list=31%, signal=71%
GOBP_VESICLE_TRANSPORT_ALONG_MICROTUBULE	GOBP_VESICLE_TRANSPORT_ALONG_MICROTUBULE		46	0.590606	1.78959	0.0377359	0.0166388	0.79	11977	tags=65%, list=33%, signal=97%
GOBP_REGULATION_OF_MRNA_CATABOLIC_PROCESS	GOBP_REGULATION_OF_MRNA_CATABOLIC_PROCESS		210	0.525785	1.78952	0.0491803	0.0166357	0.79	11543	tags=55%, list=32%, signal=80%
GOBP_TRANSITION_METAL_ION_HOMEOSTASIS	GOBP_TRANSITION_METAL_ION_HOMEOSTASIS		138	0.498897	1.78938	0	0.0166392	0.79	10616	tags=49%, list=29%, signal=69%
GOBP_DEFENSE_RESPONSE_TO_GRAM_NEGATIVE_BACTERIUM	GOBP_DEFENSE_RESPONSE_TO_GRAM_NEGATIVE_BACTERIUM		85	0.44932	1.78926	0	0.0166631	0.79	10281	tags=42%, list=28%, signal=59%
GOBP_PURINE_CONTAINING_COMPOUND_METABOLIC_PROCESS	GOBP_PURINE_CONTAINING_COMPOUND_METABOLIC_PROCESS		455	0.430591	1.78923	0	0.0166533	0.79	10242	tags=43%, list=28%, signal=60%
GOBP_POSITIVE_REGULATION_OF_T_CELL_CYTOKINE_PRODUCTION	GOBP_POSITIVE_REGULATION_OF_T_CELL_CYTOKINE_PRODUCTION		20	0.739023	1.78906	0	0.0166778	0.79	5923	tags=70%, list=16%, signal=84%
GOBP_INTERMEDIATE_FILAMENT_BASED_PROCESS	GOBP_INTERMEDIATE_FILAMENT_BASED_PROCESS		51	0.51345	1.78868	0	0.0167011	0.79	12075	tags=63%, list=33%, signal=94%
GOBP_PURINE_NUCLEOSIDE_METABOLIC_PROCESS	GOBP_PURINE_NUCLEOSIDE_METABOLIC_PROCESS		60	0.496902	1.78845	0	0.016716	0.79	12529	tags=57%, list=34%, signal=86%
GOBP_REGULATION_OF_PLASMA_LIPOPROTEIN_PARTICLE_LEVELS	GOBP_REGULATION_OF_PLASMA_LIPOPROTEIN_PARTICLE_LEVELS		97	0.537196	1.78837	0	0.0167329	0.79	11485	tags=62%, list=32%, signal=90%
GOBP_SMOOTHENED_SIGNALING_PATHWAY	GOBP_SMOOTHENED_SIGNALING_PATHWAY		129	0.504525	1.78825	0	0.0167581	0.79	9639	tags=49%, list=26%, signal=66%
GOBP_INTRINSIC_APOPTOTIC_SIGNALING_PATHWAY_IN_RESPONSE_TO_ENDOPLASMIC_RETICULUM_STRESS	GOBP_INTRINSIC_APOPTOTIC_SIGNALING_PATHWAY_IN_RESPONSE_TO_ENDOPLASMIC_RETICULUM_STRESS		60	0.550459	1.78817	0	0.0167483	0.79	8900	tags=50%, list=24%, signal=66%
GOBP_REGULATION_OF_POTASSIUM_ION_TRANSPORT	GOBP_REGULATION_OF_POTASSIUM_ION_TRANSPORT		98	0.441579	1.78804	0	0.0167517	0.79	12812	tags=52%, list=35%, signal=80%
GOBP_CARDIAC_CONDUCTION	GOBP_CARDIAC_CONDUCTION		147	0.440771	1.7879	0	0.016748	0.79	7847	tags=37%, list=22%, signal=47%
GOBP_GLAND_MORPHOGENESIS	GOBP_GLAND_MORPHOGENESIS		111	0.495581	1.78782	0	0.0167611	0.79	8085	tags=41%, list=22%, signal=52%
GOBP_NEGATIVE_REGULATION_OF_PROTEIN_TYROSINE_KINASE_ACTIVITY	GOBP_NEGATIVE_REGULATION_OF_PROTEIN_TYROSINE_KINASE_ACTIVITY		29	0.634436	1.78755	0	0.0168275	0.79	5147	tags=41%, list=14%, signal=48%
GOBP_REGULATION_OF_CHROMATIN_ASSEMBLY	GOBP_REGULATION_OF_CHROMATIN_ASSEMBLY		19	0.684934	1.78751	0	0.0168312	0.79	9659	tags=68%, list=27%, signal=93%
GOBP_SEGMENTATION	GOBP_SEGMENTATION		95	0.46919	1.78725	0	0.0168469	0.79	11121	tags=51%, list=31%, signal=73%
GOBP_EXIT_FROM_MITOSIS	GOBP_EXIT_FROM_MITOSIS		28	0.622527	1.78702	0	0.0168789	0.79	8924	tags=68%, list=25%, signal=90%
GOBP_INFLAMMATORY_CELL_APOPTOTIC_PROCESS	GOBP_INFLAMMATORY_CELL_APOPTOTIC_PROCESS		20	0.655014	1.78644	0.0357143	0.0169398	0.79	11982	tags=85%, list=33%, signal=127%
GOBP_UDP_N_ACETYLGLUCOSAMINE_METABOLIC_PROCESS	GOBP_UDP_N_ACETYLGLUCOSAMINE_METABOLIC_PROCESS		16	0.704782	1.78639	0	0.01693	0.79	3288	tags=38%, list=9%, signal=41%
GOBP_PEPTIDYL_LYSINE_TRIMETHYLATION	GOBP_PEPTIDYL_LYSINE_TRIMETHYLATION		44	0.589384	1.78639	0.0185185	0.0169202	0.79	7836	tags=48%, list=22%, signal=61%
GOBP_NUCLEOTIDE_BINDING_DOMAIN_LEUCINE_RICH_REPEAT_CONTAINING_RECEPTOR_SIGNALING_PATHWAY	GOBP_NUCLEOTIDE_BINDING_DOMAIN_LEUCINE_RICH_REPEAT_CONTAINING_RECEPTOR_SIGNALING_PATHWAY		41	0.618148	1.78624	0.0392157	0.0169416	0.79	9798	tags=61%, list=27%, signal=83%
GOBP_REGULATION_OF_PROTEIN_TARGETING_TO_MITOCHONDRION	GOBP_REGULATION_OF_PROTEIN_TARGETING_TO_MITOCHONDRION		43	0.578222	1.78621	0.0175439	0.0169318	0.79	6431	tags=37%, list=18%, signal=45%
GOBP_ICOSANOID_BIOSYNTHETIC_PROCESS	GOBP_ICOSANOID_BIOSYNTHETIC_PROCESS		55	0.484046	1.78618	0	0.0169288	0.79	8669	tags=35%, list=24%, signal=45%
GOBP_CHROMATIN_REMODELING	GOBP_CHROMATIN_REMODELING		205	0.495786	1.78594	0.0377359	0.0169691	0.79	10605	tags=53%, list=29%, signal=74%
GOBP_MYELOID_DENDRITIC_CELL_ACTIVATION	GOBP_MYELOID_DENDRITIC_CELL_ACTIVATION		29	0.669776	1.78592	0	0.0169593	0.79	8447	tags=66%, list=23%, signal=85%
GOBP_GLIAL_CELL_PROLIFERATION	GOBP_GLIAL_CELL_PROLIFERATION		47	0.54194	1.78584	0.0172414	0.0169555	0.79	9810	tags=53%, list=27%, signal=73%
GOBP_CELL_CELL_RECOGNITION	GOBP_CELL_CELL_RECOGNITION		80	0.439359	1.78571	0	0.0169775	0.79	12455	tags=55%, list=34%, signal=83%
GOBP_NEGATIVE_REGULATION_OF_MYELOID_LEUKOCYTE_DIFFERENTIATION	GOBP_NEGATIVE_REGULATION_OF_MYELOID_LEUKOCYTE_DIFFERENTIATION		48	0.563684	1.78559	0	0.0169867	0.79	10573	tags=60%, list=29%, signal=85%
GOBP_PRESYNAPSE_ORGANIZATION	GOBP_PRESYNAPSE_ORGANIZATION		50	0.512175	1.78535	0	0.0170145	0.79	10285	tags=44%, list=28%, signal=61%
GOBP_REGULATION_OF_GENE_EXPRESSION_EPIGENETIC	GOBP_REGULATION_OF_GENE_EXPRESSION_EPIGENETIC		199	0.43849	1.7852	0.0185185	0.0170392	0.79	9566	tags=44%, list=26%, signal=60%
GOBP_PYRIMIDINE_DEOXYRIBONUCLEOTIDE_METABOLIC_PROCESS	GOBP_PYRIMIDINE_DEOXYRIBONUCLEOTIDE_METABOLIC_PROCESS		22	0.672479	1.78518	0	0.0170294	0.79	11542	tags=95%, list=32%, signal=140%
GOBP_MACROMOLECULE_METHYLATION	GOBP_MACROMOLECULE_METHYLATION		299	0.511417	1.78501	0.0185185	0.0170258	0.79	9812	tags=47%, list=27%, signal=64%
GOBP_HUMORAL_IMMUNE_RESPONSE_MEDIATED_BY_CIRCULATING_IMMUNOGLOBULIN	GOBP_HUMORAL_IMMUNE_RESPONSE_MEDIATED_BY_CIRCULATING_IMMUNOGLOBULIN		145	0.547826	1.78496	0.0535714	0.0170287	0.79	12260	tags=61%, list=34%, signal=92%
GOBP_POSITIVE_REGULATION_OF_PRI_MIRNA_TRANSCRIPTION_BY_RNA_POLYMERASE_II	GOBP_POSITIVE_REGULATION_OF_PRI_MIRNA_TRANSCRIPTION_BY_RNA_POLYMERASE_II		40	0.57447	1.7844	0.0166667	0.0171083	0.79	12972	tags=73%, list=36%, signal=113%
GOBP_POSITIVE_REGULATION_OF_TYPE_I_INTERFERON_PRODUCTION	GOBP_POSITIVE_REGULATION_OF_TYPE_I_INTERFERON_PRODUCTION		77	0.574353	1.78438	0.0677966	0.0170985	0.79	10739	tags=62%, list=30%, signal=88%
GOBP_NEGATIVE_REGULATION_OF_VASCULATURE_DEVELOPMENT	GOBP_NEGATIVE_REGULATION_OF_VASCULATURE_DEVELOPMENT		129	0.467802	1.78435	0.0204082	0.0170949	0.79	13023	tags=57%, list=36%, signal=88%
GOBP_CYTOPLASMIC_PATTERN_RECOGNITION_RECEPTOR_SIGNALING_PATHWAY	GOBP_CYTOPLASMIC_PATTERN_RECOGNITION_RECEPTOR_SIGNALING_PATHWAY		72	0.559489	1.78434	0.0192308	0.0170918	0.79	9798	tags=56%, list=27%, signal=76%
GOBP_THYMUS_DEVELOPMENT	GOBP_THYMUS_DEVELOPMENT		45	0.516324	1.78427	0	0.0170821	0.79	11432	tags=56%, list=31%, signal=81%
GOBP_SMALL_MOLECULE_CATABOLIC_PROCESS	GOBP_SMALL_MOLECULE_CATABOLIC_PROCESS		429	0.431147	1.78409	0	0.0170995	0.79	10308	tags=42%, list=28%, signal=58%
GOBP_ENERGY_RESERVE_METABOLIC_PROCESS	GOBP_ENERGY_RESERVE_METABOLIC_PROCESS		87	0.480365	1.78408	0	0.0170897	0.79	14012	tags=62%, list=39%, signal=101%
GOBP_RELEASE_OF_CYTOCHROME_C_FROM_MITOCHONDRIA	GOBP_RELEASE_OF_CYTOCHROME_C_FROM_MITOCHONDRIA		55	0.545197	1.78394	0	0.0170859	0.79	8914	tags=49%, list=25%, signal=65%
GOBP_SOMITOGENESIS	GOBP_SOMITOGENESIS		65	0.49197	1.78376	0.0192308	0.0170868	0.79	13154	tags=62%, list=36%, signal=96%
GOBP_REGULATION_OF_HEART_CONTRACTION	GOBP_REGULATION_OF_HEART_CONTRACTION		240	0.429005	1.78374	0	0.0170771	0.79	10247	tags=42%, list=28%, signal=58%
GOBP_PROTEIN_METHYLATION	GOBP_PROTEIN_METHYLATION		167	0.541785	1.78373	0.0196078	0.0170673	0.79	9758	tags=52%, list=27%, signal=71%
GOBP_INOSITOL_PHOSPHATE_MEDIATED_SIGNALING	GOBP_INOSITOL_PHOSPHATE_MEDIATED_SIGNALING		53	0.544348	1.78338	0	0.0170902	0.79	9769	tags=51%, list=27%, signal=70%
GOBP_MAMMARY_GLAND_EPITHELIUM_DEVELOPMENT	GOBP_MAMMARY_GLAND_EPITHELIUM_DEVELOPMENT		63	0.499348	1.7833	0	0.017087	0.79	7602	tags=43%, list=21%, signal=54%
GOBP_ACTIVATION_OF_ADENYLATE_CYCLASE_ACTIVITY	GOBP_ACTIVATION_OF_ADENYLATE_CYCLASE_ACTIVITY		38	0.507311	1.78315	0	0.0170986	0.79	12935	tags=66%, list=36%, signal=102%
GOBP_PYRIMIDINE_NUCLEOSIDE_METABOLIC_PROCESS	GOBP_PYRIMIDINE_NUCLEOSIDE_METABOLIC_PROCESS		36	0.616222	1.78302	0	0.0171151	0.79	10892	tags=75%, list=30%, signal=107%
GOBP_MULTICELLULAR_ORGANISM_GROWTH	GOBP_MULTICELLULAR_ORGANISM_GROWTH		129	0.460368	1.78296	0	0.0171323	0.79	13012	tags=55%, list=36%, signal=85%
GOBP_PROTEIN_LOCALIZATION_TO_GOLGI_APPARATUS	GOBP_PROTEIN_LOCALIZATION_TO_GOLGI_APPARATUS		29	0.594065	1.78288	0.0178571	0.0171287	0.79	5269	tags=38%, list=14%, signal=44%
GOBP_REGULATION_OF_RESPIRATORY_GASEOUS_EXCHANGE	GOBP_REGULATION_OF_RESPIRATORY_GASEOUS_EXCHANGE		20	0.573237	1.78279	0.037037	0.0171248	0.79	4306	tags=30%, list=12%, signal=34%
GOBP_POSITIVE_REGULATION_OF_GLIOGENESIS	GOBP_POSITIVE_REGULATION_OF_GLIOGENESIS		62	0.533264	1.78266	0	0.0171409	0.79	9934	tags=53%, list=27%, signal=73%
GOBP_NUCLEOSIDE_MONOPHOSPHATE_BIOSYNTHETIC_PROCESS	GOBP_NUCLEOSIDE_MONOPHOSPHATE_BIOSYNTHETIC_PROCESS		42	0.588965	1.78265	0	0.0171312	0.79	11889	tags=71%, list=33%, signal=106%
GOBP_REGULATION_OF_PROTEIN_DEACETYLATION	GOBP_REGULATION_OF_PROTEIN_DEACETYLATION		43	0.577784	1.78202	0.0181818	0.017221	0.79	8997	tags=56%, list=25%, signal=74%
GOBP_PSEUDOPODIUM_ORGANIZATION	GOBP_PSEUDOPODIUM_ORGANIZATION		17	0.604615	1.78172	0	0.0172756	0.79	9809	tags=65%, list=27%, signal=89%
GOBP_MORPHOGENESIS_OF_A_BRANCHING_STRUCTURE	GOBP_MORPHOGENESIS_OF_A_BRANCHING_STRUCTURE		186	0.476278	1.78163	0	0.0172793	0.79	9874	tags=42%, list=27%, signal=58%
GOBP_REGULATION_OF_DNA_BIOSYNTHETIC_PROCESS	GOBP_REGULATION_OF_DNA_BIOSYNTHETIC_PROCESS		107	0.548431	1.78122	0.0181818	0.0173532	0.79	8295	tags=47%, list=23%, signal=60%
GOBP_MONOCYTE_DIFFERENTIATION	GOBP_MONOCYTE_DIFFERENTIATION		36	0.61686	1.78108	0	0.01737	0.79	10297	tags=69%, list=28%, signal=97%
GOBP_B_CELL_HOMEOSTASIS	GOBP_B_CELL_HOMEOSTASIS		28	0.696166	1.78093	0.0217391	0.0173868	0.79	5455	tags=64%, list=15%, signal=76%
GOBP_PROTEIN_STABILIZATION	GOBP_PROTEIN_STABILIZATION		189	0.479547	1.7809	0	0.0173836	0.79	11616	tags=52%, list=32%, signal=76%
GOBP_NEGATIVE_REGULATION_OF_OSSIFICATION	GOBP_NEGATIVE_REGULATION_OF_OSSIFICATION		37	0.535389	1.78085	0	0.0173804	0.79	12525	tags=68%, list=34%, signal=103%
GOBP_CELLULAR_ALDEHYDE_METABOLIC_PROCESS	GOBP_CELLULAR_ALDEHYDE_METABOLIC_PROCESS		63	0.489048	1.78079	0	0.0173706	0.79	10514	tags=44%, list=29%, signal=62%
GOBP_REGULATION_OF_FATTY_ACID_TRANSPORT	GOBP_REGULATION_OF_FATTY_ACID_TRANSPORT		48	0.485539	1.78075	0	0.0173608	0.79	12874	tags=52%, list=35%, signal=80%
GOBP_HEART_PROCESS	GOBP_HEART_PROCESS		284	0.431333	1.78073	0	0.017351	0.79	10247	tags=42%, list=28%, signal=57%
GOBP_WNT_SIGNALING_PATHWAY_CALCIUM_MODULATING_PATHWAY	GOBP_WNT_SIGNALING_PATHWAY_CALCIUM_MODULATING_PATHWAY		38	0.548131	1.78047	0	0.0173705	0.79	9340	tags=50%, list=26%, signal=67%
GOBP_RESPONSE_TO_NUTRIENT	GOBP_RESPONSE_TO_NUTRIENT		165	0.478569	1.78042	0	0.0173607	0.79	13097	tags=61%, list=36%, signal=94%
GOBP_POSITIVE_REGULATION_OF_PROTEASOMAL_UBIQUITIN_DEPENDENT_PROTEIN_CATABOLIC_PROCESS	GOBP_POSITIVE_REGULATION_OF_PROTEASOMAL_UBIQUITIN_DEPENDENT_PROTEIN_CATABOLIC_PROCESS		88	0.546752	1.78033	0	0.0173768	0.79	9154	tags=47%, list=25%, signal=62%
GOBP_REGULATION_OF_MUSCLE_HYPERTROPHY	GOBP_REGULATION_OF_MUSCLE_HYPERTROPHY		64	0.513227	1.78008	0	0.0174583	0.79	11032	tags=53%, list=30%, signal=76%
GOBP_APPENDAGE_MORPHOGENESIS	GOBP_APPENDAGE_MORPHOGENESIS		132	0.484669	1.77975	0	0.0175045	0.8	11929	tags=50%, list=33%, signal=74%
GOBP_G0_TO_G1_TRANSITION	GOBP_G0_TO_G1_TRANSITION		46	0.594998	1.7796	0.0181818	0.017531	0.8	6685	tags=48%, list=18%, signal=59%
GOBP_ACTOMYOSIN_STRUCTURE_ORGANIZATION	GOBP_ACTOMYOSIN_STRUCTURE_ORGANIZATION		188	0.504549	1.77949	0	0.0175661	0.8	8977	tags=39%, list=25%, signal=52%
GOBP_POSITIVE_REGULATION_OF_DEFENSE_RESPONSE_TO_VIRUS_BY_HOST	GOBP_POSITIVE_REGULATION_OF_DEFENSE_RESPONSE_TO_VIRUS_BY_HOST		31	0.622851	1.77943	0.06	0.0175687	0.8	6068	tags=52%, list=17%, signal=62%
GOBP_POSITIVE_REGULATION_OF_TRANSLATION	GOBP_POSITIVE_REGULATION_OF_TRANSLATION		133	0.519148	1.77943	0.031746	0.0175588	0.8	9404	tags=49%, list=26%, signal=66%
GOBP_ADHERENS_JUNCTION_ORGANIZATION	GOBP_ADHERENS_JUNCTION_ORGANIZATION		66	0.513645	1.77919	0	0.0176012	0.8	7248	tags=41%, list=20%, signal=51%
GOBP_MEIOTIC_CELL_CYCLE	GOBP_MEIOTIC_CELL_CYCLE		246	0.478896	1.77912	0	0.0176038	0.8	8743	tags=40%, list=24%, signal=53%
GOBP_OSTEOBLAST_DIFFERENTIATION	GOBP_OSTEOBLAST_DIFFERENTIATION		214	0.476433	1.77902	0.0172414	0.0175999	0.8	10648	tags=50%, list=29%, signal=71%
GOBP_REGULATION_OF_PLATELET_AGGREGATION	GOBP_REGULATION_OF_PLATELET_AGGREGATION		19	0.637284	1.77897	0	0.0176053	0.8	8037	tags=63%, list=22%, signal=81%
GOBP_RESPONSE_TO_PROTOZOAN	GOBP_RESPONSE_TO_PROTOZOAN		25	0.706008	1.77893	0.0392157	0.0176068	0.8	8412	tags=76%, list=23%, signal=99%
GOBP_CHOLESTEROL_STORAGE	GOBP_CHOLESTEROL_STORAGE		18	0.657702	1.77872	0	0.0176225	0.8	3856	tags=39%, list=11%, signal=43%
GOBP_PHAGOSOME_MATURATION	GOBP_PHAGOSOME_MATURATION		46	0.54183	1.77849	0.0185185	0.0176283	0.8	9685	tags=48%, list=27%, signal=65%
GOBP_DERMATAN_SULFATE_PROTEOGLYCAN_METABOLIC_PROCESS	GOBP_DERMATAN_SULFATE_PROTEOGLYCAN_METABOLIC_PROCESS		16	0.677981	1.77835	0.0192308	0.01765	0.81	6842	tags=63%, list=19%, signal=77%
GOBP_POTASSIUM_ION_TRANSPORT	GOBP_POTASSIUM_ION_TRANSPORT		230	0.40399	1.77826	0	0.0176646	0.81	12109	tags=44%, list=33%, signal=66%
GOBP_OSSIFICATION	GOBP_OSSIFICATION		390	0.476346	1.77823	0.0185185	0.0176548	0.81	11729	tags=53%, list=32%, signal=77%
GOBP_ORGANIC_HYDROXY_COMPOUND_BIOSYNTHETIC_PROCESS	GOBP_ORGANIC_HYDROXY_COMPOUND_BIOSYNTHETIC_PROCESS		251	0.418749	1.77811	0	0.0176695	0.81	8322	tags=34%, list=23%, signal=44%
GOBP_NEGATIVE_REGULATION_OF_GLYCOPROTEIN_METABOLIC_PROCESS	GOBP_NEGATIVE_REGULATION_OF_GLYCOPROTEIN_METABOLIC_PROCESS		25	0.514621	1.77805	0.05	0.0176656	0.81	10322	tags=52%, list=28%, signal=73%
GOBP_REGULATION_OF_RHO_PROTEIN_SIGNAL_TRANSDUCTION	GOBP_REGULATION_OF_RHO_PROTEIN_SIGNAL_TRANSDUCTION		83	0.548257	1.7779	0	0.0176683	0.81	6624	tags=42%, list=18%, signal=51%
GOBP_HETEROTYPIC_CELL_CELL_ADHESION	GOBP_HETEROTYPIC_CELL_CELL_ADHESION		60	0.576016	1.77777	0	0.0176843	0.81	13056	tags=72%, list=36%, signal=112%
GOBP_PHOSPHATIDYLCHOLINE_ACYL_CHAIN_REMODELING	GOBP_PHOSPHATIDYLCHOLINE_ACYL_CHAIN_REMODELING		30	0.519795	1.77768	0.0204082	0.0177074	0.81	4739	tags=33%, list=13%, signal=38%
GOBP_MICROVILLUS_ORGANIZATION	GOBP_MICROVILLUS_ORGANIZATION		24	0.576948	1.7773	0.0192308	0.0177749	0.81	12409	tags=71%, list=34%, signal=107%
GOBP_TELOMERE_MAINTENANCE_VIA_TELOMERE_LENGTHENING	GOBP_TELOMERE_MAINTENANCE_VIA_TELOMERE_LENGTHENING		80	0.579993	1.7773	0.0526316	0.017765	0.81	8920	tags=55%, list=25%, signal=73%
GOBP_NEGATIVE_REGULATION_OF_METAPHASE_ANAPHASE_TRANSITION_OF_CELL_CYCLE	GOBP_NEGATIVE_REGULATION_OF_METAPHASE_ANAPHASE_TRANSITION_OF_CELL_CYCLE		41	0.693154	1.77727	0.0169492	0.0177552	0.81	8080	tags=71%, list=22%, signal=91%
GOBP_REGULATION_OF_CYCLASE_ACTIVITY	GOBP_REGULATION_OF_CYCLASE_ACTIVITY		46	0.499749	1.77707	0	0.0177761	0.81	10766	tags=54%, list=30%, signal=77%
GOBP_REGULATION_OF_PROGRAMMED_NECROTIC_CELL_DEATH	GOBP_REGULATION_OF_PROGRAMMED_NECROTIC_CELL_DEATH		26	0.561115	1.77702	0.0208333	0.0177662	0.81	8236	tags=54%, list=23%, signal=70%
GOBP_CELLULAR_TRANSITION_METAL_ION_HOMEOSTASIS	GOBP_CELLULAR_TRANSITION_METAL_ION_HOMEOSTASIS		117	0.504764	1.77693	0	0.0177686	0.81	10616	tags=50%, list=29%, signal=71%
GOBP_REGULATION_OF_NON_CANONICAL_WNT_SIGNALING_PATHWAY	GOBP_REGULATION_OF_NON_CANONICAL_WNT_SIGNALING_PATHWAY		25	0.577123	1.77686	0.0333333	0.0177655	0.81	8440	tags=52%, list=23%, signal=68%
GOBP_POSITIVE_REGULATION_OF_LEUKOCYTE_ADHESION_TO_VASCULAR_ENDOTHELIAL_CELL	GOBP_POSITIVE_REGULATION_OF_LEUKOCYTE_ADHESION_TO_VASCULAR_ENDOTHELIAL_CELL		20	0.747097	1.77635	0	0.0178002	0.81	6761	tags=70%, list=19%, signal=86%
GOBP_MODULATION_BY_VIRUS_OF_HOST_CELLULAR_PROCESS	GOBP_MODULATION_BY_VIRUS_OF_HOST_CELLULAR_PROCESS		18	0.663194	1.77628	0	0.0178184	0.81	11201	tags=89%, list=31%, signal=128%
GOBP_EMBRYONIC_PLACENTA_MORPHOGENESIS	GOBP_EMBRYONIC_PLACENTA_MORPHOGENESIS		24	0.528334	1.77596	0	0.0178665	0.81	10413	tags=54%, list=29%, signal=76%
GOBP_FC_EPSILON_RECEPTOR_SIGNALING_PATHWAY	GOBP_FC_EPSILON_RECEPTOR_SIGNALING_PATHWAY		168	0.529208	1.77515	0.02	0.0179289	0.81	9856	tags=47%, list=27%, signal=64%
GOBP_MEMBRANE_LIPID_METABOLIC_PROCESS	GOBP_MEMBRANE_LIPID_METABOLIC_PROCESS		214	0.451431	1.77515	0.0175439	0.0179189	0.81	11961	tags=51%, list=33%, signal=75%
GOBP_POSITIVE_REGULATION_OF_CALCIUM_ION_TRANSPORT_INTO_CYTOSOL	GOBP_POSITIVE_REGULATION_OF_CALCIUM_ION_TRANSPORT_INTO_CYTOSOL		53	0.519517	1.77498	0.0425532	0.0179579	0.81	8472	tags=45%, list=23%, signal=59%
GOBP_POSITIVE_REGULATION_OF_REPRODUCTIVE_PROCESS	GOBP_POSITIVE_REGULATION_OF_REPRODUCTIVE_PROCESS		79	0.402681	1.77479	0	0.0179682	0.81	10635	tags=39%, list=29%, signal=55%
GOBP_RESPONSE_TO_RETINOIC_ACID	GOBP_RESPONSE_TO_RETINOIC_ACID		102	0.469107	1.77457	0	0.0179905	0.81	9596	tags=41%, list=26%, signal=56%
GOBP_REGULATION_OF_AUTOPHAGY_OF_MITOCHONDRION	GOBP_REGULATION_OF_AUTOPHAGY_OF_MITOCHONDRION		30	0.634768	1.77389	0	0.0180917	0.82	6546	tags=53%, list=18%, signal=65%
GOBP_METANEPHROS_MORPHOGENESIS	GOBP_METANEPHROS_MORPHOGENESIS		31	0.532045	1.77379	0	0.0181068	0.82	14452	tags=68%, list=40%, signal=112%
GOBP_STEROL_METABOLIC_PROCESS	GOBP_STEROL_METABOLIC_PROCESS		165	0.478109	1.77376	0.0181818	0.0180969	0.82	10867	tags=48%, list=30%, signal=68%
GOBP_DNA_CONFORMATION_CHANGE	GOBP_DNA_CONFORMATION_CHANGE		346	0.507393	1.7736	0.0185185	0.0180869	0.82	6270	tags=38%, list=17%, signal=45%
GOBP_NEGATIVE_CHEMOTAXIS	GOBP_NEGATIVE_CHEMOTAXIS		46	0.523322	1.77359	0.0204082	0.0180769	0.82	8461	tags=39%, list=23%, signal=51%
GOBP_REGULATION_OF_CELLULAR_EXTRAVASATION	GOBP_REGULATION_OF_CELLULAR_EXTRAVASATION		33	0.643943	1.77359	0.0188679	0.018067	0.82	4179	tags=45%, list=11%, signal=51%
GOBP_C4_DICARBOXYLATE_TRANSPORT	GOBP_C4_DICARBOXYLATE_TRANSPORT		24	0.558747	1.77318	0	0.0181359	0.82	9498	tags=50%, list=26%, signal=68%
GOBP_CHAPERONE_MEDIATED_AUTOPHAGY	GOBP_CHAPERONE_MEDIATED_AUTOPHAGY		16	0.701171	1.77271	0.0196078	0.0181927	0.82	8830	tags=69%, list=24%, signal=91%
GOBP_CRANIAL_NERVE_DEVELOPMENT	GOBP_CRANIAL_NERVE_DEVELOPMENT		45	0.472553	1.77262	0	0.0182067	0.82	11797	tags=44%, list=32%, signal=66%
GOBP_UROGENITAL_SYSTEM_DEVELOPMENT	GOBP_UROGENITAL_SYSTEM_DEVELOPMENT		320	0.463279	1.7725	0	0.0182155	0.82	12982	tags=53%, list=36%, signal=81%
GOBP_LENS_DEVELOPMENT_IN_CAMERA_TYPE_EYE	GOBP_LENS_DEVELOPMENT_IN_CAMERA_TYPE_EYE		77	0.454772	1.77229	0	0.0182392	0.82	12253	tags=49%, list=34%, signal=74%
GOBP_PLASMA_LIPOPROTEIN_PARTICLE_CLEARANCE	GOBP_PLASMA_LIPOPROTEIN_PARTICLE_CLEARANCE		62	0.552477	1.77214	0	0.0182537	0.82	11453	tags=63%, list=31%, signal=92%
GOBP_HEART_MORPHOGENESIS	GOBP_HEART_MORPHOGENESIS		235	0.473414	1.77124	0	0.0184123	0.82	12194	tags=52%, list=34%, signal=78%
GOBP_REGULATION_OF_VASOCONSTRICTION	GOBP_REGULATION_OF_VASOCONSTRICTION		60	0.490529	1.77105	0	0.0184139	0.82	8562	tags=40%, list=24%, signal=52%
GOBP_EYE_PHOTORECEPTOR_CELL_DIFFERENTIATION	GOBP_EYE_PHOTORECEPTOR_CELL_DIFFERENTIATION		43	0.456439	1.7709	0.0192308	0.0184322	0.82	9339	tags=42%, list=26%, signal=56%
GOBP_SPINDLE_LOCALIZATION	GOBP_SPINDLE_LOCALIZATION		52	0.600573	1.77077	0	0.0184514	0.82	7435	tags=58%, list=20%, signal=72%
GOBP_REGULATION_OF_TUBE_SIZE	GOBP_REGULATION_OF_TUBE_SIZE		126	0.468131	1.77065	0	0.0184591	0.82	11788	tags=52%, list=32%, signal=76%
GOBP_POSITIVE_REGULATION_OF_T_HELPER_1_TYPE_IMMUNE_RESPONSE	GOBP_POSITIVE_REGULATION_OF_T_HELPER_1_TYPE_IMMUNE_RESPONSE		15	0.78725	1.77025	0	0.0184879	0.82	3606	tags=60%, list=10%, signal=67%
GOBP_APOPTOTIC_MITOCHONDRIAL_CHANGES	GOBP_APOPTOTIC_MITOCHONDRIAL_CHANGES		114	0.528751	1.77019	0	0.0184834	0.82	8914	tags=48%, list=25%, signal=64%
GOBP_CARBOHYDRATE_PHOSPHORYLATION	GOBP_CARBOHYDRATE_PHOSPHORYLATION		24	0.573072	1.77018	0.0188679	0.0184733	0.82	8216	tags=50%, list=23%, signal=65%
GOBP_KIDNEY_MORPHOGENESIS	GOBP_KIDNEY_MORPHOGENESIS		88	0.463681	1.76998	0	0.0184824	0.82	12684	tags=51%, list=35%, signal=78%
GOBP_C21_STEROID_HORMONE_BIOSYNTHETIC_PROCESS	GOBP_C21_STEROID_HORMONE_BIOSYNTHETIC_PROCESS		26	0.604817	1.76988	0	0.0184967	0.82	11613	tags=65%, list=32%, signal=96%
GOBP_MITOTIC_CYTOKINESIS	GOBP_MITOTIC_CYTOKINESIS		70	0.615432	1.76986	0.0185185	0.0184866	0.82	8482	tags=57%, list=23%, signal=74%
GOBP_CIRCADIAN_SLEEP_WAKE_CYCLE_SLEEP	GOBP_CIRCADIAN_SLEEP_WAKE_CYCLE_SLEEP		20	0.524426	1.76979	0	0.0184881	0.82	10158	tags=60%, list=28%, signal=83%
GOBP_SPECIFICATION_OF_SYMMETRY	GOBP_SPECIFICATION_OF_SYMMETRY		127	0.468897	1.76941	0	0.0185453	0.82	13063	tags=57%, list=36%, signal=89%
GOBP_NEGATIVE_REGULATION_OF_LIPID_STORAGE	GOBP_NEGATIVE_REGULATION_OF_LIPID_STORAGE		21	0.614096	1.76904	0.016129	0.0185924	0.82	6761	tags=48%, list=19%, signal=58%
GOBP_MACROPHAGE_ACTIVATION_INVOLVED_IN_IMMUNE_RESPONSE	GOBP_MACROPHAGE_ACTIVATION_INVOLVED_IN_IMMUNE_RESPONSE		18	0.68638	1.76886	0	0.0186227	0.82	7486	tags=56%, list=21%, signal=70%
GOBP_NEUROTRANSMITTER_RECEPTOR_TRANSPORT	GOBP_NEUROTRANSMITTER_RECEPTOR_TRANSPORT		45	0.520779	1.76866	0	0.0186191	0.82	7099	tags=36%, list=20%, signal=44%
GOBP_LONG_CHAIN_FATTY_ACID_TRANSPORT	GOBP_LONG_CHAIN_FATTY_ACID_TRANSPORT		72	0.445852	1.76857	0	0.0186203	0.82	12330	tags=58%, list=34%, signal=88%
GOBP_NEUROMUSCULAR_JUNCTION_DEVELOPMENT	GOBP_NEUROMUSCULAR_JUNCTION_DEVELOPMENT		47	0.525321	1.76808	0	0.0186824	0.82	11559	tags=55%, list=32%, signal=81%
GOBP_GLYCOLYTIC_PROCESS_THROUGH_FRUCTOSE_6_PHOSPHATE	GOBP_GLYCOLYTIC_PROCESS_THROUGH_FRUCTOSE_6_PHOSPHATE		29	0.64603	1.76807	0	0.0186788	0.82	6306	tags=55%, list=17%, signal=67%
GOBP_RESPIRATORY_GASEOUS_EXCHANGE_BY_RESPIRATORY_SYSTEM	GOBP_RESPIRATORY_GASEOUS_EXCHANGE_BY_RESPIRATORY_SYSTEM		65	0.460631	1.76768	0	0.0187528	0.82	9645	tags=37%, list=27%, signal=50%
GOBP_CELLULAR_RESPONSE_TO_OXYGEN_RADICAL	GOBP_CELLULAR_RESPONSE_TO_OXYGEN_RADICAL		22	0.617912	1.76762	0	0.0187482	0.82	9981	tags=64%, list=27%, signal=88%
GOBP_INTERSTRAND_CROSS_LINK_REPAIR	GOBP_INTERSTRAND_CROSS_LINK_REPAIR		57	0.662074	1.76753	0	0.0187381	0.82	6822	tags=56%, list=19%, signal=69%
GOBP_PEPTIDE_CATABOLIC_PROCESS	GOBP_PEPTIDE_CATABOLIC_PROCESS		31	0.531519	1.76729	0	0.0187767	0.82	6825	tags=42%, list=19%, signal=52%
GOBP_AUDITORY_RECEPTOR_CELL_MORPHOGENESIS	GOBP_AUDITORY_RECEPTOR_CELL_MORPHOGENESIS		16	0.554438	1.76714	0	0.0187724	0.82	2529	tags=25%, list=7%, signal=27%
GOBP_THYROID_GLAND_DEVELOPMENT	GOBP_THYROID_GLAND_DEVELOPMENT		22	0.55261	1.76684	0	0.0187943	0.82	12093	tags=50%, list=33%, signal=75%
GOBP_RESPONSE_TO_ENDOPLASMIC_RETICULUM_STRESS	GOBP_RESPONSE_TO_ENDOPLASMIC_RETICULUM_STRESS		294	0.516527	1.76667	0.0163934	0.0188105	0.82	9228	tags=48%, list=25%, signal=64%
GOBP_DNA_DEPENDENT_DNA_REPLICATION	GOBP_DNA_DEPENDENT_DNA_REPLICATION		157	0.625272	1.76657	0.0363636	0.0188062	0.82	6784	tags=56%, list=19%, signal=69%
GOBP_REGULATION_OF_FIBROBLAST_MIGRATION	GOBP_REGULATION_OF_FIBROBLAST_MIGRATION		34	0.582367	1.76605	0.0338983	0.0188558	0.82	6799	tags=38%, list=19%, signal=47%
GOBP_REGULATION_OF_INSULIN_RECEPTOR_SIGNALING_PATHWAY	GOBP_REGULATION_OF_INSULIN_RECEPTOR_SIGNALING_PATHWAY		69	0.503261	1.76592	0	0.0188704	0.82	6765	tags=36%, list=19%, signal=44%
GOBP_MITOPHAGY	GOBP_MITOPHAGY		24	0.656787	1.76588	0	0.0188603	0.82	7525	tags=58%, list=21%, signal=73%
GOBP_ENAMEL_MINERALIZATION	GOBP_ENAMEL_MINERALIZATION		16	0.623692	1.76582	0	0.0188501	0.82	9683	tags=63%, list=27%, signal=85%
GOBP_SENSORY_PERCEPTION_OF_TEMPERATURE_STIMULUS	GOBP_SENSORY_PERCEPTION_OF_TEMPERATURE_STIMULUS		23	0.553345	1.76553	0	0.0188644	0.82	12637	tags=70%, list=35%, signal=107%
GOBP_EMBRYONIC_SKELETAL_SYSTEM_MORPHOGENESIS	GOBP_EMBRYONIC_SKELETAL_SYSTEM_MORPHOGENESIS		89	0.481183	1.76529	0	0.0188687	0.82	12376	tags=51%, list=34%, signal=76%
GOBP_HEPARAN_SULFATE_PROTEOGLYCAN_BIOSYNTHETIC_PROCESS	GOBP_HEPARAN_SULFATE_PROTEOGLYCAN_BIOSYNTHETIC_PROCESS		25	0.60612	1.76502	0.0163934	0.0189308	0.82	10593	tags=60%, list=29%, signal=85%
GOBP_NEGATIVE_REGULATION_OF_INTERLEUKIN_1_PRODUCTION	GOBP_NEGATIVE_REGULATION_OF_INTERLEUKIN_1_PRODUCTION		47	0.504521	1.76486	0	0.0189465	0.82	4600	tags=30%, list=13%, signal=34%
GOBP_SKELETAL_MUSCLE_CELL_PROLIFERATION	GOBP_SKELETAL_MUSCLE_CELL_PROLIFERATION		15	0.61496	1.76454	0.02	0.0189883	0.82	4161	tags=33%, list=11%, signal=38%
GOBP_TRANSCRIPTION_BY_RNA_POLYMERASE_III	GOBP_TRANSCRIPTION_BY_RNA_POLYMERASE_III		47	0.583829	1.7645	0.0322581	0.0189781	0.82	4945	tags=38%, list=14%, signal=44%
GOBP_POSITIVE_REGULATION_OF_CHROMOSOME_ORGANIZATION	GOBP_POSITIVE_REGULATION_OF_CHROMOSOME_ORGANIZATION		163	0.563364	1.76445	0.0384615	0.0189794	0.82	10724	tags=56%, list=29%, signal=79%
GOBP_REGULATION_OF_FATTY_ACID_BETA_OXIDATION	GOBP_REGULATION_OF_FATTY_ACID_BETA_OXIDATION		20	0.596224	1.76425	0	0.0190012	0.82	8795	tags=65%, list=24%, signal=86%
GOBP_ENDOPLASMIC_RETICULUM_UNFOLDED_PROTEIN_RESPONSE	GOBP_ENDOPLASMIC_RETICULUM_UNFOLDED_PROTEIN_RESPONSE		126	0.537743	1.76383	0	0.0190398	0.82	8997	tags=50%, list=25%, signal=66%
GOBP_REGULATION_OF_NITRIC_OXIDE_METABOLIC_PROCESS	GOBP_REGULATION_OF_NITRIC_OXIDE_METABOLIC_PROCESS		60	0.526123	1.76383	0.0188679	0.0190296	0.82	8516	tags=43%, list=23%, signal=56%
GOBP_REGULATION_OF_SUPEROXIDE_ANION_GENERATION	GOBP_REGULATION_OF_SUPEROXIDE_ANION_GENERATION		20	0.658681	1.76379	0	0.0190249	0.82	4936	tags=50%, list=14%, signal=58%
GOBP_RESPONSE_TO_TESTOSTERONE	GOBP_RESPONSE_TO_TESTOSTERONE		41	0.533414	1.76379	0.0344828	0.0190147	0.82	9609	tags=46%, list=26%, signal=63%
GOBP_POSITIVE_REGULATION_OF_PHOSPHATASE_ACTIVITY	GOBP_POSITIVE_REGULATION_OF_PHOSPHATASE_ACTIVITY		33	0.585244	1.76367	0	0.0190159	0.82	11432	tags=61%, list=31%, signal=88%
GOBP_REGULATION_OF_MITOTIC_SISTER_CHROMATID_SEGREGATION	GOBP_REGULATION_OF_MITOTIC_SISTER_CHROMATID_SEGREGATION		45	0.659198	1.7635	0.0327869	0.0190192	0.82	8080	tags=67%, list=22%, signal=86%
GOBP_REGULATION_OF_ORGANIC_ACID_TRANSPORT	GOBP_REGULATION_OF_ORGANIC_ACID_TRANSPORT		60	0.470289	1.76343	0	0.019009	0.82	12874	tags=50%, list=35%, signal=77%
GOBP_NEGATIVE_REGULATION_OF_PEPTIDYL_LYSINE_ACETYLATION	GOBP_NEGATIVE_REGULATION_OF_PEPTIDYL_LYSINE_ACETYLATION		19	0.621742	1.76316	0	0.0190308	0.82	13435	tags=84%, list=37%, signal=133%
GOBP_NEGATIVE_REGULATION_OF_NEUROINFLAMMATORY_RESPONSE	GOBP_NEGATIVE_REGULATION_OF_NEUROINFLAMMATORY_RESPONSE		16	0.656808	1.76315	0	0.0190207	0.82	6130	tags=50%, list=17%, signal=60%
GOBP_POSITIVE_REGULATION_OF_CANONICAL_WNT_SIGNALING_PATHWAY	GOBP_POSITIVE_REGULATION_OF_CANONICAL_WNT_SIGNALING_PATHWAY		146	0.505041	1.76303	0	0.0190239	0.82	12054	tags=56%, list=33%, signal=84%
GOBP_STRIATED_MUSCLE_CELL_APOPTOTIC_PROCESS	GOBP_STRIATED_MUSCLE_CELL_APOPTOTIC_PROCESS		41	0.526343	1.76298	0	0.0190137	0.82	8381	tags=49%, list=23%, signal=63%
GOBP_ORGANELLE_MEMBRANE_FUSION	GOBP_ORGANELLE_MEMBRANE_FUSION		109	0.533547	1.7629	0.0566038	0.0190225	0.82	9409	tags=51%, list=26%, signal=69%
GOBP_SINGLE_STRANDED_VIRAL_RNA_REPLICATION_VIA_DOUBLE_STRANDED_DNA_INTERMEDIATE	GOBP_SINGLE_STRANDED_VIRAL_RNA_REPLICATION_VIA_DOUBLE_STRANDED_DNA_INTERMEDIATE		20	0.654204	1.76277	0.0384615	0.0190514	0.82	9659	tags=70%, list=27%, signal=95%
GOBP_POSITIVE_REGULATION_OF_TELOMERASE_ACTIVITY	GOBP_POSITIVE_REGULATION_OF_TELOMERASE_ACTIVITY		33	0.614142	1.76259	0.0172414	0.019112	0.82	8295	tags=52%, list=23%, signal=67%
GOBP_STRESS_FIBER_ASSEMBLY	GOBP_STRESS_FIBER_ASSEMBLY		102	0.536747	1.76256	0	0.0191019	0.82	13023	tags=61%, list=36%, signal=94%
GOBP_PYRIDINE_CONTAINING_COMPOUND_METABOLIC_PROCESS	GOBP_PYRIDINE_CONTAINING_COMPOUND_METABOLIC_PROCESS		41	0.515164	1.76252	0	0.0190917	0.82	7146	tags=46%, list=20%, signal=58%
GOBP_POSITIVE_REGULATION_OF_RNA_SPLICING	GOBP_POSITIVE_REGULATION_OF_RNA_SPLICING		37	0.59885	1.76236	0.0169492	0.0191213	0.83	8442	tags=59%, list=23%, signal=77%
GOBP_CHRONIC_INFLAMMATORY_RESPONSE	GOBP_CHRONIC_INFLAMMATORY_RESPONSE		19	0.649648	1.76216	0.0208333	0.019143	0.83	8043	tags=53%, list=22%, signal=68%
GOBP_ESTABLISHMENT_OF_SPINDLE_ORIENTATION	GOBP_ESTABLISHMENT_OF_SPINDLE_ORIENTATION		34	0.608303	1.76197	0	0.019163	0.83	6881	tags=59%, list=19%, signal=72%
GOBP_METAPHASE_ANAPHASE_TRANSITION_OF_CELL_CYCLE	GOBP_METAPHASE_ANAPHASE_TRANSITION_OF_CELL_CYCLE		64	0.646775	1.7618	0.0172414	0.0191583	0.83	8080	tags=63%, list=22%, signal=80%
GOBP_REGULATION_OF_RESPONSE_TO_TUMOR_CELL	GOBP_REGULATION_OF_RESPONSE_TO_TUMOR_CELL		17	0.617481	1.76174	0.02	0.0191482	0.83	6171	tags=47%, list=17%, signal=57%
GOBP_REGULATION_OF_DOUBLE_STRAND_BREAK_REPAIR_VIA_NONHOMOLOGOUS_END_JOINING	GOBP_REGULATION_OF_DOUBLE_STRAND_BREAK_REPAIR_VIA_NONHOMOLOGOUS_END_JOINING		28	0.614711	1.7617	0.0185185	0.019138	0.83	11494	tags=79%, list=32%, signal=115%
GOBP_OLIGOSACCHARIDE_BIOSYNTHETIC_PROCESS	GOBP_OLIGOSACCHARIDE_BIOSYNTHETIC_PROCESS		17	0.570126	1.76168	0	0.0191279	0.83	8523	tags=47%, list=23%, signal=61%
GOBP_CHONDROITIN_SULFATE_PROTEOGLYCAN_METABOLIC_PROCESS	GOBP_CHONDROITIN_SULFATE_PROTEOGLYCAN_METABOLIC_PROCESS		42	0.592056	1.76156	0.0185185	0.0191365	0.83	10988	tags=64%, list=30%, signal=92%
GOBP_INNER_EAR_AUDITORY_RECEPTOR_CELL_DIFFERENTIATION	GOBP_INNER_EAR_AUDITORY_RECEPTOR_CELL_DIFFERENTIATION		34	0.458585	1.76155	0	0.0191263	0.83	2529	tags=21%, list=7%, signal=22%
GOBP_REGULATION_OF_ACTIN_FILAMENT_BUNDLE_ASSEMBLY	GOBP_REGULATION_OF_ACTIN_FILAMENT_BUNDLE_ASSEMBLY		100	0.538679	1.76153	0	0.0191162	0.83	13023	tags=63%, list=36%, signal=98%
GOBP_PYRIMIDINE_RIBONUCLEOTIDE_BIOSYNTHETIC_PROCESS	GOBP_PYRIMIDINE_RIBONUCLEOTIDE_BIOSYNTHETIC_PROCESS		22	0.56558	1.76118	0	0.0191259	0.83	8188	tags=45%, list=23%, signal=59%
GOBP_MESODERM_MORPHOGENESIS	GOBP_MESODERM_MORPHOGENESIS		70	0.498635	1.76085	0	0.0191629	0.83	8476	tags=40%, list=23%, signal=52%
GOBP_NEGATIVE_REGULATION_OF_RNA_CATABOLIC_PROCESS	GOBP_NEGATIVE_REGULATION_OF_RNA_CATABOLIC_PROCESS		70	0.567137	1.76078	0.0196078	0.0191652	0.83	7632	tags=41%, list=21%, signal=52%
GOBP_POSITIVE_REGULATION_OF_LYMPHOCYTE_APOPTOTIC_PROCESS	GOBP_POSITIVE_REGULATION_OF_LYMPHOCYTE_APOPTOTIC_PROCESS		16	0.692486	1.76064	0.0232558	0.0191831	0.83	3707	tags=50%, list=10%, signal=56%
GOBP_MEIOTIC_CELL_CYCLE_PROCESS	GOBP_MEIOTIC_CELL_CYCLE_PROCESS		186	0.486589	1.76017	0.0196078	0.0192288	0.83	9566	tags=44%, list=26%, signal=59%
GOBP_RNA_PHOSPHODIESTER_BOND_HYDROLYSIS	GOBP_RNA_PHOSPHODIESTER_BOND_HYDROLYSIS		153	0.517538	1.76013	0.0363636	0.0192186	0.83	8826	tags=48%, list=24%, signal=63%
GOBP_DETECTION_OF_TEMPERATURE_STIMULUS	GOBP_DETECTION_OF_TEMPERATURE_STIMULUS		21	0.543561	1.76011	0	0.0192085	0.83	15697	tags=90%, list=43%, signal=159%
GOBP_RNA_DEPENDENT_DNA_BIOSYNTHETIC_PROCESS	GOBP_RNA_DEPENDENT_DNA_BIOSYNTHETIC_PROCESS		70	0.572049	1.75997	0.0526316	0.0192046	0.83	10840	tags=60%, list=30%, signal=85%
GOBP_XENOBIOTIC_TRANSPORT	GOBP_XENOBIOTIC_TRANSPORT		40	0.488435	1.75965	0	0.0192629	0.83	12210	tags=58%, list=34%, signal=86%
GOBP_POSITIVE_REGULATION_OF_RESPONSE_TO_WOUNDING	GOBP_POSITIVE_REGULATION_OF_RESPONSE_TO_WOUNDING		69	0.549196	1.759	0	0.0193556	0.83	12537	tags=61%, list=34%, signal=93%
GOBP_SLEEP	GOBP_SLEEP		31	0.486838	1.75898	0	0.0193454	0.83	10158	tags=48%, list=28%, signal=67%
GOBP_REGULATION_OF_BEHAVIOR	GOBP_REGULATION_OF_BEHAVIOR		65	0.441704	1.7589	0	0.0193352	0.83	10581	tags=45%, list=29%, signal=63%
GOBP_CELLULAR_RESPONSE_TO_NUTRIENT	GOBP_CELLULAR_RESPONSE_TO_NUTRIENT		42	0.563708	1.7588	0.0188679	0.0193374	0.83	11302	tags=57%, list=31%, signal=83%
GOBP_CYTOPLASMIC_SEQUESTERING_OF_TRANSCRIPTION_FACTOR	GOBP_CYTOPLASMIC_SEQUESTERING_OF_TRANSCRIPTION_FACTOR		15	0.730517	1.75866	0	0.0193392	0.83	6720	tags=73%, list=18%, signal=90%
GOBP_REGULATION_OF_LONG_TERM_NEURONAL_SYNAPTIC_PLASTICITY	GOBP_REGULATION_OF_LONG_TERM_NEURONAL_SYNAPTIC_PLASTICITY		21	0.602208	1.75866	0.0227273	0.0193291	0.83	6347	tags=52%, list=17%, signal=63%
GOBP_EXPLORATION_BEHAVIOR	GOBP_EXPLORATION_BEHAVIOR		18	0.58702	1.75863	0.0212766	0.0193189	0.83	9030	tags=44%, list=25%, signal=59%
GOBP_GLYCEROLIPID_CATABOLIC_PROCESS	GOBP_GLYCEROLIPID_CATABOLIC_PROCESS		74	0.516716	1.75854	0	0.0193317	0.83	10893	tags=54%, list=30%, signal=77%
GOBP_CARBOHYDRATE_TRANSMEMBRANE_TRANSPORT	GOBP_CARBOHYDRATE_TRANSMEMBRANE_TRANSPORT		114	0.458637	1.75832	0	0.0193588	0.83	8879	tags=40%, list=24%, signal=53%
GOBP_POSITIVE_REGULATION_OF_PROTEIN_MATURATION	GOBP_POSITIVE_REGULATION_OF_PROTEIN_MATURATION		26	0.567504	1.75824	0.015625	0.0193958	0.83	9365	tags=58%, list=26%, signal=78%
GOBP_NEGATIVE_REGULATION_OF_PROTEIN_ACETYLATION	GOBP_NEGATIVE_REGULATION_OF_PROTEIN_ACETYLATION		23	0.589077	1.75809	0.0175439	0.0193918	0.83	13435	tags=78%, list=37%, signal=124%
GOBP_VASCULAR_TRANSPORT	GOBP_VASCULAR_TRANSPORT		88	0.450777	1.75807	0.02	0.0193873	0.83	8880	tags=39%, list=24%, signal=51%
GOBP_CEREBELLAR_PURKINJE_CELL_LAYER_DEVELOPMENT	GOBP_CEREBELLAR_PURKINJE_CELL_LAYER_DEVELOPMENT		23	0.600587	1.75783	0.0204082	0.0194248	0.83	10018	tags=61%, list=28%, signal=84%
GOBP_RESPONSE_TO_MITOCHONDRIAL_DEPOLARISATION	GOBP_RESPONSE_TO_MITOCHONDRIAL_DEPOLARISATION		20	0.692397	1.75778	0.0175439	0.0194209	0.83	7525	tags=60%, list=21%, signal=76%
GOBP_NEURON_MIGRATION	GOBP_NEURON_MIGRATION		145	0.455937	1.75764	0	0.0194441	0.83	10914	tags=44%, list=30%, signal=63%
GOBP_REGULATION_OF_LIPOPROTEIN_PARTICLE_CLEARANCE	GOBP_REGULATION_OF_LIPOPROTEIN_PARTICLE_CLEARANCE		28	0.530095	1.75763	0	0.0194393	0.83	11453	tags=61%, list=31%, signal=89%
GOBP_NEGATIVE_REGULATION_OF_SIGNAL_TRANSDUCTION_IN_ABSENCE_OF_LIGAND	GOBP_NEGATIVE_REGULATION_OF_SIGNAL_TRANSDUCTION_IN_ABSENCE_OF_LIGAND		32	0.530945	1.75735	0	0.0194597	0.83	7991	tags=50%, list=22%, signal=64%
GOBP_PROTEIN_KINASE_C_SIGNALING	GOBP_PROTEIN_KINASE_C_SIGNALING		30	0.55425	1.75692	0	0.0195405	0.83	8146	tags=43%, list=22%, signal=56%
GOBP_CELLULAR_RESPONSE_TO_TOPOLOGICALLY_INCORRECT_PROTEIN	GOBP_CELLULAR_RESPONSE_TO_TOPOLOGICALLY_INCORRECT_PROTEIN		167	0.517209	1.75677	0.0298507	0.0195536	0.83	8997	tags=47%, list=25%, signal=62%
GOBP_MONOCYTE_CHEMOTAXIS	GOBP_MONOCYTE_CHEMOTAXIS		66	0.574479	1.75639	0.0185185	0.0196079	0.83	10155	tags=56%, list=28%, signal=78%
GOBP_NEGATIVE_REGULATION_OF_SYNAPTIC_TRANSMISSION	GOBP_NEGATIVE_REGULATION_OF_SYNAPTIC_TRANSMISSION		65	0.485346	1.75605	0	0.0196258	0.83	7337	tags=37%, list=20%, signal=46%
GOBP_PHOSPHOLIPASE_C_ACTIVATING_G_PROTEIN_COUPLED_RECEPTOR_SIGNALING_PATHWAY	GOBP_PHOSPHOLIPASE_C_ACTIVATING_G_PROTEIN_COUPLED_RECEPTOR_SIGNALING_PATHWAY		102	0.425806	1.75586	0	0.0196337	0.83	10349	tags=47%, list=28%, signal=66%
GOBP_FATTY_ACID_HOMEOSTASIS	GOBP_FATTY_ACID_HOMEOSTASIS		17	0.582176	1.75568	0.0196078	0.0196291	0.83	917	tags=18%, list=3%, signal=18%
GOBP_POSITIVE_REGULATION_OF_GLIAL_CELL_DIFFERENTIATION	GOBP_POSITIVE_REGULATION_OF_GLIAL_CELL_DIFFERENTIATION		41	0.543695	1.75561	0	0.0196298	0.83	10363	tags=56%, list=28%, signal=78%
GOBP_SYNAPTIC_TRANSMISSION_DOPAMINERGIC	GOBP_SYNAPTIC_TRANSMISSION_DOPAMINERGIC		24	0.569752	1.75559	0.0222222	0.0196259	0.83	10158	tags=67%, list=28%, signal=92%
GOBP_REGULATION_OF_HISTONE_DEACETYLATION	GOBP_REGULATION_OF_HISTONE_DEACETYLATION		28	0.62791	1.75535	0.02	0.0196567	0.83	8900	tags=61%, list=24%, signal=80%
GOBP_RESPONSE_TO_STEROID_HORMONE	GOBP_RESPONSE_TO_STEROID_HORMONE		330	0.437307	1.75534	0	0.0196465	0.83	10150	tags=42%, list=28%, signal=58%
GOBP_POSITIVE_REGULATION_OF_NEURAL_PRECURSOR_CELL_PROLIFERATION	GOBP_POSITIVE_REGULATION_OF_NEURAL_PRECURSOR_CELL_PROLIFERATION		50	0.520032	1.75532	0.0377359	0.0196422	0.83	10917	tags=58%, list=30%, signal=83%
GOBP_PHOSPHATIDYLCHOLINE_BIOSYNTHETIC_PROCESS	GOBP_PHOSPHATIDYLCHOLINE_BIOSYNTHETIC_PROCESS		39	0.505676	1.75527	0	0.019632	0.83	10507	tags=56%, list=29%, signal=79%
GOBP_PROTEIN_LOCALIZATION_TO_VACUOLE	GOBP_PROTEIN_LOCALIZATION_TO_VACUOLE		71	0.515246	1.75524	0.0517241	0.0196286	0.83	12500	tags=54%, list=34%, signal=81%
GOBP_ORGANIC_HYDROXY_COMPOUND_CATABOLIC_PROCESS	GOBP_ORGANIC_HYDROXY_COMPOUND_CATABOLIC_PROCESS		76	0.460466	1.75495	0	0.0196601	0.83	9385	tags=38%, list=26%, signal=51%
GOBP_NATURAL_KILLER_CELL_DIFFERENTIATION	GOBP_NATURAL_KILLER_CELL_DIFFERENTIATION		18	0.662602	1.75491	0.0204082	0.0196562	0.83	7894	tags=61%, list=22%, signal=78%
GOBP_POSITIVE_REGULATION_OF_CELLULAR_CARBOHYDRATE_METABOLIC_PROCESS	GOBP_POSITIVE_REGULATION_OF_CELLULAR_CARBOHYDRATE_METABOLIC_PROCESS		54	0.492239	1.75485	0	0.0196514	0.83	8795	tags=41%, list=24%, signal=54%
GOBP_PROTEIN_PALMITOYLATION	GOBP_PROTEIN_PALMITOYLATION		33	0.569808	1.75456	0.0172414	0.0196959	0.83	9175	tags=58%, list=25%, signal=77%
GOBP_RESPONSE_TO_NITRIC_OXIDE	GOBP_RESPONSE_TO_NITRIC_OXIDE		19	0.657478	1.75446	0.030303	0.0197279	0.83	9683	tags=63%, list=27%, signal=86%
GOBP_NEGATIVE_REGULATION_OF_CELL_DIVISION	GOBP_NEGATIVE_REGULATION_OF_CELL_DIVISION		17	0.639693	1.75418	0.0178571	0.0197605	0.83	7438	tags=59%, list=20%, signal=74%
GOBP_ENDOSOME_ORGANIZATION	GOBP_ENDOSOME_ORGANIZATION		80	0.557466	1.7541	0.0344828	0.0197681	0.83	9121	tags=50%, list=25%, signal=67%
GOBP_POSITIVE_REGULATION_OF_SMOOTH_MUSCLE_CONTRACTION	GOBP_POSITIVE_REGULATION_OF_SMOOTH_MUSCLE_CONTRACTION		26	0.559033	1.75405	0	0.0197579	0.83	6194	tags=35%, list=17%, signal=42%
GOBP_3_UTR_MEDIATED_MRNA_STABILIZATION	GOBP_3_UTR_MEDIATED_MRNA_STABILIZATION		24	0.61647	1.75371	0.0175439	0.0198138	0.83	7632	tags=46%, list=21%, signal=58%
GOBP_RESPONSE_TO_FLUID_SHEAR_STRESS	GOBP_RESPONSE_TO_FLUID_SHEAR_STRESS		30	0.625502	1.75366	0.0526316	0.019816	0.83	6106	tags=50%, list=17%, signal=60%
GOBP_DEOXYRIBONUCLEOSIDE_MONOPHOSPHATE_METABOLIC_PROCESS	GOBP_DEOXYRIBONUCLEOSIDE_MONOPHOSPHATE_METABOLIC_PROCESS		16	0.672315	1.75297	0.015625	0.0199612	0.84	11542	tags=94%, list=32%, signal=137%
GOBP_REGULATION_OF_RECEPTOR_SIGNALING_PATHWAY_VIA_STAT	GOBP_REGULATION_OF_RECEPTOR_SIGNALING_PATHWAY_VIA_STAT		109	0.467642	1.75285	0	0.0199919	0.84	8280	tags=37%, list=23%, signal=47%
GOBP_KILLING_OF_CELLS_OF_OTHER_ORGANISM	GOBP_KILLING_OF_CELLS_OF_OTHER_ORGANISM		67	0.498487	1.7528	0	0.0200023	0.85	10388	tags=49%, list=29%, signal=69%
GOBP_NEGATIVE_REGULATION_OF_FAT_CELL_DIFFERENTIATION	GOBP_NEGATIVE_REGULATION_OF_FAT_CELL_DIFFERENTIATION		52	0.519502	1.75229	0	0.0200563	0.85	9683	tags=52%, list=27%, signal=71%
GOBP_NEGATIVE_REGULATION_OF_CELL_AGING	GOBP_NEGATIVE_REGULATION_OF_CELL_AGING		27	0.569114	1.75219	0.0357143	0.020046	0.85	11494	tags=63%, list=32%, signal=92%
GOBP_CELL_SURFACE_RECEPTOR_SIGNALING_PATHWAY_INVOLVED_IN_HEART_DEVELOPMENT	GOBP_CELL_SURFACE_RECEPTOR_SIGNALING_PATHWAY_INVOLVED_IN_HEART_DEVELOPMENT		28	0.57326	1.75212	0.0172414	0.0200716	0.85	12758	tags=71%, list=35%, signal=110%
GOBP_PROTEIN_QUALITY_CONTROL_FOR_MISFOLDED_OR_INCOMPLETELY_SYNTHESIZED_PROTEINS	GOBP_PROTEIN_QUALITY_CONTROL_FOR_MISFOLDED_OR_INCOMPLETELY_SYNTHESIZED_PROTEINS		28	0.632011	1.75163	0.0350877	0.0201563	0.85	4734	tags=46%, list=13%, signal=53%
GOBP_LOW_DENSITY_LIPOPROTEIN_PARTICLE_CLEARANCE	GOBP_LOW_DENSITY_LIPOPROTEIN_PARTICLE_CLEARANCE		39	0.570725	1.75155	0	0.0201513	0.85	11280	tags=62%, list=31%, signal=89%
GOBP_SPHINGOLIPID_METABOLIC_PROCESS	GOBP_SPHINGOLIPID_METABOLIC_PROCESS		166	0.466171	1.75137	0	0.0201632	0.85	8730	tags=40%, list=24%, signal=52%
GOBP_POSITIVE_REGULATION_OF_CELL_DIVISION	GOBP_POSITIVE_REGULATION_OF_CELL_DIVISION		86	0.462908	1.75132	0	0.0201581	0.85	12798	tags=50%, list=35%, signal=77%
GOBP_REGULATION_OF_CELL_CYCLE_CHECKPOINT	GOBP_REGULATION_OF_CELL_CYCLE_CHECKPOINT		31	0.645724	1.75114	0.0175439	0.0201719	0.85	9907	tags=71%, list=27%, signal=97%
GOBP_PLASMA_MEMBRANE_TUBULATION	GOBP_PLASMA_MEMBRANE_TUBULATION		20	0.704635	1.75084	0	0.0202051	0.85	6549	tags=55%, list=18%, signal=67%
GOBP_REGULATION_OF_RAC_PROTEIN_SIGNAL_TRANSDUCTION	GOBP_REGULATION_OF_RAC_PROTEIN_SIGNAL_TRANSDUCTION		18	0.676477	1.75067	0	0.020222	0.85	7463	tags=67%, list=21%, signal=84%
GOBP_AMELOGENESIS	GOBP_AMELOGENESIS		23	0.610818	1.75061	0	0.0202171	0.85	9683	tags=57%, list=27%, signal=77%
GOBP_ANATOMICAL_STRUCTURE_REGRESSION	GOBP_ANATOMICAL_STRUCTURE_REGRESSION		17	0.566312	1.75049	0.0185185	0.0202252	0.85	10643	tags=53%, list=29%, signal=75%
GOBP_POSITIVE_REGULATION_OF_EXOCYTOSIS	GOBP_POSITIVE_REGULATION_OF_EXOCYTOSIS		85	0.489725	1.75019	0	0.0202439	0.85	7371	tags=34%, list=20%, signal=43%
GOBP_MULTICELLULAR_ORGANISMAL_RESPONSE_TO_STRESS	GOBP_MULTICELLULAR_ORGANISMAL_RESPONSE_TO_STRESS		67	0.450583	1.75014	0.0212766	0.0202454	0.85	13467	tags=60%, list=37%, signal=95%
GOBP_GLYCOPROTEIN_CATABOLIC_PROCESS	GOBP_GLYCOPROTEIN_CATABOLIC_PROCESS		27	0.557159	1.75003	0	0.0202473	0.85	10863	tags=56%, list=30%, signal=79%
GOBP_TERTIARY_ALCOHOL_METABOLIC_PROCESS	GOBP_TERTIARY_ALCOHOL_METABOLIC_PROCESS		20	0.536586	1.74993	0	0.0202475	0.85	9864	tags=40%, list=27%, signal=55%
GOBP_RESPIRATORY_BURST	GOBP_RESPIRATORY_BURST		36	0.67307	1.74992	0	0.0202372	0.85	6116	tags=53%, list=17%, signal=63%
GOBP_REGULATION_OF_EXIT_FROM_MITOSIS	GOBP_REGULATION_OF_EXIT_FROM_MITOSIS		16	0.643651	1.74992	0.0344828	0.0202268	0.85	8163	tags=63%, list=22%, signal=81%
GOBP_POLY_A_PLUS_MRNA_EXPORT_FROM_NUCLEUS	GOBP_POLY_A_PLUS_MRNA_EXPORT_FROM_NUCLEUS		23	0.572614	1.7496	0.0377359	0.020261	0.85	5657	tags=39%, list=16%, signal=46%
GOBP_PYRIMIDINE_CONTAINING_COMPOUND_BIOSYNTHETIC_PROCESS	GOBP_PYRIMIDINE_CONTAINING_COMPOUND_BIOSYNTHETIC_PROCESS		39	0.530564	1.74947	0	0.0202507	0.85	11889	tags=62%, list=33%, signal=91%
GOBP_NEUROTRANSMITTER_RECEPTOR_TRANSPORT_TO_PLASMA_MEMBRANE	GOBP_NEUROTRANSMITTER_RECEPTOR_TRANSPORT_TO_PLASMA_MEMBRANE		15	0.669009	1.74947	0	0.0202457	0.85	6134	tags=53%, list=17%, signal=64%
GOBP_TROPHECTODERMAL_CELL_DIFFERENTIATION	GOBP_TROPHECTODERMAL_CELL_DIFFERENTIATION		16	0.65235	1.74933	0	0.0202629	0.85	3791	tags=31%, list=10%, signal=35%
GOBP_POSITIVE_REGULATION_OF_AUTOPHAGY	GOBP_POSITIVE_REGULATION_OF_AUTOPHAGY		119	0.540574	1.74912	0	0.0202866	0.85	8136	tags=45%, list=22%, signal=58%
GOBP_AUTOPHAGOSOME_MATURATION	GOBP_AUTOPHAGOSOME_MATURATION		41	0.583469	1.74909	0.0555556	0.0202762	0.85	9012	tags=54%, list=25%, signal=71%
GOBP_REGULATION_OF_FATTY_ACID_METABOLIC_PROCESS	GOBP_REGULATION_OF_FATTY_ACID_METABOLIC_PROCESS		98	0.451045	1.74892	0	0.0202836	0.85	11517	tags=45%, list=32%, signal=66%
GOBP_HYALURONAN_METABOLIC_PROCESS	GOBP_HYALURONAN_METABOLIC_PROCESS		39	0.529295	1.74886	0.0178571	0.0202871	0.85	10352	tags=59%, list=28%, signal=82%
GOBP_GLYCOSYLATION	GOBP_GLYCOSYLATION		261	0.465224	1.74869	0.0178571	0.0203067	0.85	8645	tags=38%, list=24%, signal=49%
GOBP_CELLULAR_RESPONSE_TO_AMYLOID_BETA	GOBP_CELLULAR_RESPONSE_TO_AMYLOID_BETA		40	0.570544	1.74839	0.0227273	0.0203464	0.85	10181	tags=65%, list=28%, signal=90%
GOBP_L_AMINO_ACID_TRANSPORT	GOBP_L_AMINO_ACID_TRANSPORT		66	0.454672	1.74837	0.0163934	0.0203534	0.85	5512	tags=30%, list=15%, signal=36%
GOBP_SKIN_DEVELOPMENT	GOBP_SKIN_DEVELOPMENT		412	0.394929	1.74834	0	0.0203613	0.85	12207	tags=43%, list=34%, signal=64%
GOBP_FATTY_ACID_TRANSMEMBRANE_TRANSPORT	GOBP_FATTY_ACID_TRANSMEMBRANE_TRANSPORT		50	0.512116	1.74829	0	0.0203568	0.85	8881	tags=46%, list=24%, signal=61%
GOBP_MISMATCH_REPAIR	GOBP_MISMATCH_REPAIR		38	0.649174	1.74821	0	0.0203684	0.85	9403	tags=68%, list=26%, signal=92%
GOBP_POSITIVE_REGULATION_OF_MICROTUBULE_POLYMERIZATION_OR_DEPOLYMERIZATION	GOBP_POSITIVE_REGULATION_OF_MICROTUBULE_POLYMERIZATION_OR_DEPOLYMERIZATION		33	0.558716	1.74819	0	0.0203581	0.85	7105	tags=48%, list=20%, signal=60%
GOBP_POSITIVE_REGULATION_OF_PROTEIN_KINASE_B_SIGNALING	GOBP_POSITIVE_REGULATION_OF_PROTEIN_KINASE_B_SIGNALING		171	0.458801	1.74818	0	0.0203478	0.85	8795	tags=40%, list=24%, signal=52%
GOBP_LABYRINTHINE_LAYER_MORPHOGENESIS	GOBP_LABYRINTHINE_LAYER_MORPHOGENESIS		20	0.557531	1.74795	0.0181818	0.0203738	0.85	9913	tags=55%, list=27%, signal=76%
GOBP_POSITIVE_REGULATION_OF_RESPONSE_TO_ENDOPLASMIC_RETICULUM_STRESS	GOBP_POSITIVE_REGULATION_OF_RESPONSE_TO_ENDOPLASMIC_RETICULUM_STRESS		35	0.585049	1.74761	0.0169492	0.0204128	0.85	9154	tags=51%, list=25%, signal=69%
GOBP_RNA_DESTABILIZATION	GOBP_RNA_DESTABILIZATION		36	0.570558	1.74758	0.0666667	0.0204102	0.85	11304	tags=64%, list=31%, signal=93%
GOBP_PROTEIN_INSERTION_INTO_MEMBRANE	GOBP_PROTEIN_INSERTION_INTO_MEMBRANE		77	0.566456	1.74671	0.0178571	0.0205523	0.85	7554	tags=48%, list=21%, signal=61%
GOBP_POSITIVE_REGULATION_OF_CELL_SUBSTRATE_ADHESION	GOBP_POSITIVE_REGULATION_OF_CELL_SUBSTRATE_ADHESION		120	0.519857	1.74623	0.0175439	0.0206648	0.85	11706	tags=53%, list=32%, signal=78%
GOBP_REGULATION_OF_CELL_GROWTH_INVOLVED_IN_CARDIAC_MUSCLE_CELL_DEVELOPMENT	GOBP_REGULATION_OF_CELL_GROWTH_INVOLVED_IN_CARDIAC_MUSCLE_CELL_DEVELOPMENT		21	0.58592	1.7459	0	0.0207148	0.85	9889	tags=57%, list=27%, signal=78%
GOBP_REGULATION_OF_GENE_EXPRESSION_BY_GENETIC_IMPRINTING	GOBP_REGULATION_OF_GENE_EXPRESSION_BY_GENETIC_IMPRINTING		16	0.623918	1.74585	0.0238095	0.0207043	0.85	9566	tags=63%, list=26%, signal=85%
GOBP_MESENCHYME_MORPHOGENESIS	GOBP_MESENCHYME_MORPHOGENESIS		49	0.510962	1.74547	0.0163934	0.0207267	0.85	9834	tags=45%, list=27%, signal=61%
GOBP_G2_DNA_DAMAGE_CHECKPOINT	GOBP_G2_DNA_DAMAGE_CHECKPOINT		35	0.596716	1.74532	0	0.0207475	0.85	12634	tags=86%, list=35%, signal=131%
GOBP_NERVE_DEVELOPMENT	GOBP_NERVE_DEVELOPMENT		69	0.446144	1.74532	0	0.020737	0.85	13357	tags=51%, list=37%, signal=80%
GOBP_REGULATION_OF_LIPID_BIOSYNTHETIC_PROCESS	GOBP_REGULATION_OF_LIPID_BIOSYNTHETIC_PROCESS		201	0.44127	1.74518	0.0172414	0.0207402	0.85	10507	tags=41%, list=29%, signal=58%
GOBP_RESPONSE_TO_TOPOLOGICALLY_INCORRECT_PROTEIN	GOBP_RESPONSE_TO_TOPOLOGICALLY_INCORRECT_PROTEIN		204	0.519572	1.74513	0	0.0207298	0.85	9057	tags=47%, list=25%, signal=62%
GOBP_NEGATIVE_REGULATION_OF_CELLULAR_PROTEIN_LOCALIZATION	GOBP_NEGATIVE_REGULATION_OF_CELLULAR_PROTEIN_LOCALIZATION		112	0.497386	1.74489	0	0.0207912	0.86	11032	tags=54%, list=30%, signal=78%
GOBP_NEGATIVE_REGULATION_OF_INTERLEUKIN_1_BETA_PRODUCTION	GOBP_NEGATIVE_REGULATION_OF_INTERLEUKIN_1_BETA_PRODUCTION		40	0.523518	1.74463	0	0.020849	0.86	3853	tags=30%, list=11%, signal=34%
GOBP_NEGATIVE_REGULATION_OF_EXOCYTOSIS	GOBP_NEGATIVE_REGULATION_OF_EXOCYTOSIS		30	0.642261	1.74456	0	0.0208813	0.86	5980	tags=50%, list=16%, signal=60%
GOBP_AMINE_METABOLIC_PROCESS	GOBP_AMINE_METABOLIC_PROCESS		162	0.456502	1.74438	0.0188679	0.0208898	0.86	11744	tags=51%, list=32%, signal=75%
GOBP_CALCIUM_ION_REGULATED_EXOCYTOSIS_OF_NEUROTRANSMITTER	GOBP_CALCIUM_ION_REGULATED_EXOCYTOSIS_OF_NEUROTRANSMITTER		17	0.624323	1.74397	0.0222222	0.02096	0.86	11946	tags=76%, list=33%, signal=114%
GOBP_REGULATION_OF_MITOCHONDRIAL_OUTER_MEMBRANE_PERMEABILIZATION_INVOLVED_IN_APOPTOTIC_SIGNALING_PATHWAY	GOBP_REGULATION_OF_MITOCHONDRIAL_OUTER_MEMBRANE_PERMEABILIZATION_INVOLVED_IN_APOPTOTIC_SIGNALING_PATHWAY		44	0.612409	1.7439	0.0172414	0.0209761	0.86	8136	tags=59%, list=22%, signal=76%
GOBP_SELECTIVE_AUTOPHAGY	GOBP_SELECTIVE_AUTOPHAGY		62	0.564565	1.74374	0.0363636	0.0210107	0.86	7525	tags=45%, list=21%, signal=57%
GOBP_REGULATION_OF_STEROL_TRANSPORT	GOBP_REGULATION_OF_STEROL_TRANSPORT		66	0.511032	1.74355	0	0.0210228	0.86	10750	tags=56%, list=30%, signal=79%
GOBP_NEGATIVE_REGULATION_OF_NATURAL_KILLER_CELL_MEDIATED_IMMUNITY	GOBP_NEGATIVE_REGULATION_OF_NATURAL_KILLER_CELL_MEDIATED_IMMUNITY		19	0.733337	1.74326	0.04	0.0210408	0.86	7523	tags=79%, list=21%, signal=99%
GOBP_NEGATIVE_REGULATION_OF_EPITHELIAL_CELL_APOPTOTIC_PROCESS	GOBP_NEGATIVE_REGULATION_OF_EPITHELIAL_CELL_APOPTOTIC_PROCESS		50	0.513457	1.74315	0	0.0210627	0.86	7536	tags=46%, list=21%, signal=58%
GOBP_NEGATIVE_REGULATION_OF_MRNA_CATABOLIC_PROCESS	GOBP_NEGATIVE_REGULATION_OF_MRNA_CATABOLIC_PROCESS		59	0.571598	1.74294	0.0196078	0.0210851	0.86	7632	tags=44%, list=21%, signal=56%
GOBP_MUSCLE_TISSUE_DEVELOPMENT	GOBP_MUSCLE_TISSUE_DEVELOPMENT		366	0.442143	1.74284	0	0.0210944	0.86	10122	tags=40%, list=28%, signal=55%
GOBP_NUCLEOBASE_METABOLIC_PROCESS	GOBP_NUCLEOBASE_METABOLIC_PROCESS		33	0.604905	1.74243	0.0166667	0.0211802	0.86	8022	tags=55%, list=22%, signal=70%
[truncated: 2,062 more rows]

## Sheet: GSEA biological process DOWN
NAME	GS<br> follow link to MSigDB	SIZE	ES	NES	NOM p-val	FDR q-val	FWER p-val	RANK AT MAX	LEADING EDGE
GOBP_NEGATIVE_REGULATION_OF_EXECUTION_PHASE_OF_APOPTOSIS	GOBP_NEGATIVE_REGULATION_OF_EXECUTION_PHASE_OF_APOPTOSIS	21	-0.565968	-1.54611	0.0144928	1	0.96	3063	tags=48%, list=8%, signal=52%
GOBP_NEGATIVE_REGULATION_OF_MEGAKARYOCYTE_DIFFERENTIATION	GOBP_NEGATIVE_REGULATION_OF_MEGAKARYOCYTE_DIFFERENTIATION	18	-0.661848	-1.50632	0.0769231	0.930616	0.99	3891	tags=67%, list=11%, signal=75%
GOBP_INNATE_IMMUNE_RESPONSE_IN_MUCOSA	GOBP_INNATE_IMMUNE_RESPONSE_IN_MUCOSA	27	-0.466634	-1.35432	0.135593	1	1	3185	tags=26%, list=9%, signal=28%
GOBP_REGULATION_OF_EXECUTION_PHASE_OF_APOPTOSIS	GOBP_REGULATION_OF_EXECUTION_PHASE_OF_APOPTOSIS	29	-0.393343	-1.30362	0.15625	1	1	3063	tags=34%, list=8%, signal=38%
GOBP_CELLULAR_GLUCURONIDATION	GOBP_CELLULAR_GLUCURONIDATION	20	-0.552921	-1.28543	0.166667	1	1	11872	tags=65%, list=33%, signal=96%
GOBP_MITOCHONDRIAL_ELECTRON_TRANSPORT_CYTOCHROME_C_TO_OXYGEN	GOBP_MITOCHONDRIAL_ELECTRON_TRANSPORT_CYTOCHROME_C_TO_OXYGEN	21	-0.526834	-1.2602	0.2	0.995044	1	4486	tags=33%, list=12%, signal=38%
GOBP_COTRANSLATIONAL_PROTEIN_TARGETING_TO_MEMBRANE	GOBP_COTRANSLATIONAL_PROTEIN_TARGETING_TO_MEMBRANE	103	-0.424519	-1.25438	0.3	0.873314	1	7262	tags=41%, list=20%, signal=51%
GOBP_RDNA_HETEROCHROMATIN_ASSEMBLY	GOBP_RDNA_HETEROCHROMATIN_ASSEMBLY	37	-0.432962	-1.21313	0.34375	0.90416	1	3891	tags=43%, list=11%, signal=48%
GOBP_DNA_REPLICATION_DEPENDENT_NUCLEOSOME_ORGANIZATION	GOBP_DNA_REPLICATION_DEPENDENT_NUCLEOSOME_ORGANIZATION	30	-0.476975	-1.16562	0.295082	0.960426	1	3891	tags=53%, list=11%, signal=60%
GOBP_ESTABLISHMENT_OF_PROTEIN_LOCALIZATION_TO_ENDOPLASMIC_RETICULUM	GOBP_ESTABLISHMENT_OF_PROTEIN_LOCALIZATION_TO_ENDOPLASMIC_RETICULUM	117	-0.351382	-1.12719	0.3	0.996472	1	6514	tags=34%, list=18%, signal=42%
GOBP_SHORT_CHAIN_FATTY_ACID_METABOLIC_PROCESS	GOBP_SHORT_CHAIN_FATTY_ACID_METABOLIC_PROCESS	17	-0.443846	-1.10333	0.395833	0.986038	1	5853	tags=35%, list=16%, signal=42%
GOBP_URONIC_ACID_METABOLIC_PROCESS	GOBP_URONIC_ACID_METABOLIC_PROCESS	25	-0.434271	-1.09373	0.408451	0.935997	1	11872	tags=64%, list=33%, signal=95%
GOBP_DETECTION_OF_CHEMICAL_STIMULUS_INVOLVED_IN_SENSORY_PERCEPTION_OF_TASTE	GOBP_DETECTION_OF_CHEMICAL_STIMULUS_INVOLVED_IN_SENSORY_PERCEPTION_OF_TASTE	42	-0.382639	-1.08591	0.366197	0.887837	1	4344	tags=33%, list=12%, signal=38%
GOBP_NUCLEOSOME_POSITIONING	GOBP_NUCLEOSOME_POSITIONING	15	-0.418587	-1.08521	0.402985	0.826249	1	3668	tags=40%, list=10%, signal=44%
GOBP_SENSORY_PERCEPTION_OF_SMELL	GOBP_SENSORY_PERCEPTION_OF_SMELL	441	-0.362531	-1.05633	0.435897	0.85216	1	11476	tags=53%, list=32%, signal=76%
GOBP_DETECTION_OF_CHEMICAL_STIMULUS	GOBP_DETECTION_OF_CHEMICAL_STIMULUS	495	-0.334699	-1.01888	0.531646	0.905247	1	10132	tags=45%, list=28%, signal=62%
GOBP_PROTEIN_LOCALIZATION_TO_ENDOPLASMIC_RETICULUM	GOBP_PROTEIN_LOCALIZATION_TO_ENDOPLASMIC_RETICULUM	145	-0.281121	-0.969163	0.5	0.996147	1	3424	tags=22%, list=9%, signal=24%
GOBP_MITOCHONDRIAL_ELECTRON_TRANSPORT_NADH_TO_UBIQUINONE	GOBP_MITOCHONDRIAL_ELECTRON_TRANSPORT_NADH_TO_UBIQUINONE	55	-0.364402	-0.964769	0.52381	0.952655	1	3295	tags=27%, list=9%, signal=30%
GOBP_MRNA_5_SPLICE_SITE_RECOGNITION	GOBP_MRNA_5_SPLICE_SITE_RECOGNITION	22	-0.423533	-0.956553	0.555556	0.92602	1	7641	tags=59%, list=21%, signal=75%
GOBP_RESPONSE_TO_HYPEROXIA	GOBP_RESPONSE_TO_HYPEROXIA	22	-0.309309	-0.951101	0.422222	0.893747	1	97	tags=14%, list=0%, signal=14%
GOBP_MITOCHONDRIAL_ATP_SYNTHESIS_COUPLED_PROTON_TRANSPORT	GOBP_MITOCHONDRIAL_ATP_SYNTHESIS_COUPLED_PROTON_TRANSPORT	22	-0.404296	-0.920438	0.6	0.930078	1	3377	tags=23%, list=9%, signal=25%
GOBP_GLUTATHIONE_DERIVATIVE_METABOLIC_PROCESS	GOBP_GLUTATHIONE_DERIVATIVE_METABOLIC_PROCESS	21	-0.321928	-0.914159	0.5	0.904931	1	6129	tags=33%, list=17%, signal=40%
GOBP_SENSORY_PERCEPTION_OF_BITTER_TASTE	GOBP_SENSORY_PERCEPTION_OF_BITTER_TASTE	41	-0.320272	-0.909401	0.561644	0.87735	1	4344	tags=37%, list=12%, signal=41%
GOBP_RESPIRATORY_ELECTRON_TRANSPORT_CHAIN	GOBP_RESPIRATORY_ELECTRON_TRANSPORT_CHAIN	116	-0.31003	-0.904172	0.609756	0.853108	1	325	tags=13%, list=1%, signal=13%
GOBP_ATP_SYNTHESIS_COUPLED_ELECTRON_TRANSPORT	GOBP_ATP_SYNTHESIS_COUPLED_ELECTRON_TRANSPORT	100	-0.334547	-0.889837	0.578947	0.852002	1	325	tags=14%, list=1%, signal=14%
GOBP_NADH_DEHYDROGENASE_COMPLEX_ASSEMBLY	GOBP_NADH_DEHYDROGENASE_COMPLEX_ASSEMBLY	65	-0.319608	-0.873806	0.619048	0.855957	1	3295	tags=26%, list=9%, signal=29%
GOBP_MITOCHONDRIAL_RESPIRATORY_CHAIN_COMPLEX_ASSEMBLY	GOBP_MITOCHONDRIAL_RESPIRATORY_CHAIN_COMPLEX_ASSEMBLY	100	-0.289451	-0.871425	0.577778	0.829903	1	3295	tags=22%, list=9%, signal=24%
GOBP_VERY_LONG_CHAIN_FATTY_ACID_METABOLIC_PROCESS	GOBP_VERY_LONG_CHAIN_FATTY_ACID_METABOLIC_PROCESS	34	-0.284752	-0.849097	0.612245	0.850241	1	1930	tags=21%, list=5%, signal=22%
GOBP_OXIDATIVE_PHOSPHORYLATION	GOBP_OXIDATIVE_PHOSPHORYLATION	148	-0.292874	-0.824027	0.666667	0.875901	1	3377	tags=20%, list=9%, signal=22%
GOBP_REGULATION_OF_ER_TO_GOLGI_VESICLE_MEDIATED_TRANSPORT	GOBP_REGULATION_OF_ER_TO_GOLGI_VESICLE_MEDIATED_TRANSPORT	15	-0.298943	-0.800613	0.680851	0.897261	1	1317	tags=20%, list=4%, signal=21%
GOBP_NUCLEAR_TRANSCRIBED_MRNA_CATABOLIC_PROCESS_NONSENSE_MEDIATED_DECAY	GOBP_NUCLEAR_TRANSCRIBED_MRNA_CATABOLIC_PROCESS_NONSENSE_MEDIATED_DECAY	120	-0.248647	-0.758047	0.657143	0.958115	1	3383	tags=22%, list=9%, signal=24%
GOBP_PIRNA_METABOLIC_PROCESS	GOBP_PIRNA_METABOLIC_PROCESS	18	-0.251063	-0.746179	0.813559	0.951746	1	3489	tags=17%, list=10%, signal=18%
GOBP_ATP_SYNTHESIS_COUPLED_PROTON_TRANSPORT	GOBP_ATP_SYNTHESIS_COUPLED_PROTON_TRANSPORT	27	-0.291571	-0.738576	0.804878	0.938099	1	3377	tags=22%, list=9%, signal=24%
GOBP_REGULATION_OF_FLAGELLATED_SPERM_MOTILITY	GOBP_REGULATION_OF_FLAGELLATED_SPERM_MOTILITY	18	-0.260223	-0.72215	0.873016	0.942006	1	26921	tags=100%, list=74%, signal=384%
GOBP_ANTIBACTERIAL_HUMORAL_RESPONSE	GOBP_ANTIBACTERIAL_HUMORAL_RESPONSE	61	-0.218108	-0.720784	0.866667	0.917285	1	2445	tags=16%, list=7%, signal=18%
GOBP_REGULATION_OF_ACROSOME_REACTION	GOBP_REGULATION_OF_ACROSOME_REACTION	15	-0.24161	-0.632395	0.9	1	1	7729	tags=33%, list=21%, signal=42%
GOBP_EPOXYGENASE_P450_PATHWAY	GOBP_EPOXYGENASE_P450_PATHWAY	20	-0.219205	-0.625792	0.936508	1	1	11001	tags=55%, list=30%, signal=79%
GOBP_BENZENE_CONTAINING_COMPOUND_METABOLIC_PROCESS	GOBP_BENZENE_CONTAINING_COMPOUND_METABOLIC_PROCESS	25	-0.211438	-0.589931	0.960784	1	1	6129	tags=36%, list=17%, signal=43%
GOBP_ACETYL_COA_BIOSYNTHETIC_PROCESS_FROM_PYRUVATE	GOBP_ACETYL_COA_BIOSYNTHETIC_PROCESS_FROM_PYRUVATE	15	-0.187964	-0.501358	1	1	1	2655	tags=13%, list=7%, signal=14%
GOBP_ESTROGEN_METABOLIC_PROCESS	GOBP_ESTROGEN_METABOLIC_PROCESS	38	-0.156114	-0.496834	1	1	1	8331	tags=32%, list=23%, signal=41%
GOBP_REGULATION_OF_PEPTIDYL_SERINE_PHOSPHORYLATION_OF_STAT_PROTEIN	GOBP_REGULATION_OF_PEPTIDYL_SERINE_PHOSPHORYLATION_OF_STAT_PROTEIN	23	-0.173727	-0.42966	1	1	1	11205	tags=52%, list=31%, signal=75%
GOBP_MUSCLE_FILAMENT_SLIDING	GOBP_MUSCLE_FILAMENT_SLIDING	39	-0.1476	-0.373432	1	0.998783	1	9878	tags=44%, list=27%, signal=60%
