# Supplementary material for: Attenuation of PITPNM1 Signaling Cascade Can Inhibit Breast Cancer Progression
Source: Biomolecules. 2021 Aug 25;11(9):1265. doi: 10.3390/biom11091265 (PMC8467484; doi:10.3390/biom11091265)
Supplement: Supplementary file 1 [file biomolecules-11-01265-s001.zip › biomolecules-1315711-final-suppl/supplementary files/supplementary table S5.xlsx]

## Sheet: Sheet1
NAME	GS<br> follow link to MSigDB	SIZE	ES	NES	NOM p-val	FDR q-val	FWER p-val	RANK AT MAX	LEADING EDGE
HALLMARK_PI3K_AKT_MTOR_SIGNALING	HALLMARK_PI3K_AKT_MTOR_SIGNALING	104	0.652979	2.2687	0	0	0	7543	tags=59%, list=21%, signal=74%
HALLMARK_UV_RESPONSE_UP	HALLMARK_UV_RESPONSE_UP	158	0.58231	2.16369	0	0.00513245	0.006	9113	tags=58%, list=25%, signal=77%
HALLMARK_P53_PATHWAY	HALLMARK_P53_PATHWAY	199	0.576067	2.1539	0	0.00422493	0.008	7949	tags=52%, list=22%, signal=66%
HALLMARK_IL2_STAT5_SIGNALING	HALLMARK_IL2_STAT5_SIGNALING	199	0.581116	2.14026	0	0.00395943	0.01	7101	tags=48%, list=20%, signal=59%
HALLMARK_MITOTIC_SPINDLE	HALLMARK_MITOTIC_SPINDLE	199	0.668958	2.11179	0	0.00367362	0.01	7569	tags=64%, list=21%, signal=80%
HALLMARK_WNT_BETA_CATENIN_SIGNALING	HALLMARK_WNT_BETA_CATENIN_SIGNALING	42	0.673015	2.10265	0	0.00427152	0.012	7099	tags=60%, list=20%, signal=74%
HALLMARK_APICAL_JUNCTION	HALLMARK_APICAL_JUNCTION	200	0.587522	2.10182	0	0.00366131	0.012	7402	tags=47%, list=20%, signal=59%
HALLMARK_COMPLEMENT	HALLMARK_COMPLEMENT	200	0.60002	2.075	0	0.00461775	0.018	6349	tags=49%, list=17%, signal=58%
HALLMARK_ALLOGRAFT_REJECTION	HALLMARK_ALLOGRAFT_REJECTION	200	0.71612	2.04914	0	0.00539587	0.024	6055	tags=65%, list=17%, signal=77%
HALLMARK_IL6_JAK_STAT3_SIGNALING	HALLMARK_IL6_JAK_STAT3_SIGNALING	87	0.668709	2.03585	0	0.00613954	0.03	6911	tags=63%, list=19%, signal=78%
HALLMARK_APOPTOSIS	HALLMARK_APOPTOSIS	161	0.55362	2.03003	0	0.00633287	0.034	10663	tags=58%, list=29%, signal=82%
HALLMARK_INFLAMMATORY_RESPONSE	HALLMARK_INFLAMMATORY_RESPONSE	200	0.63194	1.99219	0.00396825	0.00876722	0.044	7169	tags=56%, list=20%, signal=69%
HALLMARK_REACTIVE_OXYGEN_SPECIES_PATHWAY	HALLMARK_REACTIVE_OXYGEN_SPECIES_PATHWAY	49	0.616883	1.95619	0	0.0115137	0.064	10325	tags=67%, list=28%, signal=94%
HALLMARK_TNFA_SIGNALING_VIA_NFKB	HALLMARK_TNFA_SIGNALING_VIA_NFKB	200	0.614182	1.95591	0.00766283	0.0106913	0.064	9119	tags=65%, list=25%, signal=86%
HALLMARK_GLYCOLYSIS	HALLMARK_GLYCOLYSIS	199	0.514091	1.95097	0.00806452	0.0103038	0.068	10663	tags=54%, list=29%, signal=76%
HALLMARK_KRAS_SIGNALING_DN	HALLMARK_KRAS_SIGNALING_DN	200	0.426307	1.9506	0	0.0096598	0.068	9413	tags=39%, list=26%, signal=52%
HALLMARK_HYPOXIA	HALLMARK_HYPOXIA	200	0.520206	1.93803	0	0.0105223	0.074	10663	tags=58%, list=29%, signal=81%
HALLMARK_HEME_METABOLISM	HALLMARK_HEME_METABOLISM	200	0.493209	1.91378	0.00393701	0.0112945	0.082	9684	tags=46%, list=27%, signal=62%
HALLMARK_DNA_REPAIR	HALLMARK_DNA_REPAIR	149	0.574593	1.88062	0.0078125	0.0147731	0.112	8947	tags=55%, list=25%, signal=73%
HALLMARK_INTERFERON_GAMMA_RESPONSE	HALLMARK_INTERFERON_GAMMA_RESPONSE	200	0.680346	1.86618	0.0152672	0.0168162	0.124	7121	tags=64%, list=20%, signal=79%
HALLMARK_G2M_CHECKPOINT	HALLMARK_G2M_CHECKPOINT	200	0.657972	1.85833	0.0116732	0.017185	0.136	9579	tags=76%, list=26%, signal=103%
HALLMARK_KRAS_SIGNALING_UP	HALLMARK_KRAS_SIGNALING_UP	200	0.510324	1.84051	0.0121951	0.0181975	0.144	13420	tags=65%, list=37%, signal=102%
HALLMARK_E2F_TARGETS	HALLMARK_E2F_TARGETS	200	0.675262	1.8127	0.0159363	0.0211433	0.158	7678	tags=72%, list=21%, signal=90%
HALLMARK_HEDGEHOG_SIGNALING	HALLMARK_HEDGEHOG_SIGNALING	36	0.565957	1.80596	0.021097	0.0223843	0.172	11097	tags=61%, list=31%, signal=88%
HALLMARK_NOTCH_SIGNALING	HALLMARK_NOTCH_SIGNALING	32	0.566009	1.79769	0.00793651	0.0233593	0.178	10054	tags=59%, list=28%, signal=82%
HALLMARK_APICAL_SURFACE	HALLMARK_APICAL_SURFACE	44	0.50764	1.79077	0	0.0231974	0.188	10810	tags=59%, list=30%, signal=84%
HALLMARK_TGF_BETA_SIGNALING	HALLMARK_TGF_BETA_SIGNALING	54	0.569574	1.7572	0.037594	0.0285428	0.216	6835	tags=41%, list=19%, signal=50%
HALLMARK_MTORC1_SIGNALING	HALLMARK_MTORC1_SIGNALING	200	0.514412	1.74897	0.0465116	0.0289558	0.224	8290	tags=46%, list=23%, signal=59%
HALLMARK_SPERMATOGENESIS	HALLMARK_SPERMATOGENESIS	135	0.42038	1.74647	0.00476191	0.0282271	0.226	11487	tags=45%, list=32%, signal=66%
HALLMARK_XENOBIOTIC_METABOLISM	HALLMARK_XENOBIOTIC_METABOLISM	200	0.462812	1.74536	0.00409836	0.0276596	0.23	12688	tags=58%, list=35%, signal=88%
HALLMARK_COAGULATION	HALLMARK_COAGULATION	138	0.533351	1.67664	0.034188	0.0421273	0.31	11086	tags=58%, list=30%, signal=83%
HALLMARK_CHOLESTEROL_HOMEOSTASIS	HALLMARK_CHOLESTEROL_HOMEOSTASIS	74	0.465981	1.62982	0.0470588	0.0525803	0.352	7555	tags=38%, list=21%, signal=48%
HALLMARK_UNFOLDED_PROTEIN_RESPONSE	HALLMARK_UNFOLDED_PROTEIN_RESPONSE	113	0.485828	1.62834	0.0874525	0.0513656	0.354	8713	tags=42%, list=24%, signal=56%
HALLMARK_MYC_TARGETS_V2	HALLMARK_MYC_TARGETS_V2	58	0.619224	1.61815	0.0887097	0.0525177	0.364	7039	tags=50%, list=19%, signal=62%
HALLMARK_ADIPOGENESIS	HALLMARK_ADIPOGENESIS	199	0.433744	1.57764	0.063197	0.0632611	0.414	10764	tags=46%, list=30%, signal=65%
HALLMARK_ANGIOGENESIS	HALLMARK_ANGIOGENESIS	36	0.502156	1.53024	0.12749	0.0776118	0.466	13202	tags=58%, list=36%, signal=91%
HALLMARK_MYC_TARGETS_V1	HALLMARK_MYC_TARGETS_V1	200	0.526819	1.51168	0.13834	0.0817465	0.486	8829	tags=49%, list=24%, signal=64%
HALLMARK_INTERFERON_ALPHA_RESPONSE	HALLMARK_INTERFERON_ALPHA_RESPONSE	97	0.602642	1.48969	0.157692	0.0871294	0.51	10317	tags=64%, list=28%, signal=89%
HALLMARK_MYOGENESIS	HALLMARK_MYOGENESIS	200	0.427584	1.44865	0.150407	0.101186	0.542	9319	tags=36%, list=26%, signal=47%
HALLMARK_PEROXISOME	HALLMARK_PEROXISOME	104	0.377376	1.41522	0.0916667	0.113317	0.566	8489	tags=34%, list=23%, signal=44%
HALLMARK_UV_RESPONSE_DN	HALLMARK_UV_RESPONSE_DN	144	0.409136	1.38725	0.182836	0.123367	0.6	10089	tags=39%, list=28%, signal=54%
HALLMARK_BILE_ACID_METABOLISM	HALLMARK_BILE_ACID_METABOLISM	112	0.349093	1.35815	0.112033	0.136214	0.62	12986	tags=47%, list=36%, signal=73%
HALLMARK_FATTY_ACID_METABOLISM	HALLMARK_FATTY_ACID_METABOLISM	158	0.359862	1.32937	0.14902	0.148368	0.638	11157	tags=42%, list=31%, signal=60%
HALLMARK_ESTROGEN_RESPONSE_LATE	HALLMARK_ESTROGEN_RESPONSE_LATE	199	0.343175	1.30114	0.147541	0.159391	0.662	11548	tags=40%, list=32%, signal=58%
HALLMARK_EPITHELIAL_MESENCHYMAL_TRANSITION	HALLMARK_EPITHELIAL_MESENCHYMAL_TRANSITION	200	0.435875	1.23755	0.294355	0.195534	0.72	11692	tags=51%, list=32%, signal=74%
HALLMARK_ANDROGEN_RESPONSE	HALLMARK_ANDROGEN_RESPONSE	100	0.319486	1.10388	0.350394	0.292193	0.822	10863	tags=35%, list=30%, signal=50%
HALLMARK_OXIDATIVE_PHOSPHORYLATION	HALLMARK_OXIDATIVE_PHOSPHORYLATION	200	0.355864	1.09759	0.380392	0.290492	0.822	12562	tags=45%, list=35%, signal=68%
HALLMARK_PANCREAS_BETA_CELLS	HALLMARK_PANCREAS_BETA_CELLS	40	0.322449	1.08936	0.327778	0.29024	0.824	13750	tags=45%, list=38%, signal=72%
HALLMARK_PROTEIN_SECRETION	HALLMARK_PROTEIN_SECRETION	96	0.301116	0.90112	0.578125	0.469878	0.922	14194	tags=49%, list=39%, signal=80%
HALLMARK_ESTROGEN_RESPONSE_EARLY	HALLMARK_ESTROGEN_RESPONSE_EARLY	200	0.235701	0.830868	0.585271	0.547968	0.948	11790	tags=33%, list=32%, signal=48%
