# Supplementary material for: Attenuation of PITPNM1 Signaling Cascade Can Inhibit Breast Cancer Progression
Source: Biomolecules. 2021 Aug 25;11(9):1265. doi: 10.3390/biom11091265 (PMC8467484; doi:10.3390/biom11091265)
Supplement: Supplementary file 1 [file biomolecules-11-01265-s001.zip › biomolecules-1315711-final-suppl/supplementary files/supplementary table S6.xlsx]

## Sheet: Sheet1
r value	T cells CD8	T cells CD4 naive	T cells CD4 memory resting	T cells CD4 memory activated	T cells follicular helper	T cells regulatory (Tregs)	T cells gamma delta	PITPNM1
T cells CD8	1	-0.0288153	0.568413	0.543399	0.478954	0.373074	0.156574	0.205996
T cells CD4 naive	-0.0288153	1	-0.0368956	-0.0305117	-0.035686	-0.0389405	-0.0247288	-0.0173049
T cells CD4 memory resting	0.568413	-0.0368956	1	0.396449	0.298743	0.180792	0.189648	0.164919
T cells CD4 memory activated	0.543399	-0.0305117	0.396449	1	0.389429	0.36394	0.268292	0.162023
T cells follicular helper	0.478954	-0.035686	0.298743	0.389429	1	0.400904	0.160554	0.19563
T cells regulatory (Tregs)	0.373074	-0.0389405	0.180792	0.36394	0.400904	1	0.0711987	0.289129
T cells gamma delta	0.156574	-0.0247288	0.189648	0.268292	0.160554	0.0711987	1	-0.0998669
PITPNM1	0.205996	-0.0173049	0.164919	0.162023	0.19563	0.289129	-0.0998669	1
P value	T cells CD8	T cells CD4 naive	T cells CD4 memory resting	T cells CD4 memory activated	T cells follicular helper	T cells regulatory (Tregs)	T cells gamma delta	PITPNM1
T cells CD8	NA	0.31518	0	0	0	0	4.01e-08	3.96e-13
T cells CD4 naive	0.31518	NA	0.19836	0.287523	0.213484	0.174598	0.38873	0.546432
T cells CD4 memory resting	0	0.19836	NA	0	0	2.11e-10	2.56e-11	7.16e-09
T cells CD4 memory activated	0	0.287523	0	NA	0	0	0	1.32e-08
T cells follicular helper	0	0.213484	0	0	NA	0	1.78e-08	5.81e-12
T cells regulatory (Tregs)	0	0.174598	2.11e-10	0	0	NA	0.0129768	0
T cells gamma delta	4.01e-08	0.38873	2.56e-11	0	1.78e-08	0.0129768	NA	0.000484733
PITPNM1	3.96e-13	0.546432	7.16e-09	1.32e-08	5.81e-12	0	0.000484733	NA
